# Supplementary material for: Clinical Eosinophil-Associated Genes can Serve as a Reliable Predictor of Bladder Urothelial Cancer
Source: Front Mol Biosci. 2022 Jul 22;9:963455. doi: 10.3389/fmolb.2022.963455 (PMC9353774; doi:10.3389/fmolb.2022.963455)
Supplement: Supplementary file 1 [file Table1.XLS]

geneNames	GSM786491	GSM786492	GSM786493	GSM786494	GSM786495	GSM786496	GSM786497	GSM786498	GSM786499	GSM786500	GSM786501	GSM786502	GSM786503	GSM786504	GSM786505	GSM786506	GSM786507	GSM786508	GSM786509	GSM786510	GSM786511	GSM786512	GSM786513	GSM786514	GSM786515	GSM786516	GSM786517	GSM786518	GSM786519	GSM786520	GSM786521	GSM786522	GSM786523	GSM786524	GSM786525	GSM786526	GSM786527	GSM786528	GSM786529	GSM786530	GSM786531	GSM786532	GSM786533	GSM786534	GSM786535	GSM786536	GSM786537	GSM786538	GSM786539
A1BG	2.231162366	3.136484021	2.231162366	3.154094305	2.231162366	2.231162366	2.231162366	2.282622062	2.231162366	2.231162366	2.231162366	2.231162366	2.231162366	2.231162366	2.231162366	2.231162366	2.231162366	2.231162366	2.231162366	2.231162366	2.231162366	2.231162366	2.231162366	2.231162366	2.231162366	2.231162366	2.231162366	2.231162366	2.231162366	2.392580038	2.880698965	2.231162366	2.231162366	2.231162366	2.231162366	2.231162366	2.231162366	2.231162366	2.231162366	2.231162366	2.231162366	2.231162366	2.231162366	2.231162366	2.231162366	2.231162366	2.231162366	2.231162366	2.231162366
A1BG-AS1	2.275918154	2.391634808	2.275918154	2.275918154	2.275918154	2.275918154	2.275918154	2.275918154	2.275918154	2.27028438	2.275918154	2.275918154	2.275918154	2.275918154	2.2822087	2.275918154	2.275918154	2.275918154	2.699491706	2.275918154	2.275918154	2.275918154	2.275918154	2.275918154	2.275918154	2.275918154	2.275918154	2.275918154	2.275918154	2.312077243	2.275918154	2.275918154	2.275918154	2.275918154	2.275918154	2.275918154	2.275918154	2.275918154	2.275918154	2.275918154	2.430295108	2.275918154	2.842946096	2.356060143	2.818608945	2.275918154	2.275918154	2.275918154	2.275918154
A1CF	2.3199623125	2.2381251535	2.3199623125	2.3199623125	2.333213024	2.3199623125	2.3199623125	2.3199623125	2.4022238115	2.3199623125	2.3292402035	2.3013183005	2.3199623125	2.3199623125	2.3199623125	2.3013183005	2.3199623125	2.3199623125	2.387470541	2.655579776	2.3199623125	2.3199623125	2.3199623125	2.303703612	2.240740521	2.3199623125	2.3199623125	2.2929290985	2.481733806	2.231162366	2.231162366	2.9294731425	3.5810536645	2.3199623125	2.525268846	2.3199623125	2.70828231	2.440567107	2.3013183005	2.3199623125	2.925469255	2.3199623125	2.3705488635	2.326290105	2.4933213815	2.3199623125	2.243723801	2.3013183005	2.2324990935
A2M	6.204923223	8.291612773	7.183499338	7.396387793	6.347151743	7.209914533	7.374196208	6.493392523	6.569845963	7.020306063	6.442282578	6.965359433	6.353534803	7.114935413	6.478138418	6.592119088	6.402471493	7.037483183	7.372622283	6.981713723	7.827864293	7.022772108	7.180473778	7.270647538	7.702755768	7.878014668	6.565411843	7.777509588	7.872557083	7.353798168	6.334550933	7.595525268	7.607190488	8.086470258	6.434439443	7.784492688	7.242318283	6.582023668	7.835857863	7.579918818	7.524687198	6.633327828	7.245154618	7.467138733	6.381304548	7.289994483	7.078833078	6.734977808	7.036259478
A2M-AS1	2.231162366	5.169454288	2.243681675	2.243681675	2.234750734	2.234750734	3.773774837	2.234750734	2.243681675	2.243681675	2.234750734	2.243681675	2.243681675	2.235104454	2.234750734	2.234750734	2.234750734	2.231162366	2.243681675	2.234750734	2.76270844	2.234750734	2.26845039	2.355209779	2.243681675	2.626551842	2.234750734	2.478112311	2.389712333	2.243681675	5.480217601	2.261610453	2.243681675	2.298279567	2.243681675	2.243681675	2.29658833	2.361172728	2.563227246	4.717787402	2.243681675	2.243681675	2.243681675	2.257839948	2.234750734	2.271449652	4.220291649	2.234750734	2.234750734
A2ML1	2.456575472	2.453655228	2.456575472	2.453655228	2.456575472	2.453655228	2.456575472	2.456575472	2.456575472	5.43895602	2.453655228	3.720585896	5.681092182	2.4610661425	5.763364593	4.67953025	2.453655228	2.326516031	2.456575472	2.456575472	2.279784183	2.4075087845	2.456575472	2.4526417405	2.456575472	2.534112739	2.453655228	3.74099664	2.456575472	2.544383729	2.231162366	2.930366261	2.453655228	2.456575472	5.025926044	3.5163711715	2.456575472	2.456575472	4.519277626	2.453655228	2.456575472	2.501660475	3.5954420325	2.456575472	2.701695994	4.846129454	2.311595775	3.495942315	2.281108608
A2MP1	2.231162366	2.231162366	2.231162366	2.231162366	2.231162366	2.231162366	2.231162366	2.231162366	2.231162366	2.231162366	2.231162366	2.231162366	2.231162366	2.231162366	2.231162366	2.231162366	2.231162366	2.231162366	2.231162366	2.231162366	2.231162366	2.231162366	2.231162366	2.231162366	2.231162366	2.231162366	2.231162366	2.231162366	2.231162366	2.231162366	2.231162366	2.231162366	2.231162366	2.231162366	2.231162366	2.231162366	2.293384236	2.231162366	2.231162366	2.231162366	2.231162366	2.231162366	2.231162366	2.231162366	2.231162366	2.231162366	2.231162366	2.231162366	2.231162366
A4GALT	2.335217992	2.335217992	2.335217992	2.335217992	2.335217992	2.335217992	2.335217992	2.335217992	2.335217992	2.346139658	2.335217992	2.335217992	2.335217992	2.335217992	2.335217992	2.335217992	2.335217992	2.335217992	2.335217992	2.335217992	2.335217992	2.335217992	2.335217992	2.335217992	2.335217992	2.335217992	2.335217992	2.335217992	2.335217992	2.335217992	2.335217992	2.335217992	2.335217992	2.335217992	2.335217992	2.335217992	2.335217992	2.335217992	2.329363996	2.335217992	2.817453843	2.335217992	2.335217992	2.335217992	2.335217992	2.335217992	2.231234162	2.335217992	2.877866712
A4GNT	2.231162366	2.231162366	2.231162366	2.231162366	2.231162366	2.41670039	2.231162366	2.231162366	2.231162366	2.231162366	2.231162366	2.231162366	2.231162366	2.231162366	2.231162366	2.231162366	2.231162366	2.231162366	2.231162366	2.231162366	2.23209969	2.231162366	2.231162366	2.231162366	2.231162366	2.231162366	2.231162366	2.231162366	2.231162366	2.231162366	2.231162366	2.231162366	2.231162366	2.231162366	2.231162366	2.231162366	2.231162366	2.231162366	2.231162366	2.231162366	2.231162366	2.231162366	2.231162366	2.231162366	2.231162366	2.231162366	2.231162366	2.231162366	2.231162366
AA06	3.482378105	3.272714371	3.17581393	3.17581393	3.17581393	3.17581393	3.181196656	3.17581393	3.17581393	3.17581393	3.17581393	3.17581393	3.17581393	3.22311279	3.17581393	3.17581393	3.17581393	3.17581393	3.292229593	3.17581393	3.17581393	3.17581393	3.17581393	3.17581393	3.17581393	3.17581393	3.17581393	3.778770566	3.543550628	3.17581393	3.166530439	3.17581393	3.17581393	3.17581393	3.17581393	3.17581393	3.17581393	3.255986358	3.17581393	3.17581393	3.17581393	3.17581393	3.483598111	3.186127758	3.324285659	3.17581393	3.17581393	3.17581393	3.17581393
AAAS	4.070372584	4.690160032	3.968980917	4.900404654	5.030316003	4.889280678	4.337039064	4.044224456	4.802780958	4.511640855	4.322274622	3.943361802	4.335432548	4.415011679	4.467706652	4.642189758	4.322274622	4.695115038	4.322274622	4.322274622	4.584352545	4.697599827	4.306671587	4.490011699	5.176557234	4.479286214	4.765860298	5.182375717	4.670959812	4.322274622	4.580018765	4.322274622	4.118075134	4.316100524	4.322274622	4.316100524	4.316100524	4.316100524	4.117388872	4.299045968	4.316100524	4.316100524	4.726191883	4.468163453	4.322274622	4.122127632	4.638535353	4.576229048	4.87933159
AACS	8.673193666	9.58562563	9.835439889	8.673193666	7.617331129	8.258760809	8.528225787	9.666292022	9.266483784	8.895950004	10.42986953	8.855053789	10.59934303	9.180969062	9.612024008	11.3118495	9.132253035	9.105265615	9.269880548	9.4912286	9.743264299	9.441008845	9.091570224	11.14090223	9.206378695	9.040949283	9.316325374	9.556207564	8.959333493	9.648226194	9.80512879	8.997633666	8.712042505	8.939250661	10.12892267	9.406147727	8.736464361	8.815891046	9.307252224	8.18662568	7.346224127	8.815891046	8.858743791	9.294725978	8.643336333	9.015915993	8.815891046	9.248152561	9.603832359
AACSP1	2.231162366	2.231162366	2.231162366	2.231162366	2.231162366	2.231162366	2.231162366	2.231162366	2.231162366	2.231162366	2.397077797	2.231162366	2.231162366	2.231162366	2.231162366	2.231162366	2.231162366	2.231162366	2.231162366	2.231162366	2.231162366	2.231162366	2.231162366	2.231162366	2.231162366	2.231162366	2.231162366	2.231162366	2.231162366	2.231162366	2.231162366	2.231162366	2.231162366	2.231162366	2.231162366	2.231162366	2.231162366	2.231162366	2.231162366	2.231162366	2.231162366	2.231162366	2.231162366	2.231162366	2.231162366	2.266935495	2.231162366	2.231162366	2.231162366
AADAC	2.231162366	2.231162366	2.242173243	2.231162366	2.231162366	2.242173243	2.242173243	2.242173243	2.231162366	2.242173243	2.242173243	8.32567665	5.300968355	2.242173243	2.231162366	2.242173243	8.066393552	2.242173243	2.242173243	2.39697074	2.231162366	2.242173243	2.242173243	2.242828589	2.242173243	2.319727109	2.231162366	2.231162366	9.263537263	2.231162366	2.231162366	2.242173243	6.005736968	2.242173243	7.766605288	9.671187549	4.326958495	9.181763887	2.231162366	2.242173243	2.242173243	2.242173243	2.242173243	5.227796867	2.242173243	3.734318922	9.096834362	2.242173243	8.319827482
AADACL2	2.231162366	2.231162366	2.231162366	2.231162366	2.231162366	2.231162366	2.231162366	2.231162366	2.231162366	4.16087327	2.231162366	2.231162366	2.300680871	2.231162366	2.51998588	2.231162366	2.231162366	2.231162366	2.231162366	2.231162366	2.231162366	2.231162366	2.231162366	2.231162366	2.231162366	2.231162366	2.231162366	2.231162366	2.231162366	2.231162366	2.231162366	2.231162366	2.231162366	2.231162366	2.231162366	2.231162366	2.231162366	2.231162366	2.231162366	2.231162366	2.231162366	2.231162366	2.231162366	2.231162366	2.231162366	2.231162366	2.231162366	2.231162366	2.231162366
AADACP1	2.231162366	2.231162366	2.231162366	2.231162366	2.231162366	2.231162366	2.231162366	2.231162366	2.231162366	2.231162366	2.231162366	2.231162366	2.231162366	2.231162366	2.231162366	2.231162366	2.231162366	2.231162366	2.231162366	2.231162366	2.231162366	2.231162366	2.231162366	2.231162366	2.231162366	2.231162366	2.231162366	2.231162366	2.231162366	2.231162366	2.231162366	2.231162366	2.231162366	2.231162366	4.290175957	3.130297662	2.231162366	7.296054954	2.231162366	2.231162366	2.231162366	2.231162366	2.231162366	2.231162366	2.231162366	2.231162366	2.231162366	2.231162366	2.381755639
AADAT	2.888095108	2.41321778	3.826577685	2.41321778	2.888095108	4.351437633	2.41321778	3.446286086	3.808795925	2.415513591	3.446286086	3.631500867	2.906334928	3.446286086	2.415513591	2.415513591	3.85042898	3.226058407	2.41321778	2.894261787	2.415513591	3.359493785	2.888095108	2.41556854	4.792507266	3.411039441	4.951198539	2.415513591	3.567348644	3.293354813	3.783955786	3.446286086	2.41321778	2.415513591	2.894261787	3.387871491	4.64365637	3.597192514	4.794842479	2.294916639	4.158371923	4.810919987	3.568362424	4.353745657	3.718765509	2.894261787	3.32231782	4.353885082	4.539785389
AAED1	10.30241244	8.577606133	6.29422641	8.437790587	3.617079495	4.469601269	6.658901679	9.419445008	4.469601269	9.427884911	4.007898094	6.935518548	6.531269864	9.261858072	10.28023874	8.967193227	5.373726692	4.871517762	8.5667872	4.218512389	8.460598591	5.109030825	9.734102717	7.316823569	3.955024755	7.017506121	4.469601269	9.352674879	7.917479214	8.870181168	8.153540174	6.185330504	6.625118627	8.569319601	6.78698087	7.496719127	3.684349544	8.750227926	6.466134238	8.157740032	4.724601558	7.44555142	4.470984705	4.501666454	4.470984705	4.829242211	6.720072521	7.578540118	6.597575843
AAGAB	4.07246700466667	4.14618827233333	5.27804965266667	4.77431611433333	4.41913900633333	4.59706458333333	4.83270808033333	5.12289273166667	4.952139163	4.355255818	4.88282755266667	4.697757376	5.024965637	4.59694355	4.824570756	5.35664594233333	5.284270819	4.790277331	4.67842226966667	4.82840249833333	4.65777138766667	4.88553138433333	4.52285317066667	4.65965393	4.921664342	4.50646254066667	5.06952427966667	4.15824595	5.01847366	4.58340148466667	4.604662064	4.54302053266667	4.237267886	4.43686659466667	4.44754237233333	4.585549852	4.30507897566667	4.68457336	5.469477678	4.91845758933333	3.88372454933333	4.88800834133333	4.80059060666667	4.989889651	3.98675654866667	4.71270848966667	4.166619474	4.60180960766667	5.330433696
AAK1	4.509448631	4.27148636928571	4.69303034442857	4.56437853042857	4.28699890542857	4.65818907157143	4.409995826	4.14122872585714	4.28273226857143	4.08348127171429	4.31496128285714	4.33271642371429	4.39808561528571	4.27832917557143	3.95362524842857	4.46297350157143	4.28110803628571	4.44524025085714	4.484324838	4.43557865342857	4.35682052285714	4.520763942	4.25685772828571	4.41695853428571	4.39524312485714	4.53601955814286	4.58363846728571	4.37250929157143	4.119536465	4.45613304871429	3.95202779385714	4.43352000342857	4.41851640371429	4.33529747628571	3.996401588	4.21284853771429	4.05454672757143	4.12468142685714	4.628243736	4.287415415	4.71052538185714	4.31123053985714	4.76462544657143	4.85451344342857	5.03576081557143	4.35331312285714	4.50020267471429	4.07767424128571	4.35940968614286
AAMDC	6.36847348433333	6.716256321	5.38365063866667	6.20077284133333	6.23036893833333	6.13719678166667	5.77460580466667	6.20597414566667	6.045406147	6.03450328466667	5.99215226	6.75886380433333	6.65984483133333	6.47374319466667	6.18552114533333	6.18552114533333	6.30873663733333	6.36134544633333	6.18552114533333	7.291646445	5.97139652133333	6.14538115766667	6.650715763	6.55844778233333	5.63010296166667	6.20206530066667	6.04720499233333	5.848285838	6.075858729	7.16234786566667	6.01382818	6.17371959466667	6.190705776	6.24079527333333	6.63316419666667	6.03494564966667	5.52259489333333	6.35501312766667	6.819130015	7.07726094966667	5.75598622733333	6.06322007366667	6.05103714133333	6.000241789	6.18552114533333	5.914008563	6.39552604033333	6.339264828	6.11114725866667
AAMP	8.465289793	9.290860434	8.720692203	9.778949731	9.12900677	8.20525348	8.57388774	9.154589963	9.293266342	8.72125734	9.277819939	8.592480551	9.710252318	8.769860304	8.464337313	9.301861538	8.889075997	9.341561383	9.066048219	9.960518221	8.88711623	9.510885134	7.905784814	9.139418096	8.60381004	8.28298805	8.552920616	9.12726303	9.526868555	8.652510734	9.685233268	8.351965829	7.555740512	8.214124697	8.181432251	8.552920616	6.931529057	8.17506991	8.700300233	8.552920616	6.790579364	8.371685048	8.956057939	7.857041212	7.302243734	8.834119323	8.137551096	8.45278752	9.664385689
AANAT	2.231162366	2.231162366	2.231162366	2.231162366	2.231162366	2.231162366	2.231162366	2.231162366	2.231162366	2.231162366	2.231162366	2.231162366	2.231162366	2.231162366	2.231162366	2.231162366	2.231162366	2.231162366	2.231162366	2.231162366	2.231162366	2.231162366	2.231162366	2.231162366	2.231162366	2.231162366	2.231162366	2.231162366	2.231162366	2.231162366	2.231162366	2.231162366	2.231162366	2.231162366	2.231162366	2.231162366	2.231162366	2.231162366	2.231162366	2.231162366	2.231162366	2.231162366	2.231162366	2.231162366	2.231162366	2.231162366	2.231162366	2.231162366	2.231162366
AAR2	8.31112072	8.200812207	7.920183089	9.51048125	9.099910262	7.900881532	8.43532797	7.829985842	8.200812207	8.690176602	8.312785985	8.561454331	7.762820298	8.766497045	8.380209317	9.41432375	8.254913675	8.258564505	9.489878097	8.840520013	8.50902368	8.867618187	8.338921724	8.684512703	9.37743148	8.047808711	8.212048473	8.063321079	8.334627638	9.184768123	9.852493919	8.036697531	7.74267072	7.731991798	7.829985842	7.836512096	8.116229392	8.257792786	8.244996898	8.200812207	6.632430049	7.743927601	8.749946734	8.225409473	7.920958495	7.78103943	8.411642969	8.023535489	9.386332293
AARS	9.561140028	10.73550942	8.960187668	10.42580039	8.627142026	9.309314805	9.846276934	9.460725664	8.326940958	8.623946949	9.426917294	9.324743981	10.25959805	9.455944604	9.172850308	9.299866402	8.532046324	9.134722082	9.800476681	9.235429408	9.362657638	9.250190496	9.22055061	10.13248699	9.410298343	8.860072413	9.240692911	10.59653074	9.153222156	9.032129432	9.260898467	8.463261801	9.482517619	8.297245186	8.53933363	8.576583237	8.5169513	7.416253988	8.82385346	9.027119926	9.172850308	8.896123657	9.34074801	9.416782814	9.553203679	8.353911236	9.84866116	9.179281782	9.006023889
AARS2	6.057554855	7.0873906365	6.3415457855	7.347569572	7.270993622	8.0889806945	6.285308214	7.611784141	7.440960891	5.974704527	6.891574297	6.6420699125	6.754878762	6.4140608955	6.61834547	5.848068676	6.6893581055	6.547773317	6.7573662735	7.2732721185	7.284369633	6.938085997	6.3997898155	6.4526493725	7.0833855	6.8598957015	6.9896651645	6.853181985	6.760062316	7.3843917715	7.5671049885	7.042515543	5.998113055	5.9726465465	6.4357256895	6.147064572	6.5088156935	6.1570096705	8.3904558935	6.4206295265	7.5222799925	6.030398464	7.731310717	7.212539659	6.58435981	6.6182402075	7.0928060415	6.8561926545	7.0782908665
AASDH	7.5562674465	5.798435828	7.654035067	6.507590885	6.755596154	7.2268122395	7.840205981	6.770923983	7.755883519	7.882383621	8.490942812	7.7970870245	8.008538619	7.4943702265	6.8659030575	7.27088695	8.489769668	6.792796604	6.567813405	7.4958289285	6.5865050875	6.54174081	8.06163666	6.9116416205	7.4362731665	6.809256457	6.640476675	6.1834917245	5.210797824	7.000009532	8.9395376375	6.3831688635	7.019126064	6.425001011	7.8481550435	7.0712724135	7.8684576565	7.535956101	7.246024515	7.274400137	7.0137472315	6.8481776755	6.4137133085	7.9029521175	7.3004316935	7.371478312	7.627434964	7.315275859	7.223083987
AASDHPPT	7.507754029	7.05992347933333	6.863599956	7.748800862	6.82837694766667	7.40332586166667	7.051972173	7.38282436166667	7.27121394233333	7.06409268966667	7.51406578433333	7.116248313	7.89880426866667	7.56942242433333	7.703868922	7.113190748	7.683068984	7.253468211	7.04836269366667	7.05742788633333	6.954137796	6.450156893	9.466068082	7.04471683	6.75751520766667	6.711536852	6.86514608633333	6.643935811	7.24978612866667	7.11900455833333	8.09031839866667	7.76728687533333	6.074354394	6.838900328	6.425725554	7.237197507	6.94332060833333	7.45024355233333	6.65951145666667	7.00152908066667	6.68401615533333	6.8007602	7.42938054866667	6.27659501333333	6.925756732	6.88436644466667	6.97831545466667	7.44657023466667	7.53356504933333
AASS	2.6462710445	2.7975853285	4.379988354	4.376397008	4.937224815	4.089763296	2.4666224615	2.4199769215	4.3993236335	2.469147662	2.4311284025	2.860615391	4.1871258575	6.4586925175	6.803785953	2.669102985	4.9553158485	3.534698306	4.7706501435	4.496214133	3.308191517	5.1077992955	4.447300331	5.635421716	5.019833275	5.286741412	3.7030894955	2.8631641115	3.293546579	3.0075052775	7.149660805	3.707797185	4.1982273945	3.981257523	4.46324534	4.5112042475	3.7376493895	4.5163054855	4.2661185455	6.1408669345	5.6487180035	4.2526196115	2.8948844855	6.8385440795	2.7731863475	5.704007972	5.047168076	4.8680739135	3.7753817345
AATF	9.038996155	8.946130094	9.404110773	9.253913311	9.885951446	9.487120146	8.657914175	8.055462162	9.164215092	8.508677072	8.370512062	8.94279983	9.053006926	9.287016281	8.772596251	9.271340439	7.400023695	8.877004541	9.95565175	9.869586387	8.959409394	8.999087117	9.096995319	8.92095538	9.683796367	8.41554029	9.444383979	9.045827852	9.043597707	9.208383505	10.43178008	9.253595366	7.370134265	8.57690637	8.824500028	8.017084827	8.824126024	8.845275493	8.789493092	8.584276766	6.966213724	8.114710659	9.342366667	8.49218661	8.927338303	8.083015236	8.973800375	8.659923396	9.05973468
AATK	3.690718287	2.273624807	2.273624807	2.547806306	2.395716995	2.273624807	2.231162366	2.273624807	2.273624807	2.267611759	2.273624807	2.273624807	3.075602592	2.231162366	2.814658345	2.995048331	2.267611759	2.273624807	2.444297149	2.267611759	3.228248464	2.233857572	2.495701664	2.273624807	2.273624807	2.273624807	2.231162366	2.273624807	2.581294182	2.534634016	2.674980799	2.267611759	2.273624807	2.273624807	2.231162366	2.267611759	2.233857572	2.267611759	2.273624807	2.267611759	3.200036451	2.267611759	3.487864526	2.231162366	2.273624807	2.233857572	2.275808774	2.273624807	2.273624807
AB488780	2.248530032	2.387624256	2.248530032	2.832302827	2.482032714	2.248530032	2.248530032	2.248530032	2.248530032	2.248530032	2.248530032	2.248530032	2.248530032	2.248530032	2.231162366	2.248530032	2.248530032	2.248530032	2.248530032	2.248530032	2.677406628	2.248530032	2.248530032	2.248530032	2.248530032	2.248530032	2.248530032	2.248530032	2.248530032	2.248530032	2.248530032	2.248530032	2.248530032	2.248530032	2.248530032	2.248530032	2.248530032	2.248530032	2.571525942	2.248530032	2.248530032	2.248530032	2.248530032	2.522178183	2.913086926	2.248530032	2.268064266	2.240798245	2.248530032
ABAT	2.82852140066667	4.843963142	5.574811146	3.186317707	7.253379117	7.92126633666667	5.76441881066667	4.755597227	7.343296571	3.155029296	7.27594254866667	7.37454077666667	5.59133527	3.92630193966667	2.90161238066667	3.04360065066667	7.59811517833333	7.89084194733333	4.909024319	6.40138679533333	5.18530170633333	5.36517626833333	5.28654981766667	4.39561748	6.104464071	5.69557366133333	5.78365225166667	4.67778451566667	5.76497782466667	4.62735938533333	5.348409695	3.21088779533333	4.09954726666667	3.634002616	5.70486927133333	3.48871244533333	5.255533625	2.99804482133333	7.21822042966667	7.610974324	6.574153689	4.58743562566667	7.237362763	7.86359092733333	3.61632717	5.52819278766667	5.86632752766667	3.450235701	7.14944247433333
ABCA1	6.0562575105	5.969894569	5.3405685125	5.84118595125	5.23892789075	4.754881186	6.39138920225	5.825337543	4.322040021	6.00713648725	5.23449221475	6.2065172715	5.49277403425	6.113706903	5.50865190775	5.85149357925	5.44822727675	5.2776342055	5.71807117225	4.98178800675	6.02421521825	5.0610636745	5.7190551	5.734733751	4.66456645	6.26025594175	5.4672162695	6.371588008	5.86843844675	6.2305644495	4.0475341595	5.959016805	5.5073903115	6.219427069	5.68446409775	6.00899510275	5.414408362	6.02006123025	5.23327082175	6.2123752575	6.02600075375	5.68871837275	4.88035873775	5.17716025375	5.2914605695	5.8134474155	5.9570060725	5.25620444875	5.625671153
ABCA11P	4.665325355	4.803029895	5.32442941	3.98014357	4.985943516	5.430950473	4.763016418	4.665325355	4.600547323	4.602395248	5.863876745	4.611811433	5.310497437	4.425693349	5.377978056	3.98014357	6.035765538	5.645859047	3.98014357	4.89944029	4.025020399	5.705369081	5.114975585	4.196652267	5.154256455	4.668476816	4.665325355	3.8820184	4.321791668	4.272554673	5.775111836	4.60801088	5.143376726	4.665325355	6.085044535	5.6415614	6.414064024	4.665325355	4.665325355	5.165367746	4.665325355	4.688797784	4.6460481	4.312952774	4.665325355	4.000491045	4.586242981	4.907145552	6.799226098
ABCA12	2.231162366	5.33157717	2.231162366	2.231162366	2.231162366	2.231162366	2.231162366	2.231162366	2.231162366	2.231162366	2.231162366	2.231162366	6.601873425	2.688472112	3.734619435	5.887458137	2.231162366	2.231162366	2.34689515	2.231162366	2.231162366	2.231162366	2.231162366	2.255120414	2.231162366	4.96995858	2.231162366	2.231162366	2.231162366	2.2879843	2.231162366	2.628523362	2.231162366	2.231162366	3.181867592	3.386524244	2.231162366	3.207997493	2.231162366	2.231162366	2.231162366	4.522748968	2.231162366	2.231162366	2.231162366	3.569651709	2.231162366	7.695699546	2.231162366
ABCA13	2.231162366	2.231162366	4.339290975	2.231162366	2.231162366	2.231162366	2.231162366	2.231162366	2.231162366	4.045906249	2.231162366	3.131347542	4.828572676	2.231162366	2.231162366	2.231162366	2.231162366	5.63780194466667	2.231162366	2.231162366	2.231162366	2.231162366	2.231162366	2.99751087266667	5.460271981	2.231162366	2.231162366	2.231162366	2.231162366	2.24692109133333	2.231162366	2.231162366	2.231162366	2.231162366	2.231162366	6.04780379366667	2.231162366	2.33193423166667	3.66336686666667	2.231162366	2.231162366	2.231162366	2.231162366	2.231162366	2.231162366	5.26718961566667	2.231162366	2.231162366	2.231162366
ABCA17P	2.231162366	2.231162366	2.231162366	2.231162366	2.231162366	2.231162366	2.231162366	6.773895251	2.231162366	3.969291673	2.231162366	2.231162366	2.231162366	2.231162366	2.231162366	2.231162366	2.231162366	2.231162366	2.231162366	2.231162366	2.231162366	2.231162366	2.231162366	2.231162366	2.244920927	2.231162366	2.231162366	3.030574745	2.231162366	2.357456792	5.681254911	2.231162366	2.231162366	2.231162366	2.231162366	2.231162366	2.231162366	2.231162366	2.231162366	2.231162366	2.231162366	2.231162366	2.231162366	2.231162366	2.231162366	2.231162366	2.231162366	2.231162366	2.231162366
ABCA2	2.60820244766667	3.60110784866667	2.61687104733333	3.169588621	2.55792595033333	3.17563268766667	2.63446063666667	2.60820244766667	2.55792595033333	2.64562081766667	2.60820244766667	2.576940399	2.583600657	2.46823423233333	2.57771298666667	2.55792595033333	2.56032003766667	2.60820244766667	2.81272538966667	2.58168957833333	2.62573175066667	2.49830907266667	2.66074965233333	2.60820244766667	2.597985587	2.74581420933333	2.55792595033333	3.22851737333333	2.61903626666667	2.55792595033333	2.55792595033333	2.57771298666667	2.60820244766667	2.61901354366667	2.60820244766667	2.55792595033333	2.60820244766667	2.60820244766667	2.58061391033333	2.664124208	3.056448602	2.60820244766667	2.815739088	2.612918742	2.721743026	2.592872531	2.72567965933333	2.49830907266667	2.77376671266667
ABCA3	2.231162366	2.231162366	2.231162366	2.231162366	2.231162366	2.231162366	2.231162366	2.231162366	2.231162366	4.054570442	2.231162366	2.231162366	2.231162366	2.231162366	2.231162366	2.231162366	2.231162366	2.231162366	2.231162366	2.231162366	2.234897956	2.231162366	4.740150479	2.231162366	2.231162366	2.231162366	2.231162366	5.312939923	2.231162366	2.231162366	6.713824639	2.231162366	2.231162366	2.231162366	2.231162366	2.231162366	2.231162366	2.231162366	3.3058898	2.231162366	2.231162366	2.231162366	6.131027581	2.231162366	2.231162366	2.231162366	4.753531834	2.231162366	2.231162366
ABCA4	2.231162366	2.231162366	2.231162366	2.231162366	2.231162366	2.231162366	2.231162366	2.231162366	2.231162366	2.231162366	2.231162366	2.231162366	4.217372799	2.231162366	2.231162366	2.231162366	2.2424545585	2.231162366	2.231162366	2.231162366	2.231162366	2.231162366	2.231162366	2.231162366	2.231162366	2.231162366	2.231162366	2.231162366	2.231162366	2.231162366	2.231162366	2.231162366	2.231162366	2.231162366	2.231162366	2.4446661435	2.231162366	2.767877833	2.231162366	2.231162366	2.231162366	2.231162366	2.231162366	2.231162366	2.231162366	2.231162366	2.231162366	2.231162366	2.231162366
ABCA5	2.795092732	4.719742307	5.468106409	5.0171118195	3.9739463645	5.670845679	4.6085349365	2.8968459005	4.830491008	4.251449331	3.392349589	3.8504698235	4.9637555695	4.4076495555	4.1863357805	4.2912336595	4.90981269	4.244296371	4.1291969415	5.1138657175	4.143373109	4.4405676995	5.3922061	4.68283645	5.5142890865	4.924406321	7.4139124925	3.409099292	3.944509715	4.2722307775	6.4426777225	4.154034887	4.625880779	4.617216228	5.533736848	5.0655150825	3.699460247	5.6715195375	4.947651423	4.1765069095	3.933357248	4.4831085465	4.1416734215	5.9189964485	5.459121911	4.619877534	5.9103346015	5.4402369525	4.344839372
ABCA6	2.332680779	2.332680779	2.332549559	2.332549559	2.332680779	3.349782089	4.812891345	2.332680779	5.31189307	2.332680779	3.811663701	2.332549559	2.332549559	2.332680779	2.364628321	2.332680779	9.327331889	4.676189824	2.332680779	2.332680779	2.332680779	2.332680779	2.332680779	2.332680779	2.332680779	3.079080406	2.332680779	2.332680779	2.465478538	2.332680779	2.332680779	2.332680779	2.446053718	2.332680779	2.332680779	2.9025385	7.672093737	2.332680779	2.657755667	4.217684233	2.332680779	2.332680779	2.332680779	2.332549559	2.332680779	2.332680779	2.340954314	2.332680779	10.05049406
ABCA7	4.448138331	4.944165675	4.718351202	5.668499854	4.751453019	4.751453019	4.751588278	4.832578802	4.718351202	4.679289701	4.696890584	4.696890584	5.429394381	4.573255507	4.476106304	4.718351202	4.465698735	4.718351202	5.603864704	4.696890584	5.9042547	4.685334507	5.100099804	5.265114004	4.696890584	4.925939206	4.42794849	5.326888008	4.751453019	4.751453019	4.136941216	4.83568051	6.364811359	5.866079377	4.696890584	4.718351202	4.696890584	4.718351202	7.978545799	4.751453019	5.257830993	4.44562696	4.718351202	4.900335203	4.751453019	4.967427615	4.720788041	4.413857302	4.751453019
ABCA8	2.231162366	3.28039899	2.25494110566667	2.25518998866667	2.231162366	3.382804611	2.25518998866667	2.25518998866667	2.25494110566667	2.25494110566667	2.25518998866667	2.31700119833333	2.238403332	2.25494110566667	2.25494110566667	2.25494110566667	2.421412991	5.19829212733333	2.25494110566667	2.40684971266667	2.48778058866667	2.25518998866667	2.25494110566667	2.25494110566667	2.31610218066667	3.55028838133333	2.25518998866667	3.50210340633333	3.66310721533333	2.25518998866667	2.25494110566667	2.53284305066667	3.80873423266667	2.31562697033333	2.231162366	2.25518998866667	3.432841751	2.25494110566667	2.56148203433333	3.31666929566667	2.25494110566667	2.234333026	2.25494110566667	2.25494110566667	2.231162366	2.548864757	4.602321466	2.25518998866667	2.370411599
ABCA9	2.231162366	2.231162366	2.231162366	2.231162366	2.231162366	2.231162366	3.388002111	2.231162366	2.231162366	2.231162366	2.231162366	2.231162366	2.231162366	2.28178585133333	2.231162366	2.231162366	2.47984898066667	2.231162366	2.231162366	2.231162366	2.57323938866667	2.231162366	2.231162366	2.31086372833333	2.237136544	3.9261637	2.29055700733333	2.23616926233333	2.375919022	2.231162366	2.231162366	2.231162366	2.53642041266667	2.231162366	2.231162366	2.231162366	2.80665477266667	2.231162366	3.864228092	3.31153646066667	2.231162366	2.231162366	2.450270851	2.231162366	2.231162366	2.231162366	2.69804478933333	2.231162366	4.79087173066667
ABCB1	2.231162366	6.7369788835	2.231162366	2.3107068185	2.4924342775	2.231162366	3.4237117435	2.3271304595	2.231162366	2.231162366	2.242826425	2.5148685795	2.231162366	2.2347471075	2.231162366	2.231162366	2.3342872855	2.231162366	2.231162366	2.2679593715	3.4737287625	2.231162366	2.231162366	2.231162366	2.262746672	2.303268479	2.231162366	2.231162366	2.231162366	2.231162366	2.231162366	2.269157308	2.6902830985	2.374879908	2.4243702345	2.26441426	2.323911571	2.231162366	2.231162366	2.4164519315	2.599234593	2.231162366	2.231162366	2.2365033155	2.231162366	2.231162366	9.1947796555	2.231162366	2.2360822575
ABCB10	8.147987007	9.575366528	9.00364297	9.1865638	6.792408193	7.934365051	9.061153222	10.01346493	9.623931569	9.39992786	9.166883645	9.00052039	8.753995782	9.611036726	10.01425651	10.10100651	9.824562426	9.479342032	8.182049445	8.475161057	10.21488728	8.302243479	9.993308059	9.415267713	8.891945742	8.446328107	9.351902036	9.179046212	8.482085468	8.36804826	10.51137248	8.558587699	8.265058012	9.284959771	8.719885825	9.853770601	7.786252527	8.207953941	6.985774001	7.169044064	6.049634917	8.533552173	5.683822462	6.716832374	4.993411863	8.664066758	9.366187914	9.389708405	8.955647767
ABCB11	2.231162366	2.231162366	2.231162366	2.231162366	2.231162366	2.231162366	2.231162366	2.231162366	2.231162366	2.231162366	2.231162366	2.231162366	2.231162366	2.231162366	2.231162366	2.231162366	2.231162366	2.231162366	2.231162366	2.231162366	2.231162366	2.231162366	2.231162366	2.231162366	2.231162366	2.231162366	2.231162366	2.231162366	2.231162366	2.231162366	2.231162366	2.231162366	2.231162366	2.231162366	2.231162366	2.231162366	2.231162366	2.231162366	2.231162366	2.231162366	2.231162366	2.231162366	2.231162366	2.231162366	2.231162366	2.231162366	2.231162366	2.231162366	2.231162366
ABCB4	2.231162366	2.231162366	2.231162366	2.231162366	2.231162366	2.231162366	2.231162366	2.231162366	2.231162366	2.231162366	2.231162366	2.231162366	2.231162366	2.231162366	2.231162366	2.231162366	2.231162366	2.231162366	2.231162366	2.231162366	2.231162366	2.231162366	2.231162366	2.231162366	2.231162366	2.231162366	2.231162366	2.237173341	2.231162366	2.231162366	2.231162366	2.231162366	2.231162366	2.231162366	2.231162366	2.231162366	2.231162366	2.231162366	2.231162366	2.231162366	2.231162366	2.231162366	2.231162366	2.231162366	2.231162366	2.231162366	2.246869069	2.231162366	2.231162366
ABCB5	2.231162366	2.231162366	2.231162366	2.231162366	2.231162366	2.231162366	2.231162366	2.231162366	2.231162366	2.231162366	2.231162366	2.231162366	2.231162366	2.231162366	2.231162366	2.231162366	2.231162366	2.231162366	2.231162366	2.231162366	2.231162366	2.231162366	2.231162366	2.231162366	2.231162366	2.24316617325	2.231162366	2.231162366	2.231162366	2.231162366	2.231162366	2.231162366	2.231162366	2.231162366	2.231162366	2.231162366	2.231162366	2.231162366	2.231162366	2.231162366	2.231162366	2.231162366	2.231162366	2.231162366	2.231162366	2.231162366	2.231162366	2.231162366	2.231162366
ABCB6	3.6866340295	3.486368897	3.687954652	4.008729536	3.8132494805	4.54593098	3.5608480905	3.825563046	3.687954652	3.6866340295	4.2409500895	3.363798058	4.4519165155	3.427221497	3.6866340295	3.860521739	3.687954652	3.8027131125	4.0880052785	3.791843149	2.7306143565	3.9982748885	3.7612358935	2.593185552	3.687954652	3.6814719325	3.6902869595	3.7128816705	4.746763445	3.687954652	4.5054666505	3.687954652	3.3768080705	3.7760812585	3.868000008	3.9906518265	3.687954652	4.404734228	3.297726511	3.7223288835	3.8186612985	3.687954652	4.375547152	4.2231172005	4.0267597795	3.687954652	2.761720317	3.356108911	4.12029257
ABCB7	7.646952922	6.471855383	6.293689252	7.666577712	6.293689252	5.528933031	6.251992776	7.209029886	6.510669931	7.976996387	6.178299726	5.8193277	6.594382565	7.554930053	7.409528206	6.362675636	6.410359152	6.033513703	7.268447244	6.293689252	7.338856903	5.287850256	6.293689252	6.635685276	5.736721728	5.973615983	6.137661941	6.179120043	5.233292485	5.495755692	6.688975018	6.293689252	5.640964764	6.187455298	6.942972282	6.202926354	5.346758241	7.786426056	6.514095878	7.01353684	4.5554678	7.264481149	4.358467702	5.10878776	5.553405697	6.293689252	6.293689252	7.188063116	6.292426424
ABCB8	3.0328428755	2.9147514335	3.0127819305	3.380520127	2.868081759	2.868081759	2.8483551165	2.868081759	2.868081759	2.868081759	2.868081759	2.868081759	3.0011178695	2.868081759	2.868081759	2.868081759	2.868081759	3.0121739105	2.868081759	2.868081759	2.868081759	3.144475314	2.868081759	2.868081759	2.868081759	2.868081759	2.868081759	2.868081759	2.868081759	2.868081759	2.868081759	3.1796519455	2.868081759	2.868081759	2.868081759	2.8773850475	2.868081759	2.868081759	2.868081759	2.868081759	2.868081759	2.868081759	2.868081759	2.8699564	2.868081759	2.868081759	2.868081759	2.868081759	2.969965184
ABCB9	4.45196317266667	4.41375409466667	4.715673075	4.58558298766667	4.57431263933333	4.79735645066667	4.038533056	4.41392508766667	4.51173299866667	4.814693216	4.426510853	4.426510853	4.426510853	4.41392508766667	4.426510853	4.46623743566667	4.426287139	4.426510853	4.426510853	4.598759551	4.39681038033333	4.91034641666667	4.445623068	4.41344187766667	4.426510853	4.36525116466667	4.694152539	4.42633986	4.47936975266667	4.42633986	4.41387236666667	4.554202928	4.39703409433333	4.57851145366667	4.426510853	4.39703409433333	4.39703409433333	5.28666685166667	4.426458132	4.426510853	4.516606363	4.92100614566667	4.57131455666667	4.50063478033333	4.403617089	4.52521573166667	4.52986000233333	4.41479118966667	4.446299319
ABCC1	7.659171077	6.8887189215	8.4842661615	6.9631766235	7.5823425555	7.900405279	7.176347839	6.543003702	7.20407953	7.20708702	8.843573158	8.45747608	7.6131454185	7.034053929	7.268996453	7.165738697	7.3079284945	8.599757873	7.1519588285	8.185251189	7.508732235	7.638730727	7.069041035	7.848042681	8.382579674	8.100142155	7.2614299465	7.979140521	7.0610525895	6.860696366	8.7373199985	7.3287331075	6.9306924875	6.6738575035	6.800454949	8.1531133925	7.317418265	7.5734090105	7.799849581	6.6982411645	7.0679072105	5.957337412	6.0072743365	8.330109916	6.99924808	7.369605914	7.218298845	6.3652098555	8.148273437
ABCC10	7.3177628935	6.6749208115	7.185044282	8.3384279575	7.22808876	7.7992270115	7.503355319	7.5356728325	7.575468991	5.882460733	6.7391437065	7.3433727385	8.162989245	6.609269993	6.766663702	5.86629403	7.1641048445	8.7195571075	7.1237409405	7.9549337705	7.4511395015	6.4016377995	7.044373283	6.674356149	8.0437543525	7.611339854	8.0333057895	7.480289345	7.206620841	7.2111314235	7.0291819015	6.798996565	7.0345359285	6.716107643	7.031132855	6.029743016	6.4065101765	6.22029508	8.0968264705	6.894417267	7.060668	6.4401790545	8.319821869	9.0323042855	6.9111948145	6.366093681	7.006035799	6.6932289775	8.6549575345
ABCC11	2.231162366	2.231162366	2.231162366	2.231162366	2.231162366	2.231162366	2.231162366	2.231162366	2.231162366	2.231162366	2.231162366	2.231162366	2.231162366	2.2322439645	2.231162366	2.231162366	2.231162366	2.231162366	2.231162366	2.231162366	2.231162366	2.231162366	2.231162366	2.231162366	2.231162366	2.231162366	2.231162366	2.231162366	2.231162366	2.231162366	2.231162366	2.231162366	2.231162366	2.231162366	2.283565346	2.231162366	2.231162366	2.231162366	2.231162366	2.231162366	2.3078447615	2.231162366	2.231162366	2.231162366	2.231162366	2.231162366	2.231162366	2.231162366	2.231162366
ABCC12	2.231162366	2.231162366	2.231162366	2.231162366	2.231162366	2.231162366	2.231162366	2.231162366	2.231162366	2.231162366	2.231162366	2.231162366	2.231162366	2.231162366	2.231162366	2.231162366	2.231162366	2.231162366	2.231162366	2.231162366	2.231162366	2.231162366	2.231162366	2.231162366	2.231162366	2.231162366	2.231162366	2.231162366	2.231162366	2.231162366	2.231162366	2.231162366	2.231162366	2.231162366	2.231162366	2.231162366	2.231162366	2.231162366	2.231162366	2.231162366	2.231162366	2.231162366	2.231162366	2.231162366	2.231162366	2.231162366	2.231162366	2.231162366	2.231162366
ABCC13	2.231162366	2.231162366	2.231162366	2.231162366	2.231162366	2.231162366	2.231162366	2.231162366	2.231162366	2.300332587	2.231162366	2.234517167	2.2858437495	2.231162366	2.2540101145	2.231162366	2.231162366	2.231162366	2.231162366	2.231162366	2.231162366	2.231162366	2.231162366	2.231162366	2.231162366	2.231162366	2.231162366	2.231162366	2.231162366	2.231162366	2.231162366	2.23497210325	2.27624991875	2.26569245675	2.231162366	2.231162366	2.231162366	2.231162366	2.231162366	2.231162366	2.31218657975	2.231162366	2.231162366	2.231162366	2.231162366	2.231162366	2.231162366	2.231162366	2.231162366
ABCC2	2.231162366	2.231162366	2.231162366	2.231162366	2.231162366	2.231162366	2.231162366	2.231162366	2.231162366	2.231162366	2.231162366	2.231162366	2.231162366	2.231162366	2.231162366	2.231162366	2.231162366	2.231162366	2.231162366	2.231162366	2.233797625	2.231162366	2.231162366	2.231162366	2.231162366	2.231162366	2.231162366	2.231162366	2.231162366	2.231162366	2.231162366	2.231162366	2.231162366	2.231162366	2.231162366	2.231162366	2.231162366	2.265599646	2.231162366	2.231162366	2.231162366	2.231162366	2.231162366	2.231162366	2.231162366	2.231162366	2.231162366	2.231162366	2.231162366
ABCC3	3.9593780422	3.462781668	4.2710271662	3.457921387	5.0708028652	5.776297641	3.6622911528	3.3288786738	4.2994907644	3.9243296048	5.7198791596	4.200446476	3.6616588012	4.203096365	3.1967887668	3.0533197892	4.9475747956	4.2548233972	3.798359767	5.4895899998	4.6303722184	3.5153032044	4.7048033662	3.9866901824	4.510142353	3.897128143	5.0359733116	4.9987467534	4.1243230082	3.3445796626	2.677950302	3.698897193	6.3947362368	4.4547803392	3.994610801	4.669559341	4.0571539496	5.1303599558	4.6443563498	3.8298931572	4.9660983218	3.9633017868	4.4797249942	5.9652974016	5.8220751928	5.015183126	4.9713684064	3.5958634184	4.6161441312
ABCC4	3.93528679925	3.63072486575	4.29394830075	4.3104330915	6.285223837	4.1677423895	3.9779107065	4.9738389505	6.53728112025	5.15718671575	3.995772945	3.62392831175	3.62932990075	3.750452467	4.0525143845	3.7418234765	4.4526073485	3.74861128675	3.84083564875	4.2589655025	4.8153598005	5.56589428075	3.81767145125	3.71422288275	5.01763448475	3.9572343515	5.3132642965	4.08087587625	3.905761614	3.94630932975	5.36589097975	3.69787203225	3.62392831175	3.635478883	3.55956300375	3.945033623	4.379036737	4.18596780275	3.8081959935	3.81240267925	4.02089575675	3.70914022825	3.568760911	3.85153335225	3.54124382325	4.228675367	3.65289956425	3.6698222835	5.1777588655
ABCC5	3.50684540933333	3.61368203266667	4.45181944233333	4.09952067566667	4.036785002	6.02262058566667	3.85037502333333	3.403251837	4.63729007533333	3.86670321366667	5.26922800566667	3.82605864966667	3.88950136833333	3.597759793	3.13630917166667	4.25061269166667	5.19392893666667	4.724571669	3.48835726766667	3.57620715866667	3.49104153133333	4.80288324833333	3.76431978766667	3.88191925566667	3.85428713	4.30887816366667	4.26229157466667	3.92141420766667	5.60596111133333	3.593642799	5.75147204966667	4.039334263	3.16797480733333	2.931678064	4.57523452566667	4.54561786066667	5.96925432233333	3.462032707	5.32536759733333	5.66230227466667	4.66141887566667	4.244825633	4.88657481666667	5.374762575	3.672106652	4.929031596	4.25505019533333	3.51856481166667	4.741995088
ABCC6P1	2.231162366	2.231162366	2.231162366	2.231162366	2.231162366	2.231162366	2.231162366	2.231162366	2.231162366	2.231162366	2.231162366	2.231162366	2.231162366	2.231162366	2.231162366	2.231162366	2.231162366	2.231162366	2.231162366	2.231162366	2.231162366	2.231162366	2.231162366	2.231162366	2.231162366	2.231162366	2.231162366	2.231162366	2.231162366	2.231162366	2.231162366	2.231162366	2.231162366	2.231162366	2.231162366	2.231162366	2.231162366	2.231162366	2.231162366	2.231162366	2.231162366	2.231162366	2.231162366	2.231162366	2.231162366	2.231162366	2.231162366	2.231162366	2.231162366
ABCC8	2.231162366	3.281738657	2.231162366	2.231162366	2.231162366	2.231162366	2.231162366	2.231162366	2.231162366	2.231162366	2.231162366	2.231162366	2.231162366	2.231162366	2.231162366	2.231162366	2.231162366	2.231162366	2.231162366	2.231162366	2.231162366	2.231162366	2.231162366	2.231162366	2.231162366	2.231162366	2.231162366	2.231162366	2.231162366	2.231162366	2.231162366	2.231162366	2.231162366	2.231162366	2.231162366	2.231162366	2.231162366	2.231162366	2.231162366	2.231162366	2.231162366	2.231162366	2.231162366	2.231162366	2.231162366	2.231162366	2.231162366	2.231162366	2.231162366
ABCC9	2.4840052118	2.231162366	2.231162366	2.231162366	2.231162366	2.231162366	2.231162366	2.231162366	2.2396124782	2.231162366	2.231162366	2.231162366	2.231162366	2.231162366	2.6772798726	2.231162366	2.231162366	2.231162366	2.231162366	2.252718037	2.231162366	2.231162366	2.241557339	2.6846535648	2.231162366	2.370374648	2.231162366	2.2361926862	2.231162366	2.231162366	2.231162366	2.231162366	2.3042454022	2.231162366	2.231162366	2.2603075232	2.231162366	2.231162366	2.231162366	2.231162366	2.231162366	2.231162366	2.231162366	2.231162366	2.2464020812	2.231162366	2.231162366	2.2796369274	2.231162366
ABCD1	3.553561803	4.116030986	4.100567357	5.742364806	4.49330952	4.076844616	4.226884564	3.295583936	3.29502277	4.04169229	3.408768072	3.742452586	4.076844616	3.307820264	3.349317925	3.649014512	3.349317925	4.076844616	5.557864251	4.572746796	4.207211634	4.076844616	3.985361462	3.251559511	4.07674919	4.04169229	3.567233868	5.487742954	4.096336159	3.455709647	3.251489436	3.432237249	4.076844616	3.666117721	4.076844616	3.726259949	3.726259949	4.191589277	4.220424659	4.100139028	5.115839293	4.798967064	6.510766814	4.525303074	4.234272246	3.644181931	4.476150735	4.032375817	4.052597664
ABCD2	2.231162366	2.231162366	2.231162366	2.231162366	2.231162366	2.231162366	2.231162366	2.231162366	2.231162366	2.231162366	2.231162366	2.231162366	2.231162366	2.231162366	2.231162366	2.231162366	2.231162366	2.231162366	2.231162366	2.231162366	2.231162366	2.231162366	2.231162366	2.231162366	2.231162366	2.231162366	2.231162366	2.231162366	2.231162366	2.231162366	2.231162366	2.231162366	2.231162366	2.231162366	2.231162366	2.231162366	2.231162366	2.231162366	2.231162366	2.231162366	2.231162366	2.231162366	2.231162366	2.231162366	2.231162366	2.231162366	2.231162366	2.231162366	2.231162366
ABCD3	8.825056348	7.912205036	7.995180794	8.0577160235	8.33838415	7.031019168	9.806812004	10.249587	7.7485619455	8.51334018	9.7980795395	10.2108469945	7.839311284	7.4475541395	8.4888603305	9.459976317	10.0297901255	8.2124800235	7.1520106855	6.9803453785	8.4955014535	7.076390276	7.213261864	8.753326912	6.901680411	7.0825235585	11.2188365745	7.290926162	7.701738229	8.2997483735	7.2425386915	6.6527743015	6.7785342085	7.4713450515	7.10197078	8.682508316	9.689185904	7.0260379835	9.1150221155	7.201707329	7.956800833	7.1844693595	6.5725666385	9.5656715435	7.8052424365	7.1704996435	6.7316417885	9.1255639455	8.6937043175
ABCD4	4.636423489	5.3816925285	4.973899874	5.37738683	4.693812433	5.389646745	4.885282312	5.02340565	4.636423489	4.6321332935	4.4831796245	4.685598725	4.9451054705	4.9117436705	5.023149126	4.955575943	5.2599853355	5.05356863	4.6160703975	5.044722587	5.0332669375	5.2184988675	4.8699512945	4.908826944	4.955575943	5.1793738165	4.7694658315	5.757924588	4.955575943	5.2341023125	4.890035574	4.8215235315	4.851301604	4.4844877185	5.173126314	4.636423489	4.6321332935	4.6321332935	5.1975647125	4.636423489	5.229851017	4.6321332935	4.4377161595	4.9439697395	5.115837204	4.636423489	5.2747746975	4.771761578	5.368970166
ABCE1	10.502095555	9.4644277125	9.6163016125	10.64571138	10.1486517385	9.9969652835	9.368602709	10.4892089775	10.271388859	10.79794489	10.623729975	10.393623916	10.51442164	10.28760237	10.905090815	11.086934745	10.69364568	9.812693123	10.0580040715	9.912656984	9.4175363825	10.119903455	10.2424517165	9.574938174	9.6811210245	9.392237261	10.410720765	9.228076037	9.491339148	10.1331900405	11.343931895	9.3603250875	8.5458493225	9.126893805	10.393434485	10.567719395	11.412973295	10.0931131145	9.1655218425	9.4353112005	8.298813381	9.037488103	8.8507926325	9.10892697	8.832368363	10.179659514	9.5037232515	10.441778885	10.396670415
ABCF1	10.14640772	9.278565632	8.002530991	10.45165231	9.174027619	9.137236983	9.446570238	9.267551905	9.531247715	8.728221895	9.308358404	9.090248173	9.388103263	8.815397329	9.31182455	10.50726203	8.325421288	9.554523085	9.690847481	9.208972939	9.173064612	9.274273095	8.440445148	8.244434185	8.840028809	8.71126675	9.104495734	9.265212513	9.04555405	9.828388152	10.53864188	9.87802867	8.002530991	9.281614798	8.718112038	8.310029413	9.626543498	9.072878	8.841476081	8.67265012	8.826083035	10.07027008	9.613076574	8.148259163	8.002530991	8.944615464	9.266776878	8.602199064	9.578400918
ABCF2	5.1058539214	4.601958456	4.2377597602	4.6285073428	4.251924237	4.0497099788	3.8688097748	4.8286028482	4.4994897614	4.4658513714	4.5700986574	4.0293584986	4.368839376	4.2614210258	4.693932513	5.3391480386	4.1290022526	4.5075346406	4.803710683	4.5459930416	4.6528119856	4.6592439744	4.412294285	4.5937814732	4.5430813126	4.2972211526	4.3706916202	4.3806261824	4.7421820556	4.9317974848	5.4443470438	4.5977097724	3.8398786312	4.0416840526	4.250706045	3.9471911936	4.017583443	3.8153279366	4.2874713438	4.263830519	3.325675951	4.0846023052	4.2125751088	3.6774808452	3.237336457	4.1982621636	4.2522056884	4.8587424426	4.8550571674
ABCF3	6.583587644	7.099942204	6.811764104	7.480827653	7.016686774	9.602541211	6.85419409	6.414368168	7.180513527	6.938214794	6.850671995	6.380739489	7.15569018	5.46783173	6.163405768	8.578318924	6.248212451	7.201979232	7.2191098	7.060812953	6.52495081	7.03452854	7.102808905	6.886912359	6.586645981	6.556567543	7.820953505	6.900506985	7.708921514	6.88957983	7.416989231	6.85419409	6.509419168	6.387068324	6.85419409	6.325832919	6.797586149	6.476055055	7.077576777	7.292714811	6.85419409	6.886912359	8.119861509	6.85419409	6.85419409	6.85419409	7.520812529	7.001055756	7.383189868
ABCG1	3.644608325	4.39965141325	4.78906132025	5.14112473775	4.39575723625	4.0722941365	6.4905778365	4.35862084225	4.6503879185	5.70358220675	4.89556279675	4.108091562	4.294829992	3.9903599165	4.00991229775	4.4354907835	4.001295168	7.8115391865	5.397237217	5.619272963	5.81248253675	4.632810375	4.610808535	4.44549978025	6.912212463	4.466984197	5.43946624275	6.4008173905	5.22855458575	4.83077147	3.5850166735	4.18996229875	5.58050919525	6.041773953	4.0951965585	4.21066998575	4.85265683475	4.03094910075	4.049176591	4.57857330525	3.42780336925	4.054331185	5.6815494255	4.690184854	4.4703802835	4.64759116975	5.69321173275	3.33490354875	6.57779252325
ABCG2	2.236585918	2.237018801	2.912764526	3.794053593	2.236585918	2.567111567	2.575882673	3.707795564	2.449030706	2.236585918	2.273429435	4.718304565	2.236585918	2.236585918	2.236585918	2.236585918	3.523754039	2.236585918	2.236585918	2.937192631	2.355650372	2.231162366	2.231162366	2.236585918	6.696734176	2.236585918	2.236585918	2.231162366	2.439309954	2.295825782	2.236585918	2.236585918	2.343159919	2.341646945	2.236585918	2.236585918	5.961572035	2.236585918	2.231162366	2.236585918	2.236585918	2.236585918	2.231162366	2.236585918	2.241438936	2.236585918	2.489517414	2.236585918	2.299401104
ABCG4	2.231162366	2.231162366	2.231162366	2.231162366	2.231162366	2.231162366	2.231162366	2.231162366	2.231162366	2.231162366	2.231162366	2.231162366	2.231162366	2.231162366	2.231162366	2.231162366	2.231162366	2.231162366	2.231162366	2.231162366	2.231162366	2.231162366	2.231162366	2.231162366	2.231162366	2.231162366	2.231162366	2.231162366	2.231162366	2.231162366	2.231162366	2.231162366	2.231162366	2.231162366	2.231162366	2.231162366	2.231162366	2.231162366	2.231162366	2.231162366	2.231162366	2.231162366	2.231162366	2.231162366	2.231162366	2.231162366	2.231162366	2.231162366	2.231162366
ABCG5	2.231162366	2.231162366	2.231162366	2.231162366	2.231162366	2.231162366	2.231162366	2.231162366	2.231162366	2.231162366	2.231162366	2.231162366	2.231162366	2.231162366	2.231162366	2.231162366	2.231162366	2.231162366	2.231162366	2.231162366	2.231162366	2.231162366	2.231162366	2.231162366	2.231162366	2.231162366	2.231162366	2.231162366	2.231162366	2.231162366	2.231162366	2.231162366	2.231162366	2.231162366	2.231162366	2.231162366	2.231162366	2.231162366	2.231162366	2.231162366	2.231162366	2.231162366	2.231162366	2.231162366	2.231162366	2.231162366	2.231162366	2.231162366	2.231162366
ABCG8	2.231162366	2.231162366	2.231162366	2.231162366	2.231162366	2.231162366	2.231162366	2.231162366	2.231162366	2.231162366	2.231162366	2.231162366	2.231162366	2.231162366	2.231162366	2.231162366	2.231162366	2.231162366	2.231162366	2.231162366	2.231162366	2.231162366	2.231162366	2.231162366	2.231162366	2.231162366	2.231162366	2.231162366	2.231162366	2.231162366	2.231162366	2.231162366	2.231162366	2.231162366	2.231162366	2.231162366	2.231162366	2.231162366	2.231162366	2.231162366	2.231162366	2.231162366	2.231162366	2.231162366	2.231162366	2.231162366	2.231162366	2.231162366	2.231162366
ABHD1	2.284737539	2.265711641	2.265711641	2.265711641	2.313114664	2.265711641	2.265711641	2.265711641	2.27542965033333	2.265711641	2.29850243733333	2.265711641	2.265711641	2.265711641	2.321708642	2.265711641	2.265711641	2.40811007066667	2.265711641	2.265711641	2.265711641	2.265711641	2.265711641	2.236282301	2.265711641	2.265711641	2.265711641	2.265711641	2.265711641	2.265711641	2.265711641	2.265711641	2.46737923666667	2.265711641	2.265711641	2.265711641	2.265711641	2.265711641	2.265711641	2.265711641	2.265711641	2.265711641	2.56163183233333	2.265711641	2.287064952	2.265711641	2.265711641	2.265711641	2.265711641
ABHD10	7.5358599095	8.571756493	6.5405051525	8.0129860465	8.416747249	6.740243329	7.93560193	9.8192176135	8.0743468605	9.821870938	8.3821866205	7.6810031575	7.4288927075	7.932016415	7.594718866	8.7189759005	8.0096627185	7.8700074405	6.6404124305	6.4721011945	7.946157565	7.418200766	7.8361580065	8.380745059	6.251451857	6.4540023535	8.115186028	7.161118094	7.4083713295	7.554879423	9.5350909485	6.4757251235	5.749497146	7.567674735	7.1426400765	7.672607397	7.8510717735	7.6607554565	6.989917963	8.0681458915	6.63196681	8.4557434545	6.478192747	6.630947338	6.9006126695	6.601594723	7.68887299	8.8404630375	7.3100860155
ABHD11	4.104032419	3.729683419	4.089773184	3.87456316633333	4.521845502	4.300649039	3.97603939733333	4.37295082566667	4.16194174	4.35828400666667	4.21835496466667	4.270428856	4.184071427	3.81873546233333	3.63829569366667	3.96666723933333	4.281185478	4.25651134233333	3.87562584133333	4.32687216033333	3.86076660766667	3.88721805933333	4.171575106	4.34965523766667	4.15453146366667	3.65505927933333	4.44905286733333	4.23906013166667	4.59585053333333	4.038947786	3.639974362	3.50097621666667	4.50392532233333	3.98276328566667	3.715664947	3.96844443933333	3.71925571666667	4.13714960966667	5.01714800066667	4.26943887266667	3.72211472133333	3.79446611066667	4.28199432533333	4.087082893	4.09240988666667	3.883447167	3.638318819	3.92368323433333	4.56630621733333
ABHD12	8.30890608766667	9.41071090433333	9.17083082333333	7.79522692733333	11.5312912933333	10.2890463046667	9.68303595233333	10.2712694933333	10.0646591403333	9.22235831733333	9.39043974066667	9.98301552366667	9.21453364066667	8.467680382	7.85188547233333	8.98708345333333	8.79328759666667	9.218964217	8.36621111233333	9.66394932866667	9.22177825466667	10.2094291746667	9.03612653566667	9.22019174366667	10.52575873	7.725513688	10.220763897	9.59875477866667	9.924127404	8.966790519	7.22993814833333	7.850869331	7.60446570366667	8.724939203	7.09096392233333	7.28453399033333	8.23939939366667	8.62583348233333	9.204894531	10.6092922766667	9.19129898733333	7.06532126833333	10.3330299616667	9.433803712	10.0859358253333	7.45197542033333	8.785917348	7.42535075666667	9.170178799
ABHD13	4.166423145	7.709693495	4.384667025	5.4463893665	4.9550344345	4.6372421155	5.9852025535	5.6580353355	7.014575599	5.521397959	6.428523819	5.4083600825	5.206964619	4.7011669	6.7706517475	4.5936004365	7.0213028275	6.8080038895	4.8128151175	4.4851791295	6.9091236255	5.077408231	5.907831416	5.478987391	6.57529482	5.0744645155	5.4263617225	5.4270436715	4.9812889195	5.994691633	7.144841498	4.1376682295	4.783619889	4.69363935	4.813181673	5.3829150465	5.0235774365	5.2745960115	3.726109521	4.779748841	4.229026266	4.3996369755	3.924203263	5.201758803	3.8855835015	5.1838887465	5.019598683	6.0609914865	5.276676525
ABHD14B	9.325539519	10.17371974	8.53301893	8.736872245	11.41652721	10.44246526	9.475417479	6.275766786	10.10956987	8.472846396	9.049017244	9.047270501	8.446663627	10.41041322	8.617453638	8.832816195	9.433222078	10.44110815	9.105586674	11.22228751	9.450131957	8.830944739	9.205577402	9.472411687	9.65627158	9.330963422	9.738770008	10.38793708	9.557642023	8.563790918	9.750292047	8.63710997	9.564779755	9.67028555	9.117378911	9.460710816	8.998365593	9.959222438	10.15017859	11.87331429	9.147859739	8.240538659	10.35575877	10.9294182	10.03411886	10.58253513	9.632995369	9.902305674	9.995369575
ABHD15	3.612452418	7.744642258	3.701076578	4.046299005	3.612452418	3.612452418	4.256724803	5.318286642	3.68167735	3.612452418	3.700729525	4.17980381	3.612452418	3.612452418	3.611632785	3.612452418	3.680458504	3.612452418	3.451125711	4.891995349	4.232754437	3.611632785	4.513997714	4.034431076	5.577403563	3.611632785	4.623283398	3.687626828	4.565521536	3.612452418	5.714468223	3.611632785	3.611632785	3.611632785	3.611632785	3.611632785	3.580949608	3.612452418	3.90956164	3.818180687	3.611632785	3.412464574	6.563173426	3.611632785	3.611632785	3.611632785	3.612452418	3.612452418	4.23846449
ABHD16A	4.9386286205	6.201811583	5.335273982	5.817702767	6.1470879035	5.8216293665	6.0468362635	6.0998256135	5.805609763	4.976416693	5.723694327	5.6931274725	5.7613303765	5.27253501	5.2147847415	5.8252729635	5.733884316	5.648611406	5.533596611	6.058154647	6.113251808	5.3329910315	5.3980405455	5.687878571	5.796936537	5.6296912495	5.49952935	6.1181196055	5.805197712	5.6720437485	5.625785674	5.4913587725	5.5494112675	5.9195203485	4.988270044	5.43209416	5.538217046	5.539807472	5.533714067	5.8755366165	5.583096146	5.4700273335	5.3552060275	5.620524686	5.1322576775	5.632472223	5.9006334015	5.2220099365	5.870151164
ABHD16B	2.231162366	2.231162366	2.231162366	2.231162366	2.231162366	2.231162366	2.231162366	2.231162366	2.231162366	2.231162366	2.231162366	2.231162366	2.231162366	2.231162366	2.231162366	2.231162366	2.231162366	2.231162366	2.231162366	2.231162366	2.231162366	2.231162366	2.231162366	2.231162366	2.231162366	2.231162366	2.231162366	2.231162366	2.231162366	2.231162366	2.231162366	2.231162366	2.231162366	2.231162366	2.231162366	2.231162366	2.231162366	2.231162366	2.231162366	2.231162366	2.231162366	2.231162366	2.231162366	2.231162366	2.231162366	2.231162366	2.231162366	2.231162366	2.231162366
ABHD17A	8.629254284	10.41420749	10.41557088	10.26006618	10.44258779	11.23373319	10.19662466	10.66183874	10.50476888	10.80439199	10.04686438	10.61700213	11.10007195	10.04591628	10.43072474	11.30204376	10.48941481	11.39939354	11.0394706	10.84008131	11.20407246	10.71351451	10.90221151	10.59376045	11.3373305	10.64490478	10.99361474	10.63433582	10.63433582	11.15372612	10.46651484	10.2378749	10.10517469	9.729898194	10.42255032	9.994927879	9.573701366	9.56634882	10.69694974	10.69020762	10.32087769	10.45489301	11.58469615	11.58856896	10.17097437	10.17590142	10.88490893	10.62177792	11.05872907
ABHD17B	4.958025214	4.64715589333333	5.15383562066667	4.43141117966667	4.839068354	5.29255728066667	4.82980724733333	4.97715001433333	5.08355956066667	4.755545634	5.69863665133333	6.399755935	4.74830081266667	4.55355747233333	4.89092497466667	4.956362334	5.311917934	5.57655907166667	4.753797463	5.204053894	4.80293566966667	5.10387272733333	4.54605824833333	4.835891753	5.08853308933333	4.56347191433333	5.26903071266667	4.66952609366667	5.03644167066667	4.92967723066667	5.01341146133333	4.64106111133333	4.35690954266667	4.39377429966667	5.03292346733333	4.49987610766667	6.39868978966667	4.60246432333333	4.553523833	4.48568216933333	3.91803856966667	4.20246126633333	4.761476253	4.88741380066667	4.54582566966667	4.680952036	4.70113244066667	4.51091884566667	6.551472748
ABHD17C	6.783546661	5.722662403	10.17902518	6.487887742	9.598224404	9.535068334	8.178536645	9.429416067	10.22440426	10.37752852	9.805148245	9.832416547	9.71424274	8.047806807	7.124234634	9.301248366	11.46188173	8.474408533	7.532594482	8.622562919	9.488073119	9.628889448	7.637837034	8.45713262	9.464869871	8.651503733	11.39939636	10.28703718	10.45425115	7.634271754	7.487558827	8.178536645	10.45636601	8.553558588	8.465342336	9.14709463	9.947658766	7.761067932	9.041891817	7.285346419	7.839088875	8.794134897	7.746082304	8.178536645	8.677663734	9.890728089	4.936479557	6.935876048	10.74998243
ABHD2	4.74344938833333	4.9177394995	6.25419586266667	5.66415860883333	6.17141797566667	6.10759186133333	6.17754063016667	5.6738887575	6.30924442466667	4.543968729	7.33064855916667	6.2264734475	6.02643026666667	5.4498233935	4.48464451916667	5.091984777	6.01812250366667	6.01779657066667	5.02002676866667	5.95200318916667	6.79595093083333	8.923672336	4.638478779	5.19970878166667	6.4450047235	5.900730237	9.491131821	7.36946230366667	8.35518061116667	4.86994412516667	4.0312816775	4.11596799883333	6.6170778005	4.85803361866667	4.84156045633333	5.2172166075	4.71100471016667	4.80223683783333	7.635826694	7.34755413016667	4.790728048	4.494704817	6.34093633466667	4.78325924866667	4.94584163416667	5.2403012655	5.60022413983333	4.63883193033333	7.2592398515
ABHD3	9.367344641	10.54156392	9.294198138	10.19255581	8.514782412	9.95355447	10.34381865	9.680455617	9.692963537	10.58667696	9.426925344	10.78474702	9.201391533	9.591746066	9.782984221	8.988534713	10.14506962	9.290449943	8.720692577	8.623814257	11.33660762	9.736014321	10.31933724	10.95954738	10.0387699	9.234219933	9.943888208	10.1805722	9.557008991	9.388330132	9.702795758	8.68728214	9.549221775	9.948874216	9.416485461	8.968615949	7.765617255	9.403734651	10.32067421	9.320675487	9.414188226	9.399186804	8.183472522	8.670098946	9.276117198	8.688111646	10.83010139	9.782840891	9.36245838
ABHD4	3.77568674	4.6868852155	4.1305422235	4.4467877065	3.77568674	4.1045175325	3.684688838	3.77568674	3.7549033125	4.6363990875	3.839100808	4.1305422235	5.869560624	4.1305422235	3.806318374	4.1587277565	3.77568674	4.1305422235	4.0245302495	4.1305422235	4.1702347305	4.1305422235	4.778866173	4.3431988025	4.0937647275	4.025786369	3.914148439	4.209280484	4.3593617595	4.2195260445	3.916291778	3.9528468685	4.148826113	3.99612195	3.3511364185	3.922431842	3.9162490585	4.2196138005	4.1305422235	4.155307146	4.1305422235	3.816489249	4.2136564395	3.9301319545	4.511001838	4.1121223855	4.1947191035	3.864240452	3.901347027
ABHD5	5.78317884525	4.7167506025	5.876528524	4.6858510255	5.72273577975	4.81352267075	4.552203293	7.17741543675	5.895000309	4.8145595595	7.100500285	6.893354603	4.84668539825	5.520997997	4.89909771725	5.2180111895	6.64879970675	7.18573296475	4.65379010575	5.27464555825	4.71341662375	7.300037162	4.973777753	5.00364419975	5.31620892475	5.081205053	6.364280008	4.84417859525	4.925706901	5.0313072885	4.88975627825	4.48907142	4.2519609025	5.55412258225	4.77726413625	5.38140206	5.30869596975	5.172662495	5.564461467	4.4367160245	4.446456727	5.0741847665	5.06812960525	6.27112713	4.9710043905	4.239365269	4.66188851025	5.3425137685	5.80133516775
ABHD6	3.4046717685	3.64882440525	2.766325492	3.52530030775	2.858123963	2.859807237	2.795310786	3.991171108	2.778474713	2.7160633405	2.884003566	4.194317435	2.6856391065	2.44373296825	2.87080150425	2.95466278325	3.0399684515	2.62100129625	2.8301459615	2.763553682	2.889228705	2.61904752875	2.592682126	2.9734542335	2.70304499925	2.7597327755	2.58532174625	2.83959416375	2.71853613375	3.192464856	4.29183503725	2.86595308025	2.60700797325	2.6835117715	2.604096751	2.64502096325	2.64936542525	2.71853613375	3.03321539175	3.374294715	2.71853613375	2.806240371	2.72613640825	2.99502591875	2.59760964575	2.77406286375	3.84642861775	2.898318282	3.05813768175
ABHD8	2.578041154	2.578041154	2.578041154	2.705919208	2.578041154	2.578041154	2.578041154	2.578041154	2.578041154	2.805579997	2.578041154	2.578041154	2.79348091	2.40531834	2.578041154	2.578041154	2.578041154	2.578041154	3.017619662	2.578041154	2.341695384	2.578041154	2.578041154	2.578041154	2.578041154	2.578041154	2.578041154	2.578041154	2.578041154	2.578041154	2.578041154	2.578041154	2.578041154	2.578041154	2.578041154	2.578041154	2.578041154	2.578041154	2.650983341	2.578041154	2.578041154	2.578041154	2.578041154	2.578041154	2.578041154	2.578041154	2.578041154	2.578041154	2.578041154
ABI1	7.939793142	8.05266501866667	8.03190516866667	7.99111972533333	7.75985958866667	7.44132184033333	8.14521891866667	8.41347869866667	8.027263812	8.08208604866667	8.189368532	7.916890712	7.78786281533333	8.37229397533333	8.15449345533333	8.724564512	8.09171477866667	7.98485076866667	7.76726145866667	7.894789812	8.66366515533333	7.60920883866667	7.87842426866667	8.66201561866667	7.96645371866667	8.148430792	8.37457033533333	8.530905262	7.89518529866667	7.81923664533333	7.61179088866667	7.75706352866667	7.98436198533333	7.66072157533333	7.419314163	8.70869106966667	8.25162521533333	8.23442072533333	7.81802962866667	8.13560151533333	6.86140321266667	8.22915457533333	7.250234004	8.431248235	7.03705218566667	8.067338852	7.70723715866667	8.058984062	8.47930486533333
ABI2	5.64776718142857	7.20797501785714	6.23505051571429	6.38616054657143	5.85790617957143	5.51961982571428	5.48135140114286	4.94176841614286	6.18742640614286	5.92669718571428	6.09891421542857	5.46109983071429	5.88225279271429	5.95898702514286	5.34693766114286	4.99587747285714	5.96566108014286	5.71818668228571	5.563992545	6.194242046	5.34075712028571	5.92221738985714	5.78753109514286	6.16821027085714	6.234819048	5.85839330642857	6.10968672714286	5.800977716	5.71331452071429	5.56794664057143	5.97841252857143	5.97465796928571	5.62436866414286	5.70371641914286	5.93589236042857	5.73742813528571	5.682274286	6.35956432314286	5.956975006	5.66976293114286	5.86355449671429	5.99826234442857	5.31683952571429	6.19357178257143	5.52405196714286	5.78689764742857	6.14763731185714	5.503870516	5.96602200357143
ABI3	3.281247488	4.742524318	3.281247488	3.334619016	3.281247488	3.281247488	4.163602103	3.281247488	3.281247488	3.692454866	3.281247488	3.254495352	3.281247488	3.281247488	3.428773433	3.281247488	3.281247488	3.281247488	4.842589598	3.281247488	3.552019622	3.639923725	3.281247488	3.282265808	3.281247488	3.281247488	3.281247488	3.637435781	3.281247488	3.281247488	3.281247488	3.393135235	3.281247488	3.4216309	3.281247488	3.281247488	3.281247488	3.281247488	3.281247488	3.861297181	4.225336935	3.281247488	4.132762538	3.281247488	3.281247488	3.281247488	4.067851848	3.281247488	3.281247488
ABI3BP	3.73228354633333	4.80117414066667	3.87470716633333	3.123045031	3.08835809966667	2.51446938566667	4.79833138833333	3.50475062766667	2.718526117	4.44432915	2.735783926	2.93033107766667	3.59804292333333	3.66252654666667	4.361970445	2.99854286666667	3.73228354633333	4.28240534466667	4.52795989766667	3.39554993866667	5.02215001733333	4.083727176	2.739458593	3.76554633266667	3.815260855	4.92883303733333	2.71152183666667	4.418255947	4.58291595233333	3.94375016933333	3.61841639766667	4.520061974	4.296756182	4.79983621	2.81440829133333	4.48007475666667	2.42950826033333	2.735059242	5.08611841766667	4.95931920733333	3.73228354633333	3.18618727366667	4.21194024066667	3.69639109733333	2.42950826033333	4.47820832966667	4.82088218666667	3.876714485	2.23231337033333
ABL1	9.818718842	9.768684533	9.135632956	7.988553835	7.65905296	8.58546195	7.710503349	6.833423558	7.352902169	8.282002829	8.180508336	9.144542682	8.390335718	8.476073528	7.352902169	8.384489324	6.96443919	8.326994656	9.568092934	9.41853513	9.001872109	9.075844957	7.820264371	9.301834474	9.125803862	9.913933091	8.137101813	9.998420603	9.715021683	9.149047935	8.906021805	8.977097754	8.954562341	8.116352866	6.894004634	8.131952496	7.403985558	8.216042246	10.41563339	8.247624834	8.904100403	8.028397413	8.868450396	8.726502899	9.213309952	8.357294774	9.412129825	7.465606238	9.217764228
ABL2	6.244342748	6.14667878966667	5.61021971466667	6.23960307433333	4.68599401633333	5.65795369	5.04658841833333	4.40876423833333	4.53525708166667	4.856580035	4.60114154733333	5.12102312633333	5.495252961	5.76611490333333	5.76922845466667	5.38152251533333	4.439444154	5.23669961666667	5.945248003	5.24197106933333	5.34911347533333	4.99848070366667	5.30989917333333	5.16058931833333	5.462726038	5.88783280866667	5.129550566	5.33819575833333	4.87981436733333	5.99894812166667	5.02701409966667	5.54451997866667	5.090262595	5.43591992833333	4.646350238	5.311671105	5.144931325	4.96113867766667	4.56244045966667	4.96113867766667	5.044150904	5.30428794233333	3.79046587533333	5.02452759466667	4.58349521366667	4.72684492766667	5.824602829	5.06134405333333	4.40361951366667
ABLIM1	4.9907050405	9.3994739335	6.2734141435	4.484134859	7.064893792	7.0753938055	6.9298409265	6.257998278	7.4114165275	6.0398194295	7.674771869	6.9157249625	7.8177068685	6.8150894635	6.001950497	6.8578500375	6.3329671365	7.3664514015	6.0618036545	7.030106135	6.190110126	6.900522952	4.8431629495	5.39743425	6.4774250595	6.2252158115	6.522293124	6.030859384	7.146150739	6.261103419	6.196438421	6.1311026365	7.087456242	4.5406412555	7.3042420995	6.300224227	6.481477946	6.102642911	6.6453237925	5.564336723	6.0203239365	6.25564252	6.176957203	6.984732314	4.8510866315	6.608085342	7.5198372225	4.8375231835	8.2206349715
ABLIM2	2.7882734344	2.842793569	2.7789998066	3.0500759064	2.9670194338	2.9412009696	3.2012842288	2.8489765994	2.9194695914	3.1408595154	2.9199937956	2.7974764128	2.7778055988	2.928284824	2.8776939864	2.7762917498	2.7729231834	2.7702315692	3.2676416376	2.8792824504	2.7912985034	2.7638674928	2.8690172022	2.7322579016	2.6892928752	2.8255987544	2.7702942478	2.7729231834	2.820309181	2.7752963258	2.746279378	3.4814130834	3.2463835654	2.7952508204	2.9521051458	2.884776095	3.1020042598	3.0877784134	2.7437140446	2.9552862056	3.4320592164	2.9360102948	2.8199120792	2.7638674928	3.0218743674	2.8476527736	2.7469116604	2.7937467506	2.7126923348
ABLIM3	6.363523164	3.910407247	3.377765024	7.380140921	3.969966225	5.110632833	4.101003106	4.725229717	4.342311367	4.188437493	6.445231759	5.648723921	6.422835601	6.036624275	6.281459985	6.082297126	7.904892774	6.514468866	5.2707803	4.101003106	4.044451242	4.631282843	9.417595156	4.118590384	4.101003106	4.604184395	5.392733131	4.310787233	4.762578144	4.944840368	3.150114551	4.865735267	5.760638227	7.240156608	4.725229717	3.948983626	3.150114551	4.59168071	9.246892969	5.472731663	5.758533471	5.366147757	6.510101837	6.692487304	7.546175759	4.344772218	5.264283938	2.796104723	7.104124719
ABO	2.6378605935	2.5580759975	2.6378605935	2.652503225	3.173774777	2.6378605935	2.6378605935	2.6378605935	2.6378605935	2.6378605935	2.846903479	2.708170539	2.7536220125	2.5580759975	3.0100819	2.6378605935	2.6378605935	2.6378605935	3.0748237975	2.787704505	2.5580759975	2.8145605125	2.6378605935	2.9122916905	2.5162013395	2.6378605935	3.093699811	2.686617718	2.6378605935	2.5580759975	2.232606224	2.7763072485	2.817083557	2.6378605935	2.6378605935	2.6378605935	2.8505352385	2.6378605935	2.5697057585	2.5580759975	3.5886990165	2.6378605935	3.972294306	2.6378605935	4.0876550835	2.6378605935	2.267450698	2.5758142465	2.6378605935
ABR	4.195814558	5.2235591075	5.433492265	6.677452935	5.036291752	5.053352478	4.922968981	4.0791825285	4.2852929905	5.2141526185	4.9576737395	5.638147028	4.633160921	4.7707206575	4.7062001845	4.0569956555	4.989841249	4.691534663	4.8506606085	4.976789831	6.038912866	4.7230620515	4.930967545	4.754825615	5.1378576305	5.8050347025	4.97053667	6.2655874755	5.307645283	5.48115049	3.945569559	4.851815059	5.366170651	5.1469001535	3.8375597675	4.747723681	4.493782579	4.1343602375	5.998366848	5.6060924785	4.327083988	5.39843456	4.8162087075	4.794713277	4.521860611	5.828106995	6.3097728065	5.504070033	7.1267976085
ABRA	2.231162366	2.231162366	2.231162366	2.231162366	2.231162366	2.231162366	2.231162366	2.231162366	2.231162366	2.231162366	2.231162366	2.237786566	2.231162366	2.231162366	2.231162366	2.231162366	2.231162366	2.231162366	2.231162366	2.231162366	2.231162366	2.231162366	2.231162366	2.231162366	2.231162366	2.231162366	2.231162366	2.231162366	2.231162366	2.231162366	2.231162366	2.231162366	2.231162366	2.231162366	2.231162366	2.231162366	2.231162366	2.231162366	2.231162366	2.231162366	2.231162366	2.231162366	2.231162366	2.231162366	2.231162366	2.231162366	2.231162366	2.231162366	2.231162366
ABRACL	10.72609054	11.00455631	13.18182207	10.96508433	11.80083327	11.278843	11.79261204	13.00147289	12.02117518	13.17262627	11.90948388	11.93556785	11.18695381	11.56198507	11.32949642	10.55003349	11.88987113	11.39203857	10.77528174	11.43280132	12.01830715	12.00551288	10.45238522	11.56135249	12.25043523	11.63812768	11.55344312	11.93226215	11.10514151	11.64318913	10.67476047	11.2495993	9.977125056	11.05415453	10.54861363	11.93724428	11.99678704	11.63373948	11.77960124	10.82480433	9.839892905	11.16387556	9.750302973	9.190385652	10.67839054	11.05738706	10.08269473	11.99207264	12.27831371
ABT1	6.755502374	7.447837184	5.642556523	7.465580647	7.422373984	8.019000702	8.342186045	9.458173188	7.956642459	6.434303653	7.129332714	7.752954693	7.944543939	7.786456962	7.854690295	7.572645454	7.717921622	8.377641239	6.745679585	7.061028886	7.497991425	7.435659475	6.575171799	6.249030414	6.703734212	5.642556523	8.347970029	6.785034758	6.675611583	7.75241712	9.505176464	6.20161184	5.642556523	8.370044993	7.034668784	6.472236216	8.965739225	7.074145832	6.214829079	7.060400084	5.452812229	8.728138101	7.859489107	6.326159474	5.642556523	6.156815453	6.191404449	7.988431101	8.125584127
ABTB1	3.0204225382	3.0175477258	2.6584781408	3.2006331376	2.9075466906	3.0305600158	3.0697889884	2.7715423806	2.900998839	2.9202418558	2.8897157848	2.817302365	2.8646724462	2.7590944984	2.8897157848	3.4001921268	2.7588050444	2.8895725126	3.08289586	2.951609581	3.0499260376	2.7588050444	3.2896934986	2.8897157848	3.0380023292	3.0106147374	2.780824611	2.8999713878	2.9413231944	3.02122611	2.854596962	2.904342183	2.8897157848	2.9126581922	2.7588050444	2.8572568212	2.8372089648	2.8897157848	3.0795632312	2.938873499	2.8840143142	2.8984785474	2.8895725126	2.8897157848	2.8897157848	2.8883033246	2.8897184936	3.001273074	2.9770695428
ABTB2	4.500154167	2.231162366	2.231162366	2.231162366	2.231162366	2.231162366	2.231162366	2.231162366	2.231162366	2.231162366	2.231162366	2.231162366	2.284069045	2.231162366	2.231162366	4.1725853065	2.231162366	2.231162366	2.231162366	2.231162366	2.231162366	2.231162366	2.3262986185	2.2972111245	2.231162366	2.231162366	2.231162366	2.231162366	2.231162366	2.4382788495	2.231162366	2.231162366	3.1793832985	2.231162366	2.231162366	2.231162366	2.231162366	2.231162366	2.231162366	2.231162366	2.231162366	2.231162366	2.231162366	2.231162366	2.231162366	2.231162366	3.6354821915	2.231162366	2.4503309645
AC000111.3	2.231162366	2.231162366	2.231162366	2.231162366	2.231162366	2.231162366	2.231162366	2.231162366	2.231162366	2.231162366	2.231162366	2.231162366	2.231162366	2.231162366	2.231162366	2.231162366	2.231162366	2.231162366	2.231162366	2.231162366	2.231162366	2.231162366	2.231162366	2.231162366	2.231162366	2.231162366	2.231162366	2.231162366	2.231162366	2.231162366	2.231162366	2.231162366	2.231162366	2.231162366	2.231162366	2.231162366	2.231162366	2.231162366	2.231162366	2.231162366	2.231162366	2.231162366	2.310150153	2.231162366	2.231162366	2.231162366	2.231162366	2.231162366	2.231162366
AC002059.10	2.577043887	2.340622077	2.420068386	2.420068386	2.921671532	2.420068386	3.161871392	2.420068386	2.62850236	2.587423256	2.920940883	2.469454538	2.420068386	2.331552097	2.458170443	2.420068386	2.420068386	2.420068386	2.797549055	2.816627359	2.254627983	2.660410067	2.431469586	2.257790046	2.420068386	2.45857107	2.420068386	2.420068386	2.420068386	2.420068386	2.231162366	3.140522229	2.785739079	2.463100863	2.838219157	3.123734051	2.496297225	2.749422785	2.401043531	2.636543781	4.255841117	2.446696066	2.660357827	2.321412069	3.103963836	2.439175054	2.257790046	2.488149809	2.257790046
AC002064.5	2.231162366	2.231162366	2.231162366	2.231162366	2.231162366	2.231162366	2.231162366	2.231162366	2.231162366	2.231162366	2.231162366	2.231162366	2.231162366	2.231162366	2.231162366	2.231162366	2.231162366	2.231162366	2.231162366	2.231162366	2.231162366	2.231162366	2.231162366	2.231162366	2.231162366	2.231162366	2.231162366	2.231162366	2.231162366	2.231162366	2.231162366	2.231162366	2.231162366	2.231162366	2.231162366	2.231162366	2.231162366	2.231162366	2.231162366	2.231162366	2.231162366	2.231162366	2.231162366	2.231162366	2.231162366	2.231162366	2.231162366	2.231162366	2.231162366
AC003973.4	2.231162366	2.231162366	2.231162366	2.231162366	2.231162366	2.231162366	2.231162366	2.231162366	2.231162366	2.231162366	2.231162366	2.231162366	2.231162366	2.231162366	2.231162366	2.231162366	2.231162366	2.231162366	2.231162366	2.231162366	2.231162366	2.231162366	2.231162366	2.231162366	2.231162366	2.231162366	2.231162366	2.231162366	2.231162366	2.231162366	2.231162366	2.250554571	2.231162366	2.231162366	2.231162366	2.231162366	2.231162366	2.231162366	2.231162366	2.231162366	2.231162366	2.231162366	2.231162366	2.231162366	2.231162366	2.231162366	2.231162366	2.231162366	2.231162366
AC003989.4	2.873888872	2.284757232	2.231162366	2.231162366	2.231162366	2.231162366	2.231162366	2.231162366	2.231162366	2.231162366	2.231162366	2.231162366	2.231162366	2.231162366	2.231162366	2.231162366	2.231162366	2.231162366	2.231162366	2.231162366	2.231162366	2.231162366	2.231162366	2.596236738	2.231162366	2.231162366	2.231162366	2.231162366	2.231162366	2.231162366	2.231162366	2.231162366	2.231162366	2.231162366	2.231162366	2.231162366	2.231162366	2.231162366	2.395262852	2.231162366	2.231162366	2.231162366	2.849846005	2.231162366	2.231162366	2.231162366	2.231162366	2.231162366	2.231162366
AC004692.5	9.17037713	8.975293054	8.854662149	8.930614717	9.13179378	9.07751005	8.854336171	9.414326333	9.263633607	8.982562466	8.930614717	8.537475145	8.787069909	9.041380988	9.4820992	9.173524793	9.431088809	9.696470343	9.367129608	9.118273998	8.706590378	9.325506046	9.355112451	8.930614717	9.695915783	8.930614717	9.830521904	8.854336171	9.117714026	8.930614717	9.823306159	8.930614717	8.45444259	8.783309542	9.025449986	8.76239766	8.930614717	7.980187219	8.182835246	8.484097541	8.256659309	7.342484783	9.90142706	7.89759019	7.679600805	8.930614717	8.744977479	9.472555995	9.48477551
AC004941.5	8.556945779	9.108477966	8.343375665	9.904221628	8.704929007	8.704929007	8.603491301	8.480509345	8.305462421	8.272538542	8.164693051	8.107474912	9.113893938	9.443058808	8.984236928	9.632695781	8.804718135	8.25967265	8.357386541	9.425648744	8.704929007	8.704929007	8.463514015	8.360582539	9.050780671	8.451649749	8.451649749	8.63183377	8.441089131	8.962414773	9.829346055	8.953208349	7.840762131	8.209544642	9.647141876	8.50778418	7.800973921	8.704929007	8.741293972	8.48731048	7.447980052	8.706726072	8.810027185	8.678203241	8.704929007	8.577402154	8.6716582	8.704929007	8.508063568
AC005162.4	3.815672376	3.815672376	3.815672376	3.815672376	4.567101106	3.815672376	3.815672376	3.815672376	3.815672376	3.815672376	3.815672376	3.815672376	3.815672376	3.815672376	4.126857979	3.815672376	3.815672376	3.815672376	3.957898007	3.815672376	3.238359779	3.815672376	3.815672376	3.815672376	3.815672376	3.836009955	3.815672376	3.815672376	3.815672376	3.815672376	2.901395963	4.239386125	3.815672376	3.815672376	3.815672376	4.190587929	3.815672376	3.815672376	3.815672376	3.815672376	4.732490394	4.385965488	3.815672376	3.756082009	4.660731782	3.815672376	3.815672376	3.815672376	3.815672376
AC005224.2	2.233629713	2.233629713	2.233629713	2.233629713	2.233629713	2.397344929	2.233629713	2.233629713	2.233629713	2.233629713	2.68109721	2.233629713	2.233629713	2.233629713	2.233629713	2.233629713	2.233629713	2.233629713	2.233629713	2.233629713	2.233629713	2.233629713	2.233629713	2.233629713	2.233629713	2.233629713	2.578071694	2.233629713	2.233629713	2.233629713	2.233629713	2.233629713	2.233629713	2.233629713	2.233629713	2.233629713	2.8988536	2.233629713	2.235177872	2.273519744	2.233629713	2.327587009	2.233629713	2.246351653	2.41751853	2.517526294	2.233629713	2.233629713	2.233629713
AC005256.1	2.231162366	2.231162366	2.231162366	2.231162366	2.231162366	2.231162366	2.26550074	2.231162366	2.231162366	2.231162366	2.231162366	2.231162366	2.231162366	2.231162366	2.231162366	2.231162366	2.231162366	2.231162366	2.231162366	2.231162366	2.231162366	2.231162366	2.231162366	2.231162366	2.231162366	2.231162366	2.231162366	2.231162366	2.231162366	2.231162366	2.231162366	2.231162366	2.231162366	2.231162366	2.231162366	2.231162366	2.231162366	2.231162366	2.231162366	2.231162366	2.231162366	2.231162366	2.231162366	2.231162366	2.231162366	2.231162366	2.231162366	2.231162366	2.231162366
AC005306.3	2.30610431	2.259079374	2.366697968	2.259079374	2.259079374	2.259079374	2.274400019	2.259079374	2.302827279	2.259079374	2.259079374	2.259079374	2.259079374	2.231162366	2.259079374	2.259079374	2.259079374	2.259079374	2.449135191	2.259079374	2.259079374	2.259079374	2.259079374	2.259079374	2.259079374	2.259079374	2.259079374	2.259079374	2.259079374	2.259079374	2.259079374	2.259079374	2.259079374	2.259079374	2.259079374	2.259079374	2.328522633	2.259079374	3.158531314	2.936679425	2.259079374	2.284358767	2.402564622	3.170342039	4.29864885	2.259079374	2.259079374	2.259079374	2.259079374
AC005498.3	2.231162366	2.231162366	2.231162366	2.231162366	2.231162366	2.231162366	2.231162366	2.244315759	2.231162366	2.231162366	2.231162366	2.231162366	2.231162366	2.231162366	2.231162366	2.231162366	2.231162366	2.231162366	2.231162366	2.231162366	2.231162366	2.231162366	2.231162366	2.231162366	2.231162366	2.231162366	2.231162366	2.231162366	2.231162366	2.231162366	2.231162366	2.231162366	2.231162366	2.231162366	2.231162366	2.231162366	2.231162366	2.231162366	2.231162366	2.231162366	2.231162366	2.231162366	2.231162366	2.231162366	2.231162366	2.231162366	2.231162366	2.231162366	2.231162366
AC005523.2	2.231162366	2.231162366	2.231162366	2.231162366	2.381560693	2.231162366	2.231162366	2.267565177	2.231162366	2.231162366	2.231162366	2.430141226	2.231162366	2.231162366	2.231162366	2.639225597	2.231162366	2.371371024	2.231162366	2.314841265	2.231162366	2.231162366	2.231162366	2.231162366	2.231162366	2.231162366	2.231162366	2.231162366	2.231162366	2.231162366	3.702529918	2.231162366	2.231162366	2.231162366	2.231162366	2.231162366	2.231162366	2.231162366	2.231162366	2.231162366	2.231162366	2.231162366	3.397302991	2.231162366	2.231162366	2.231162366	2.231162366	2.231162366	2.241299884
AC005523.3	3.022869369	2.400089511	2.384991556	2.384991556	2.384991556	2.384991556	2.384991556	2.384991556	2.384991556	2.384991556	2.384991556	2.384991556	2.384991556	2.384991556	2.384991556	2.384991556	2.384991556	2.384991556	2.384991556	2.384991556	2.384991556	2.384991556	2.384991556	2.384991556	2.384991556	2.384991556	2.384991556	2.384991556	2.384991556	2.384991556	2.384991556	2.384991556	2.384991556	2.384991556	2.384991556	2.384991556	2.384991556	2.384991556	2.384991556	2.384991556	2.384991556	2.384991556	2.384991556	2.526776783	2.384991556	2.384991556	2.384991556	2.384991556	2.384991556
AC005537.2	2.231162366	2.231162366	2.231162366	2.231162366	2.231162366	2.231162366	2.231162366	2.231162366	2.231162366	2.231162366	2.231162366	2.231162366	2.231162366	2.231162366	2.231162366	2.231162366	2.231162366	2.231162366	2.231162366	2.231162366	2.231162366	2.231162366	2.231162366	2.231162366	2.231162366	2.231162366	2.231162366	2.231162366	2.231162366	2.231162366	2.231162366	2.231162366	2.231162366	2.231162366	2.231162366	2.231162366	2.231162366	2.231162366	2.231162366	2.231162366	2.231162366	2.231162366	2.231162366	2.231162366	2.231162366	2.231162366	2.231162366	2.231162366	2.231162366
AC005592.3	2.231162366	2.231162366	2.231162366	2.231162366	2.231162366	2.231162366	2.231162366	2.231162366	2.231162366	2.231162366	2.231162366	2.231162366	2.231162366	2.231162366	2.231162366	2.231162366	2.231162366	2.231162366	2.231162366	2.231162366	2.231162366	2.231162366	2.231162366	2.231162366	2.231162366	2.231162366	2.231162366	2.231162366	2.231162366	2.231162366	2.231162366	2.231162366	2.231162366	2.231162366	2.231162366	2.231162366	2.231162366	2.231162366	2.231162366	2.231162366	2.231162366	2.231162366	2.231162366	2.231162366	2.231162366	2.231162366	2.231162366	2.231162366	2.231162366
AC005606.14	2.231162366	2.231162366	2.231162366	2.231162366	2.231162366	2.231162366	2.231162366	2.231162366	2.231162366	2.231162366	2.231162366	2.231162366	2.231162366	2.231162366	2.231162366	2.231162366	2.231162366	2.231162366	2.231162366	2.231162366	2.231162366	2.231162366	2.231162366	2.231162366	2.231162366	2.231162366	2.231162366	2.231162366	2.231162366	2.231162366	2.231162366	2.231162366	2.231162366	2.231162366	2.231162366	2.231162366	2.231162366	2.231162366	2.231162366	2.231162366	2.231162366	2.231162366	2.231162366	2.231162366	2.231162366	2.231162366	2.231162366	2.231162366	2.231162366
AC005785.2	2.239222331	2.239222331	2.239222331	2.239222331	2.573140483	2.239222331	2.239222331	2.239222331	2.239222331	2.239222331	2.239222331	2.239222331	2.239222331	2.239222331	2.239222331	2.239222331	2.239222331	2.239222331	2.239222331	2.239222331	2.239222331	2.239222331	2.239222331	2.239222331	2.239222331	2.239222331	2.239222331	2.239222331	2.239222331	2.239222331	2.232100057	2.239222331	2.239222331	2.239222331	2.239222331	2.239222331	2.239222331	2.239222331	2.239222331	2.239222331	2.239222331	2.239222331	2.239222331	2.239222331	2.273788629	2.239222331	2.239222331	2.239222331	2.239222331
AC005838.2	2.231162366	2.231162366	2.231162366	2.231162366	2.231162366	2.231162366	2.231162366	2.231162366	2.231162366	2.231162366	2.231162366	2.231162366	2.231162366	2.231162366	2.231162366	2.231162366	2.231162366	2.231162366	2.231162366	2.231162366	2.231162366	2.231162366	2.231162366	2.231162366	2.231162366	2.231162366	2.231162366	2.231162366	2.231162366	2.231162366	2.231162366	2.231162366	2.231162366	2.231162366	2.231162366	2.231162366	2.231162366	2.231162366	2.231162366	2.231162366	2.231162366	2.231162366	2.231162366	2.242528128	2.321656963	2.231162366	2.231162366	2.231162366	2.231162366
AC006026.13	2.231406968	2.231162366	2.275075445	2.231406968	2.231406968	2.231406968	2.239496502	2.231406968	2.664228406	2.231406968	2.578567272	2.266331236	2.231406968	2.231406968	2.231406968	2.231406968	2.231406968	2.231406968	2.231406968	2.231406968	2.231406968	2.231406968	2.231406968	2.231406968	2.231406968	2.231162366	2.248553742	2.231406968	2.231406968	2.231406968	2.231406968	2.231406968	2.231406968	2.231406968	2.231406968	2.231406968	2.231406968	2.231406968	2.278228641	3.846139503	2.231406968	2.231406968	3.17633616	2.231406968	4.31834756	2.231406968	2.231406968	2.231406968	2.263228782
AC006129.2	2.231162366	2.231162366	2.231162366	2.231162366	2.231162366	2.231162366	2.231162366	2.231162366	2.231162366	2.231162366	2.231162366	2.231162366	2.231162366	2.231162366	2.231162366	2.231162366	2.231162366	2.231162366	2.231162366	2.231162366	2.231162366	2.231162366	2.231162366	2.231162366	2.231162366	2.231162366	2.231162366	2.231162366	2.231162366	2.231162366	2.231162366	2.231162366	2.231162366	2.231162366	2.231162366	2.231162366	2.231162366	2.231162366	2.231162366	2.231162366	2.231162366	2.231162366	2.231162366	2.231162366	2.231162366	2.231162366	2.231162366	2.231162366	2.231162366
AC006538.1	2.231162366	2.231162366	2.231162366	2.231162366	2.231162366	2.231162366	2.231162366	2.231162366	2.231162366	2.231162366	2.505311289	2.231162366	2.231162366	2.231162366	2.438755968	2.343410965	2.231162366	2.231162366	2.231162366	2.231162366	2.231162366	2.231162366	2.231162366	2.231162366	2.231162366	2.231162366	2.231162366	2.231162366	2.231162366	2.231162366	2.231162366	2.231162366	2.231162366	2.231162366	2.231162366	2.231162366	2.231162366	2.231162366	2.231162366	2.231162366	2.231162366	2.231162366	2.231162366	2.231162366	2.282607897	2.231162366	2.231162366	2.231162366	2.231162366
AC007292.3	2.892607486	2.745561763	2.745561763	2.745561763	2.745561763	2.745561763	2.699323666	2.745561763	2.745561763	2.546372287	2.745561763	2.745561763	2.745561763	2.745561763	2.656762175	2.745561763	2.66305471	2.745561763	2.879610183	2.745561763	2.745561763	2.745561763	2.524011493	2.745561763	2.894787119	2.745561763	2.745561763	2.745561763	2.745561763	2.745561763	2.745561763	3.019192127	2.745561763	2.745561763	2.745561763	2.745561763	2.745561763	2.745561763	2.880102423	2.745561763	2.781474672	2.745561763	2.745561763	2.778554791	2.745561763	2.745561763	2.745561763	2.494003899	2.745561763
AC007349.5	2.231162366	2.231162366	2.231162366	2.231162366	2.231162366	2.231162366	2.231162366	2.231162366	2.231162366	2.231162366	2.231162366	2.231162366	2.231162366	2.231162366	2.231162366	2.231162366	2.231162366	2.231162366	2.231162366	2.231162366	2.231162366	2.231162366	2.231162366	2.231162366	2.231162366	2.231162366	2.231162366	2.231162366	2.231162366	2.231162366	2.231162366	2.231162366	2.231162366	2.231162366	2.231162366	2.231162366	2.231162366	2.231162366	2.231162366	2.231162366	2.231162366	2.231162366	2.231162366	2.231162366	2.231162366	2.231162366	2.231162366	2.231162366	2.231162366
AC007362.3	2.231162366	2.238972676	2.231162366	2.231162366	2.231162366	2.231162366	2.231162366	2.231162366	2.231162366	2.231162366	2.231162366	2.231162366	2.231162366	2.231162366	2.231162366	2.231162366	2.231162366	2.231162366	2.231162366	2.231162366	2.231162366	2.231162366	2.231162366	2.231162366	2.231162366	2.231162366	2.231162366	2.231162366	2.231162366	2.231162366	2.231162366	2.231162366	2.231162366	2.231162366	2.231162366	2.231162366	2.231162366	2.231162366	2.231162366	2.231162366	2.231162366	2.231162366	2.231162366	2.231162366	2.231162366	2.231162366	2.231162366	2.231162366	2.231162366
AC007365.3	2.231162366	2.243527522	2.231162366	2.231162366	2.384343657	2.231162366	2.231162366	2.231162366	2.231162366	2.231162366	2.231162366	2.231162366	2.231162366	2.231162366	2.231162366	2.231162366	2.231162366	2.231162366	2.231162366	2.231162366	2.231162366	2.231162366	2.231162366	2.231162366	2.231162366	2.231162366	2.231162366	2.291440102	2.231162366	2.231162366	2.231162366	2.231162366	2.231162366	2.231162366	2.231162366	2.231162366	2.231162366	2.231162366	2.231162366	2.249088393	2.231162366	2.231162366	2.231162366	2.231162366	2.231162366	2.231162366	2.231162366	2.231162366	2.231162366
AC007389.3	4.295531245	3.709657477	4.730074701	4.148315084	5.504113749	4.174037323	4.174037323	4.174037323	4.482228313	4.174037323	4.174037323	4.174037323	4.174037323	4.1350759	4.174037323	4.174037323	4.148315084	4.267228703	4.174037323	4.701675793	4.171570796	4.357329855	4.174037323	4.148315084	4.193662524	4.174037323	4.359923599	4.174037323	4.341666844	3.374474092	3.521959741	4.314933992	4.22776913	4.174037323	4.174037323	4.208797208	4.220161134	4.174037323	4.174037323	4.174037323	4.859233707	4.318447575	5.334291673	4.333557978	4.636723792	4.174037323	4.174037323	4.148315084	3.566741509
AC007401.2	2.231162366	2.231162366	2.231162366	2.231162366	2.231162366	2.304953435	2.231162366	2.231162366	2.231162366	2.231162366	2.231162366	2.231162366	2.231162366	2.231162366	2.231162366	2.231162366	2.231162366	2.231162366	2.231162366	2.231162366	2.231162366	2.231162366	2.231162366	2.231162366	2.231162366	2.231162366	2.231162366	2.231162366	2.231162366	2.231162366	2.231162366	2.231162366	2.231162366	2.231162366	2.525757209	2.532678687	2.231162366	2.231162366	2.231162366	2.231162366	2.231162366	2.231162366	2.231162366	2.231162366	2.233694017	2.231162366	2.231162366	2.231162366	2.231162366
AC007680.2	2.231162366	2.231162366	2.231162366	2.231162366	2.231162366	2.231162366	2.231162366	2.231162366	2.231162366	2.231162366	2.231162366	2.231162366	2.231162366	2.231162366	2.231162366	2.231162366	2.231162366	2.231162366	2.231162366	2.231162366	2.231162366	2.231162366	2.231162366	2.231162366	2.231162366	2.231162366	2.231162366	2.231162366	2.231162366	2.231162366	2.231162366	2.231162366	2.231162366	2.231162366	2.231162366	2.231162366	2.231162366	2.231162366	2.231162366	2.231162366	2.231162366	2.231162366	2.231162366	2.231162366	2.231162366	2.231162366	2.231162366	2.231162366	2.231162366
AC007787.2	2.231162366	2.231162366	2.231162366	2.231162366	2.231162366	2.231162366	2.231162366	2.231162366	2.231162366	2.231162366	2.231162366	2.231162366	2.231162366	2.231162366	2.231162366	2.231162366	2.231162366	2.231162366	2.231162366	2.231162366	2.231162366	2.231162366	2.231162366	2.231162366	2.231162366	2.231162366	2.231162366	2.231162366	2.231162366	2.231162366	2.231162366	2.231162366	2.231162366	2.231162366	2.231162366	2.231162366	2.231162366	2.231162366	2.231162366	2.231162366	2.231162366	2.231162366	2.231162366	2.231162366	2.231162366	2.231162366	2.231162366	2.231162366	2.231162366
AC008088.4	2.396947494	2.486731133	2.396947494	2.396947494	2.396947494	2.396947494	2.396947494	2.396947494	2.396947494	2.396947494	2.396947494	2.396947494	2.396947494	2.396947494	2.396947494	2.396947494	2.396947494	2.396947494	2.396947494	2.396947494	2.396947494	2.396947494	2.396947494	2.28938107	2.396947494	2.396947494	2.396947494	2.396947494	2.396947494	2.396947494	2.396947494	2.396947494	2.396947494	2.396947494	2.396947494	2.396947494	2.396947494	2.396947494	2.396947494	2.396947494	2.396947494	2.396947494	2.396947494	2.396947494	2.396947494	2.396947494	2.396947494	2.396947494	2.396947494
AC008746.12	2.238829704	2.238829704	2.259111883	2.238829704	2.238829704	2.238829704	2.238829704	2.238829704	2.238829704	2.238829704	2.238829704	2.238829704	2.238829704	2.238829704	2.271875634	2.238829704	2.238829704	2.238829704	2.238829704	2.238829704	2.238829704	2.238829704	2.238829704	2.238829704	2.300930429	2.238829704	2.238829704	2.238829704	2.238829704	2.238829704	2.238829704	2.238829704	2.238829704	2.238829704	2.238829704	2.238829704	2.238829704	2.238829704	2.238829704	2.238829704	2.238829704	2.238829704	2.238829704	2.241453648	2.238829704	2.238829704	2.238829704	2.238829704	2.238829704
AC008753.4	4.851187484	4.619506908	4.619506908	4.619506908	4.989445915	4.619506908	4.619506908	4.619506908	4.619506908	4.619506908	4.8177485	4.619506908	4.619506908	4.619506908	4.896641375	4.619506908	4.619506908	4.93691699	4.619506908	4.619506908	4.619506908	4.619506908	4.619506908	4.619506908	4.619506908	4.619506908	4.655639414	4.619506908	4.619506908	4.619506908	4.619506908	4.619506908	4.619506908	4.619506908	4.619506908	4.619506908	4.619506908	4.619506908	4.619506908	4.619506908	4.707395896	4.640136857	5.037985434	4.619506908	4.619506908	4.619506908	4.466432568	4.619506908	4.619506908
AC009120.6	2.349213706	2.366602858	2.381687177	2.345663944	2.251049415	2.910608319	2.381687177	3.224245756	2.377683392	2.381687177	3.803684724	2.377683392	2.531716134	2.358942919	2.366896129	2.377189637	2.377683392	2.251049415	2.345663944	2.345663944	2.345663944	2.345663944	2.345663944	2.827238852	2.744355607	2.518812131	2.35322225	2.737348014	2.251049415	2.377683392	2.98051288	2.377683392	2.627668138	2.29795339	3.809262432	2.917999411	2.571197097	2.252078974	2.459571918	2.381687177	2.345663944	2.381687177	2.345663944	5.666077799	3.829154665	2.381687177	2.381687177	2.781647085	2.377683392
AC009133.15	2.231162366	2.231162366	2.231162366	2.231162366	2.231162366	2.231162366	2.259795104	2.264424318	2.231162366	2.231162366	2.266684782	2.231162366	2.231162366	2.231162366	2.271104822	2.231162366	2.231162366	2.231162366	2.231162366	2.231162366	2.231162366	2.231162366	2.231162366	2.231162366	2.231162366	2.231162366	2.231162366	2.231162366	2.231162366	2.231162366	2.236100339	2.231162366	2.231162366	2.231162366	2.231162366	2.231162366	2.231162366	2.231162366	2.231162366	2.231162366	2.231162366	2.231162366	2.231162366	2.231162366	2.231162366	2.231162366	2.231162366	2.231162366	2.231162366
AC009502.4	2.231162366	2.231162366	2.231162366	2.231162366	2.231162366	2.231162366	2.231162366	2.231162366	2.231162366	2.231162366	2.231162366	2.231162366	2.231162366	2.231162366	2.231162366	2.231162366	2.231162366	2.231162366	2.231162366	2.231162366	2.231162366	2.231162366	2.231162366	2.231162366	2.231162366	2.231162366	2.231162366	2.231162366	2.231162366	2.231162366	2.231162366	2.231162366	2.231162366	2.231162366	2.231162366	2.231162366	2.231162366	2.231162366	2.231162366	2.231162366	2.231162366	2.231162366	2.231162366	2.231162366	2.231162366	2.231162366	2.231162366	2.231162366	2.231162366
AC010145.4	2.231162366	2.231162366	2.231162366	2.231162366	2.231162366	2.231162366	2.231162366	2.231162366	2.280161291	2.231162366	2.231162366	2.231162366	2.231162366	2.231162366	2.231162366	2.231162366	2.231162366	2.231162366	2.231162366	2.231162366	2.231162366	2.231162366	2.231162366	2.231162366	2.231162366	2.231162366	2.231162366	2.231162366	2.231162366	2.231162366	2.231162366	2.231162366	2.231162366	2.231162366	2.231162366	2.231162366	2.231162366	2.231162366	2.231162366	2.231162366	2.231162366	2.231162366	2.231162366	2.231162366	2.231162366	2.231162366	2.231162366	2.231162366	2.231162366
AC010524.4	3.4173610885	2.231162366	2.5109577625	2.231162366	3.806884027	2.231162366	2.231162366	2.231162366	3.1163869935	2.231162366	2.231162366	3.2483924685	2.231162366	2.231162366	2.231162366	2.231162366	2.231162366	2.8197855265	2.231162366	3.267686221	2.231162366	2.988480892	2.231162366	2.231162366	2.6531795195	2.231162366	2.231162366	2.231162366	2.231162366	2.231162366	2.231162366	2.231162366	2.3739421195	2.231162366	2.231162366	2.231162366	2.5185650485	2.231162366	2.231162366	2.231162366	5.3594303585	2.231162366	2.231162366	2.231162366	2.231162366	2.231162366	2.231162366	2.231162366	2.231162366
AC012065.7	3.511204163	6.5389828	3.467354361	2.75377708	3.511204163	3.511204163	3.511204163	4.078630882	3.511204163	3.16657968	3.511204163	3.615115389	3.4075583	3.511204163	3.467354361	3.467354361	3.567060209	3.511204163	3.49842049	3.511204163	3.511204163	3.467354361	3.467354361	3.511204163	4.3508742	3.467354361	3.94594895	3.170644607	3.511204163	3.079019719	3.511204163	3.511204163	3.49842049	3.467354361	3.511204163	3.467354361	3.511204163	3.467354361	3.687704632	3.511204163	3.610807154	3.49842049	3.511204163	5.201177279	3.511204163	3.511204163	3.402208737	3.467354361	3.511204163
AC012360.6	2.231162366	2.231162366	2.231162366	2.231162366	2.231162366	2.231162366	2.231162366	2.231162366	2.455658369	2.231162366	2.231162366	2.231162366	2.231162366	2.231162366	2.231162366	2.231162366	2.231162366	2.231162366	2.231162366	2.231162366	2.231162366	2.231162366	2.231162366	2.231162366	2.231162366	2.231162366	2.231162366	2.231162366	2.231162366	2.231162366	2.231162366	2.231162366	2.231162366	2.231162366	2.231162366	2.231162366	2.231162366	2.231162366	2.231162366	2.231162366	2.231162366	2.231162366	2.231162366	2.231162366	2.231162366	2.231162366	2.231162366	2.231162366	2.231162366
AC012499.1	2.231162366	2.231162366	2.231162366	2.231162366	2.231162366	2.231162366	2.231162366	2.231162366	2.231162366	2.231162366	2.231162366	2.231162366	2.231162366	2.231162366	2.231162366	2.231162366	2.231162366	2.231162366	2.231162366	2.231162366	2.231162366	2.231162366	2.231162366	2.231162366	2.231162366	2.231162366	2.231162366	2.231162366	2.231162366	2.231162366	2.231162366	2.231162366	2.231162366	2.231162366	2.231162366	2.231162366	2.231162366	2.231162366	2.231162366	2.231162366	2.231162366	2.231162366	2.231162366	2.231162366	2.231162366	2.231162366	2.231162366	2.231162366	2.231162366
AC012531.25	2.231162366	2.231162366	2.231162366	2.231162366	2.231162366	2.231162366	2.231162366	2.231162366	2.231162366	2.231162366	2.231162366	2.231162366	2.231162366	2.231162366	2.231162366	2.231162366	2.231162366	2.231162366	2.231162366	2.231162366	2.231162366	2.231162366	2.231162366	2.231162366	2.231162366	2.231162366	2.231162366	2.231162366	2.231162366	2.231162366	2.231162366	2.231162366	2.231162366	2.231162366	2.231162366	2.231162366	2.231162366	2.231162366	2.231162366	2.231162366	3.925415395	2.231162366	2.352413839	2.231162366	2.231162366	2.231162366	2.231162366	2.231162366	2.231162366
AC013463.2	2.231162366	2.231162366	2.231162366	2.231162366	2.231162366	2.231162366	2.231162366	2.231162366	2.231162366	2.231162366	2.231162366	2.231162366	2.231162366	2.231162366	2.231162366	2.231162366	2.240779724	2.231162366	2.231162366	2.231162366	2.231162366	2.231162366	2.231162366	2.231162366	2.278343569	2.231162366	2.231162366	2.231162366	2.231162366	2.231162366	2.239160722	2.231162366	2.231162366	2.231162366	2.231162366	2.231162366	2.231162366	2.231162366	2.231162366	2.231162366	2.231162366	2.231162366	2.231162366	2.231162366	2.271738725	2.231162366	2.231162366	2.231162366	2.231162366
AC013733.4	2.231162366	2.231162366	2.231162366	2.231162366	2.231162366	2.231162366	2.231162366	2.231162366	2.231162366	2.231162366	2.231162366	2.231162366	2.231162366	2.231162366	2.231162366	2.231162366	2.231162366	2.231162366	2.231162366	2.231162366	2.231162366	2.231162366	2.231162366	2.231162366	2.231162366	2.231162366	2.231162366	2.231162366	2.231162366	2.231162366	2.231162366	2.231162366	2.231162366	2.231162366	2.231162366	2.231162366	2.231162366	2.231162366	2.231162366	2.231162366	2.231162366	2.231162366	2.231162366	2.231162366	2.231162366	2.231162366	2.231162366	2.231162366	2.231162366
AC016831.7	2.347318649	2.231162366	2.231162366	2.231162366	2.231162366	2.231162366	2.231162366	2.231162366	2.231162366	2.231162366	2.231162366	2.231162366	2.231162366	2.231162366	2.231162366	2.231162366	2.231162366	2.231162366	2.231162366	2.231162366	2.231162366	2.231162366	2.231162366	2.231162366	2.231162366	2.231162366	2.231162366	2.231162366	2.231162366	2.231162366	2.231162366	2.231162366	2.231162366	2.231162366	2.231162366	2.231162366	2.231162366	2.231162366	2.231162366	2.231162366	2.231162366	2.231162366	2.231162366	2.231162366	2.231162366	2.231162366	2.231162366	2.231162366	2.231162366
AC016999.2	2.231162366	2.231162366	2.231162366	2.231162366	2.325787672	2.231162366	2.231162366	2.231162366	2.231162366	2.231162366	2.231162366	2.231162366	2.231162366	2.231162366	2.231162366	2.231162366	2.231162366	2.231162366	2.231162366	2.231162366	2.231162366	2.231162366	2.231162366	2.231162366	2.231162366	2.231162366	2.231162366	2.231162366	2.231162366	2.231162366	2.231162366	2.231162366	2.231162366	2.231162366	2.231162366	2.231162366	2.231162366	2.231162366	2.231162366	2.231162366	2.541007135	2.231162366	2.231162366	2.231162366	2.231162366	2.231162366	2.231162366	2.245019081	2.231162366
AC017002.2	2.762696555	2.762696555	2.762696555	2.762696555	2.762696555	2.762696555	2.762696555	2.762696555	2.762696555	2.762696555	2.762696555	2.762696555	2.762696555	5.391258999	2.762696555	2.762696555	2.762696555	2.762696555	2.762696555	2.762696555	3.531617658	2.762696555	2.762696555	3.112059923	2.762696555	2.762696555	2.762696555	2.762696555	2.762696555	2.762696555	2.762696555	3.190201991	2.762696555	3.504796851	2.762696555	2.762696555	2.762696555	2.762696555	2.762696555	2.792780835	2.762696555	3.674978116	2.762696555	3.458592111	2.839154155	2.762696555	3.573063014	2.809712606	2.762696555
AC017104.6	2.588043494	2.515105396	2.515105396	2.837883679	2.515105396	2.515105396	2.515105396	2.515105396	2.515105396	2.515105396	2.515105396	2.515105396	2.603502113	3.309412987	2.489698908	2.515105396	2.515105396	2.515105396	2.515105396	2.515105396	2.515105396	2.515105396	2.555296955	2.603976363	2.515105396	2.515105396	2.515105396	2.515105396	2.515105396	2.515105396	2.515105396	2.801675356	2.515105396	2.515105396	2.515105396	2.515105396	2.373689291	2.442714187	2.515105396	2.473554421	2.515105396	2.383834293	2.515105396	2.515105396	2.863570302	2.515105396	2.515105396	2.515105396	2.515105396
AC018755.16	4.999411804	4.579555398	4.484929211	5.307911025	5.497434343	5.485345374	4.579555398	4.579555398	4.578383716	3.768891012	4.391854713	4.32512505	5.214030463	4.439041127	4.579555398	4.767243047	4.579555398	4.942780079	4.569029217	5.755287702	4.28129073	4.771631778	4.314943209	4.35396012	5.944970227	4.537008064	5.885682504	4.314943209	4.243417033	4.603696467	4.635091339	4.314943209	4.314943209	4.537008064	4.314943209	4.314943209	4.314943209	4.579555398	4.537008064	4.537008064	4.314943209	3.833311455	5.606331337	4.944367756	5.256422106	4.314943209	4.314943209	4.579555398	4.797802909
AC018755.17	2.231162366	2.231162366	2.231162366	2.231162366	2.231162366	2.231162366	2.231162366	2.231162366	2.231162366	2.231162366	2.231162366	2.231162366	2.231162366	2.231162366	2.231162366	2.231162366	2.231162366	2.231162366	2.231162366	2.231162366	2.231162366	2.231162366	2.231162366	2.231162366	2.231162366	2.231162366	2.231162366	2.231162366	2.231162366	2.231162366	2.231162366	2.231162366	2.231162366	2.231162366	2.231162366	2.231162366	2.231162366	2.231162366	2.231162366	2.231162366	2.231162366	2.231162366	2.231162366	2.231162366	2.231162366	2.231162366	2.231162366	2.231162366	2.231162366
AC018766.6	2.231162366	2.231162366	2.231162366	2.231162366	2.231162366	2.231162366	2.231162366	2.231162366	2.231162366	2.231162366	2.231162366	2.231162366	2.231162366	2.231162366	2.231162366	2.231162366	2.231162366	2.231162366	2.231162366	2.231162366	2.231162366	2.231162366	2.231162366	2.231162366	2.231162366	2.231162366	2.231162366	2.231162366	2.231162366	2.231162366	2.231162366	2.231162366	2.231162366	2.231162366	2.231162366	2.231162366	2.231162366	2.231162366	2.231162366	2.231162366	2.231162366	2.231162366	2.231162366	2.231162366	2.231162366	2.231162366	2.231162366	2.231162366	2.231162366
AC018816.3	2.497087864	3.329416224	3.74660988	2.443774439	2.443774439	2.255944574	2.443774439	2.443774439	2.443774439	2.713081131	2.443774439	2.443774439	2.805929305	2.491436257	2.443774439	2.443774439	2.443774439	3.421869222	2.443774439	2.443774439	2.443774439	3.655829872	4.836145528	2.447854959	2.443774439	2.443774439	2.443774439	2.443774439	2.726934556	2.443774439	2.443774439	2.443774439	2.443774439	2.443774439	2.443774439	2.602094307	2.443774439	2.443774439	2.443774439	2.443774439	2.443774439	2.443774439	2.443774439	2.443774439	2.443774439	2.443774439	2.545357789	2.443774439	2.443774439
AC024560.2	2.780451204	2.777264666	3.028474739	2.752563014	2.838904719	2.777264666	3.506369877	2.780451204	2.95559805	2.780451204	3.093980545	2.780451204	2.780451204	2.780451204	2.780451204	2.928455464	2.780451204	2.780451204	2.781297739	2.99016904	2.780451204	3.752181361	2.752563014	2.780451204	2.777264666	2.777264666	2.752563014	2.777264666	2.777264666	2.780451204	2.752563014	2.780451204	4.989438792	2.780451204	2.780451204	2.780451204	2.780451204	2.777264666	7.047333956	2.780451204	4.19047165	2.780451204	3.116803878	2.780451204	8.201356612	2.780451204	2.773275786	2.780451204	2.752563014
AC025442.3	2.5514112585	2.5514112585	2.5514112585	2.5514112585	2.5514112585	2.5514112585	2.5514112585	2.5629255665	2.5514112585	2.381365467	2.5514112585	2.5514112585	2.5514112585	2.5514112585	2.7871220515	2.5514112585	2.5514112585	2.578977867	2.5514112585	2.5514112585	2.5514112585	2.5514112585	2.5514112585	2.5514112585	2.5514112585	2.5514112585	2.5514112585	2.5514112585	2.5514112585	2.5514112585	2.5514112585	2.5514112585	2.5514112585	2.5514112585	2.5514112585	2.5514112585	2.5514112585	2.5514112585	2.5514858015	2.5514112585	2.5514112585	2.5514112585	2.5514112585	2.5514112585	2.5514112585	2.5514112585	2.5514112585	2.5514112585	2.5514112585
AC064852.4	2.231162366	2.231162366	2.231162366	2.231162366	2.231162366	2.231162366	2.231162366	2.231162366	2.231162366	2.231162366	2.231162366	2.231162366	2.231162366	2.231162366	2.231162366	2.231162366	2.231162366	2.231162366	2.231162366	2.231162366	2.231162366	2.231162366	2.231162366	2.231162366	2.231162366	2.231162366	2.231162366	2.231162366	2.231162366	2.231162366	2.231162366	2.231162366	2.231162366	2.231162366	2.231162366	2.231162366	2.231162366	2.231162366	2.231162366	2.231162366	2.231162366	2.231162366	2.231162366	2.231162366	2.231162366	2.231162366	2.231162366	2.231162366	2.231162366
AC067956.1	2.231162366	2.231162366	2.231162366	2.231162366	2.231162366	2.231162366	2.231162366	2.231162366	2.231162366	2.231162366	2.231162366	2.231162366	2.231162366	2.231162366	2.231162366	2.231162366	2.231162366	2.231162366	2.231162366	2.231162366	2.231162366	2.231162366	2.231162366	2.231162366	2.231162366	2.231162366	2.231162366	2.231162366	2.231162366	2.231162366	2.231162366	2.231162366	2.231162366	2.231162366	2.231162366	2.231162366	2.231162366	2.231162366	2.231162366	2.231162366	2.231162366	2.231162366	2.231162366	2.231162366	2.231162366	2.231162366	2.231162366	2.231162366	2.231162366
AC068039.4	2.232539428	2.232539428	2.232539428	2.232539428	2.232539428	2.232539428	2.232539428	2.232539428	2.231162366	2.232539428	2.231162366	2.231162366	2.231162366	2.232539428	2.231162366	2.232539428	2.232539428	2.232539428	2.232539428	2.232539428	2.232539428	2.232539428	2.232539428	2.232539428	2.437484609	2.232539428	2.232539428	2.232539428	2.232539428	2.232539428	2.23362925	2.355026035	2.232539428	2.232539428	2.232539428	2.232539428	2.232539428	2.232539428	2.232539428	2.232539428	2.232539428	2.232539428	2.232539428	2.2360065	2.535075374	2.232539428	2.232539428	2.232539428	2.232539428
AC068138.1	2.231162366	2.231162366	2.231162366	2.231162366	2.231162366	2.231162366	2.231162366	2.231162366	2.231162366	2.258472806	2.231162366	2.231162366	2.231162366	2.231162366	2.231162366	2.231162366	2.231162366	2.231162366	2.231162366	2.231162366	2.231162366	2.231162366	2.231162366	2.231162366	2.231162366	2.231162366	2.231162366	2.231162366	2.231162366	2.231162366	2.231162366	2.231162366	2.231162366	2.411669606	2.324935609	2.231162366	2.231162366	2.231162366	2.231162366	2.231162366	2.231162366	2.238859639	2.231162366	2.231162366	2.231162366	2.231162366	2.231162366	2.231162366	2.231162366
AC068831.3	2.384675451	2.265405305	2.265405305	2.265405305	2.265405305	2.265405305	2.265405305	2.265405305	2.265405305	2.265405305	2.265405305	2.265405305	2.265405305	2.265405305	2.265405305	2.265405305	2.265405305	2.265405305	2.265405305	2.265405305	2.265405305	2.265405305	2.265405305	2.265405305	2.265405305	2.265405305	2.265405305	2.265405305	2.265405305	2.265405305	2.265405305	2.265405305	2.265405305	2.265405305	2.265405305	2.246776846	2.265405305	2.265405305	2.265405305	2.265405305	2.35195943	2.265405305	2.377146035	2.265405305	2.265405305	2.265405305	2.265405305	2.265405305	2.265405305
AC073283.7	2.231162366	2.231162366	2.231162366	2.231162366	2.231162366	2.231162366	2.231162366	2.231162366	2.231162366	2.231162366	2.231162366	2.231162366	2.231162366	2.231162366	2.231162366	2.231162366	2.231162366	2.231162366	2.231162366	2.231162366	2.231162366	2.231162366	2.231162366	2.231162366	2.231162366	2.231162366	2.231162366	2.231162366	2.231162366	2.231162366	2.231162366	2.231162366	2.231162366	2.231162366	2.231162366	2.231162366	2.231162366	2.231162366	2.231162366	2.231162366	2.231162366	2.231162366	2.231162366	2.231162366	2.231162366	2.231162366	2.231162366	2.231162366	2.231162366
AC073321.4	2.231162366	2.231162366	2.231162366	2.231162366	2.231162366	2.231162366	2.231162366	2.231162366	2.231162366	2.231162366	2.231162366	2.231162366	2.231162366	2.231162366	2.231162366	2.231162366	2.231162366	2.231162366	2.231162366	2.231162366	2.231162366	2.231162366	2.231162366	2.231162366	2.231162366	2.231162366	2.231162366	2.231162366	2.231162366	2.231162366	2.231162366	2.231162366	2.231162366	2.231162366	2.231162366	2.231162366	2.231162366	2.231162366	2.231162366	2.231162366	2.231162366	2.231162366	2.231162366	2.231162366	2.231162366	2.231162366	2.231162366	2.231162366	2.231162366
AC074212.6	2.232156719	2.232156719	2.232156719	2.232156719	2.232156719	2.232156719	2.232156719	2.232156719	2.232156719	2.232156719	2.232156719	2.232156719	2.232156719	2.232156719	2.232156719	2.232156719	2.232156719	2.232156719	2.232156719	2.232156719	2.232156719	2.232156719	2.232156719	2.232156719	2.232156719	2.232156719	2.232156719	2.232156719	2.232156719	2.232156719	2.232156719	2.232156719	2.232156719	2.232156719	2.232156719	2.232156719	2.232156719	2.232156719	2.232156719	2.232156719	2.2678828175	2.232156719	2.416304535	2.232156719	2.232156719	2.232156719	2.232156719	2.232156719	2.232156719
AC079305.10	2.231162366	2.231162366	2.231162366	2.231162366	2.231162366	2.231162366	2.231162366	2.231162366	2.231162366	2.231162366	2.231162366	2.231162366	2.231162366	2.231162366	2.231162366	2.231162366	2.231162366	2.231162366	2.231162366	2.231162366	2.231162366	2.231162366	2.231162366	2.231162366	2.231162366	2.231162366	2.231162366	2.231162366	2.231162366	2.231162366	2.231162366	2.231162366	2.231162366	2.231162366	2.231162366	2.231162366	2.231162366	2.231162366	2.231162366	2.231162366	2.231162366	2.231162366	2.231162366	2.231162366	2.231162366	2.231162366	2.231162366	2.231162366	2.231162366
AC079741.2	2.231162366	2.231162366	2.231162366	2.231162366	2.231162366	2.231162366	2.231162366	2.231162366	2.366792043	2.441110516	2.231162366	2.231162366	2.231162366	2.231162366	2.231162366	2.231162366	2.231162366	2.280883144	2.231162366	2.231162366	2.231162366	2.231162366	2.231162366	2.231162366	2.231162366	2.231162366	2.231162366	2.231162366	2.231162366	2.231162366	2.231162366	2.231162366	2.231162366	2.231162366	2.231162366	2.231162366	2.275698555	2.231162366	2.231162366	2.231162366	2.231162366	2.231162366	2.231162366	2.231162366	2.231162366	2.231162366	2.231162366	2.231162366	2.231162366
AC079767.4	2.231162366	2.231162366	2.231162366	3.824841218	2.231162366	2.231162366	6.296227564	2.231162366	2.263553468	7.121105432	2.231162366	2.231162366	2.231162366	2.231162366	2.231162366	2.231162366	2.231162366	2.231162366	2.231162366	2.269502808	5.544741219	2.231162366	2.231162366	2.231162366	2.231162366	2.231162366	2.231162366	5.646733308	2.231162366	2.231162366	2.231162366	2.231162366	2.231162366	2.231162366	2.231162366	2.285568051	2.231162366	2.231162366	2.231162366	4.403416228	2.231162366	2.231162366	2.301953816	2.231162366	2.231162366	2.231162366	2.5128615	2.231162366	2.231162366
AC079807.4	2.231162366	2.231162366	2.231162366	2.231162366	2.231162366	2.231162366	2.231162366	2.231162366	2.231162366	2.231162366	2.231162366	2.231162366	2.231162366	2.231162366	2.231162366	2.231162366	2.231162366	2.231162366	2.231162366	2.231162366	2.231162366	2.231162366	2.231162366	2.231162366	2.231162366	2.231162366	2.231162366	2.231162366	2.231162366	2.231162366	2.231162366	2.231162366	2.231162366	2.231162366	2.231162366	2.231162366	2.231162366	2.231162366	2.231162366	2.231162366	2.231162366	2.231162366	2.231162366	2.231162366	2.231162366	2.231162366	2.231162366	2.231162366	2.231162366
AC083843.1	2.6487361625	2.231162366	2.6081769855	2.5432228295	2.5871870975	2.65483508	2.250505888	2.232882542	2.316969494	2.308439186	2.3206427335	2.2759188775	2.3483661645	2.6558393465	2.2741345625	2.2927238405	2.6487361625	2.231162366	2.231162366	2.231162366	2.7308773945	2.231162366	3.843660506	2.6487361625	2.6037851795	2.6081769855	3.621167083	2.2511595715	2.6487361625	2.241062708	4.768623844	2.6487361625	4.6193820035	3.9304121155	3.5960399015	2.6487361625	3.539851423	2.8031507015	2.284755084	2.6081769855	2.756143269	3.0185539255	2.231162366	3.495447341	4.6005584095	2.6261366355	2.6487361625	3.299813668	2.6246831935
AC083949.1	5.782546706	2.307548204	2.384047985	2.37866417	2.384047985	2.961114594	2.384047985	2.384047985	3.408024394	2.470353993	2.384047985	2.436259904	2.972896654	2.384047985	2.384047985	2.384047985	2.384047985	2.307548204	2.318670523	2.231162366	2.30834276	2.378321688	2.399935682	2.384047985	2.384047985	2.307548204	2.384047985	2.458396789	2.384047985	2.384047985	2.384047985	2.333968792	2.433067596	2.384047985	2.79836928	2.384047985	2.384047985	2.384047985	2.384047985	2.384692412	2.384047985	2.608520681	2.48858536	2.384047985	2.384047985	2.384047985	2.384047985	2.383007672	2.384047985
AC084219.3	2.231162366	2.231162366	2.231162366	2.231162366	2.231162366	2.231162366	2.231162366	2.231162366	2.231162366	2.231162366	2.231162366	2.231162366	2.231162366	2.231162366	2.231162366	2.231162366	2.231162366	2.231162366	2.231162366	2.231162366	2.231162366	2.231162366	2.231162366	2.231162366	2.231162366	2.231162366	2.231162366	2.231162366	2.231162366	2.231162366	2.231162366	2.231162366	2.231162366	2.231162366	2.231162366	2.231162366	2.231162366	2.231162366	2.231162366	2.231162366	2.231162366	2.231162366	2.231162366	2.231162366	2.231162366	2.231162366	2.231162366	2.231162366	2.231162366
AC087501.1	2.376933791	2.376933791	2.376933791	2.376933791	3.098633784	2.376933791	2.464728159	2.376933791	2.376933791	2.376933791	2.376933791	2.376933791	2.525716915	2.376933791	2.418281868	2.376933791	2.376933791	2.376933791	2.376933791	2.376933791	2.376933791	2.376933791	2.376933791	2.376933791	2.376933791	2.376933791	2.376933791	2.398893282	2.376933791	2.319708209	2.231320724	2.999921877	3.372497366	2.471829282	3.212259496	2.522195483	3.085141796	2.868363016	2.231162366	2.412247944	4.694579331	3.020418021	2.376933791	2.376933791	4.149119613	2.376933791	2.231162366	2.376933791	2.376933791
AC090627.1	2.231162366	2.231162366	2.231162366	2.231162366	2.231162366	2.231162366	2.231162366	2.231162366	2.231162366	2.231162366	2.231162366	2.231162366	2.231162366	2.231162366	2.231162366	2.231162366	2.231162366	2.231162366	2.231162366	2.231162366	2.231162366	2.231162366	2.231162366	2.231162366	2.231162366	2.231162366	2.231162366	2.231162366	2.231162366	2.231162366	2.231162366	2.231162366	2.231162366	2.231162366	2.231162366	2.231162366	2.231162366	2.231162366	2.231162366	2.231162366	2.231162366	2.241390744	2.231162366	2.231162366	2.231162366	2.231162366	2.231162366	2.231162366	2.231162366
AC091133.1	4.158014198	7.161279993	5.18425069	5.512606479	3.840879534	4.711555937	4.158014198	3.815886298	4.174277781	4.537800036	4.554551107	3.840879534	3.815886298	4.174277781	4.174277781	4.273167927	4.174277781	3.930553178	4.091559688	4.158014198	4.84835524	4.212195435	4.313036801	3.973958483	4.775167179	3.815886298	4.158014198	4.298789156	4.194055687	3.815886298	3.864411977	4.251540168	3.815886298	4.158014198	4.373164842	3.815886298	3.905138562	3.815886298	4.510072528	3.815886298	4.162070581	3.840879534	4.174277781	5.060320987	4.630573673	3.994442731	4.541022289	3.929253523	4.516084338
AC091633.3	2.231162366	2.231162366	2.231162366	2.231162366	2.231162366	2.231162366	2.231162366	2.231162366	2.231162366	2.231162366	2.231162366	2.231162366	2.231162366	2.231162366	2.231162366	2.231162366	2.231162366	2.231162366	2.231162366	2.231162366	2.231162366	2.231162366	2.231162366	2.231162366	2.231162366	2.231162366	2.231162366	2.231162366	2.231162366	2.231162366	2.231162366	2.231162366	2.231162366	2.231162366	2.231162366	2.231162366	2.231162366	2.231162366	2.231162366	2.231162366	2.231162366	2.231162366	2.231162366	2.231162366	2.231162366	2.231162366	2.231162366	2.231162366	2.231162366
AC092192.1	2.231162366	2.231162366	2.231162366	2.231162366	2.231162366	2.231162366	2.231162366	2.231162366	2.231162366	2.231162366	2.231162366	2.231162366	2.231162366	2.249266152	2.231162366	2.231162366	2.231162366	2.231162366	2.231162366	2.231162366	2.231162366	2.231162366	2.231162366	2.231162366	2.231162366	2.231162366	2.231162366	2.231162366	2.231162366	2.231162366	2.231162366	2.231162366	2.231162366	2.231162366	2.231162366	2.231162366	2.231162366	2.231162366	2.231162366	2.231162366	2.231162366	2.231162366	2.328705196	2.231162366	2.231162366	2.231162366	2.231162366	2.231162366	2.231162366
AC092620.2	2.760594187	2.319564647	4.242964135	2.797130099	2.760594187	7.086684084	2.959421316	2.760594187	2.813534444	2.798103417	3.221630704	2.760594187	3.123695725	3.221630704	2.273004558	2.273004558	3.323762461	3.017907667	2.928529411	3.085078987	2.797130099	2.797130099	3.085078987	2.638820076	4.231947677	2.797130099	4.770637097	2.273004558	2.678688866	2.273004558	3.15393325	3.475270665	5.455444754	3.140523878	3.221630704	3.221630704	5.790983517	3.221630704	6.092994864	3.221630704	3.509848462	2.797130099	3.085078987	7.721150048	3.085078987	4.238744893	3.39931598	2.797130099	2.677004395
AC092660.1	2.231162366	2.231162366	2.231162366	2.231162366	2.509639671	2.231162366	2.231162366	2.231162366	2.231162366	2.231162366	2.231162366	2.231162366	2.231162366	2.231162366	2.231162366	2.231162366	2.231162366	2.231162366	2.231162366	2.231162366	2.231162366	2.231162366	2.231162366	2.231162366	2.231162366	2.265736788	2.231162366	2.231162366	2.231162366	2.231162366	2.231162366	2.373984074	2.231162366	2.231162366	2.303479904	2.231162366	2.231162366	2.231162366	2.231162366	2.231162366	2.231162366	2.231162366	2.231162366	2.231162366	2.231162366	2.231162366	2.231162366	2.231162366	2.231162366
AC092667.2	2.231162366	2.231162366	2.231162366	2.231162366	2.231162366	2.231162366	2.231162366	2.231162366	2.231162366	2.231162366	2.231162366	2.231162366	2.231162366	2.231162366	2.231162366	2.231162366	2.231162366	2.231162366	2.231162366	2.231162366	2.234952773	2.231162366	2.231162366	2.231162366	2.231162366	2.231162366	2.231162366	2.231162366	2.231162366	2.231162366	2.231162366	2.231162366	2.231162366	2.231162366	2.231162366	2.231162366	2.231162366	2.231162366	2.231162366	2.231162366	2.231162366	2.231162366	2.231162366	2.231162366	2.231162366	2.231162366	2.231162366	2.231162366	2.231162366
AC100830.4	2.231162366	2.231162366	2.231162366	2.231162366	2.231162366	2.231162366	2.231162366	2.231162366	2.231162366	2.231162366	2.231162366	2.231162366	2.231162366	2.231162366	2.231162366	2.231162366	2.231162366	2.231162366	2.231162366	2.231162366	2.232881915	2.231162366	2.306511821	2.231893956	2.231162366	2.231162366	2.231162366	2.231162366	2.231162366	2.231162366	2.231162366	2.231162366	2.231162366	2.231162366	2.231162366	2.231162366	2.231162366	2.231162366	2.231162366	2.231162366	2.231162366	2.231162366	2.231162366	2.231162366	2.231162366	2.231162366	2.23118432	2.231162366	2.235891273
AC104667.3	2.231162366	2.231162366	2.231162366	2.231162366	2.231162366	2.231162366	2.231162366	2.231162366	2.231162366	2.231162366	2.231162366	2.231162366	2.231162366	2.231162366	2.231162366	2.231162366	2.231162366	2.231162366	2.231162366	2.231162366	2.231162366	2.231162366	2.231162366	2.231162366	2.231162366	2.231162366	2.231162366	2.231162366	2.231162366	2.231162366	2.231162366	2.231162366	2.231162366	2.231162366	2.231162366	2.231162366	2.231162366	2.231162366	2.231162366	2.231162366	2.231162366	2.231162366	2.231162366	2.231162366	2.231162366	2.231162366	2.231162366	2.231162366	2.231162366
AC106801.1	2.291261363	2.291261363	2.291261363	2.291261363	2.291261363	2.291261363	2.291261363	2.291261363	2.291261363	2.291261363	2.291261363	2.291261363	2.291261363	2.291261363	2.291261363	2.291261363	2.291261363	2.291261363	2.291261363	2.514920222	2.291261363	2.428686648	2.291261363	2.291261363	2.291261363	2.291261363	2.291261363	2.291261363	2.291261363	2.291261363	2.291261363	2.291261363	2.291261363	2.291261363	2.291261363	2.291261363	2.291261363	2.298128942	2.291261363	2.291261363	2.291261363	2.291261363	2.291261363	2.291261363	2.291261363	2.291261363	2.291261363	2.291261363	2.231162366
AC108056.1	2.231162366	2.231162366	2.231162366	2.231162366	2.231162366	2.231162366	2.231162366	2.231162366	2.231162366	2.231162366	2.231162366	2.231162366	2.231162366	2.231162366	2.231162366	2.231162366	2.231162366	2.231162366	2.231162366	2.231162366	2.231162366	2.231162366	2.231162366	2.231162366	2.231162366	2.231162366	2.231162366	2.231162366	2.231162366	2.231162366	2.231162366	2.231162366	2.231162366	2.231162366	2.231162366	2.231162366	2.231162366	2.231162366	2.231162366	2.231162366	2.231162366	2.231162366	2.231162366	2.231162366	2.231162366	2.231162366	2.231162366	2.231162366	2.231162366
AC112198.1	2.231162366	2.231162366	2.231162366	2.231162366	2.231162366	2.231162366	2.231162366	2.231162366	2.231162366	2.231162366	2.231162366	2.231162366	2.231162366	2.231162366	2.231162366	2.231162366	2.231162366	2.231162366	2.231162366	2.231162366	2.231162366	2.231162366	2.231162366	2.231162366	2.231162366	2.231162366	2.231162366	2.231162366	2.231162366	2.231162366	2.231162366	2.231162366	2.231162366	2.231162366	2.231162366	2.231162366	2.231162366	2.231162366	2.231162366	2.231162366	2.231162366	2.231162366	2.231162366	2.231162366	2.231162366	2.231162366	2.231162366	2.231162366	2.231162366
AC114730.11	2.231162366	2.231162366	2.231162366	2.231162366	2.231162366	2.231162366	2.231162366	2.231162366	2.231162366	2.231162366	2.231162366	2.231162366	2.231162366	2.231162366	2.231162366	2.231162366	2.244566775	2.231162366	2.231162366	2.231162366	2.231162366	2.231162366	2.231162366	2.231162366	2.231162366	2.231162366	2.231162366	2.231162366	2.231162366	2.231162366	2.231162366	2.231162366	2.231162366	2.231162366	2.231162366	2.231162366	2.231162366	2.231162366	2.231162366	2.231162366	2.231162366	2.231162366	2.231162366	2.231162366	2.231162366	2.231162366	2.231162366	2.231162366	2.231162366
AC114752.3	2.231162366	2.231162366	2.231162366	2.231162366	2.231162366	2.231162366	2.231162366	2.231162366	2.231162366	2.231162366	2.231162366	2.231162366	2.231162366	2.231162366	2.231162366	2.231162366	2.231162366	2.231162366	2.231162366	2.231162366	2.231162366	2.231162366	2.231162366	2.231162366	2.231162366	2.231162366	2.231162366	2.231162366	2.231162366	2.231162366	2.231162366	2.231162366	2.231162366	2.231162366	2.231162366	2.231162366	2.231162366	2.231162366	2.231162366	2.231162366	2.231162366	2.231162366	2.231162366	2.231162366	2.231162366	2.231162366	2.231162366	2.231162366	2.231162366
AC124997.1	2.231162366	2.231162366	2.231162366	2.231162366	2.231162366	2.231162366	2.231162366	2.231162366	2.231162366	2.231162366	2.231162366	2.231162366	2.231162366	2.231162366	2.231162366	2.231162366	2.231162366	2.231162366	2.231162366	2.231162366	2.231162366	2.231162366	2.231162366	2.231162366	2.231162366	2.231162366	2.231162366	2.231162366	2.231162366	2.231162366	2.231162366	2.231162366	2.231162366	2.231162366	2.231162366	2.231162366	2.231162366	2.231162366	2.231162366	2.231162366	2.231162366	2.231162366	2.231162366	2.231162366	2.231162366	2.231162366	2.231162366	2.231162366	2.231162366
AC136289.1	2.585842081	2.585842081	2.642369107	2.585842081	2.585842081	2.585842081	3.401200228	2.880511382	2.585842081	2.585842081	2.585842081	2.585842081	2.585842081	2.47773894	2.995220087	2.585842081	2.953543844	2.585842081	2.936008326	2.585842081	2.585842081	2.585842081	2.585842081	2.528599487	2.585842081	2.585842081	2.585842081	3.360325912	2.585842081	2.585842081	2.585842081	3.099198408	3.054556479	3.273035371	2.755693584	2.585842081	3.193848337	2.585842081	2.585842081	4.447036925	4.14833782	2.585842081	2.585842081	2.585842081	2.737257089	2.585842081	2.343209549	2.597713955	2.344954396
AC139100.3	2.231162366	2.231162366	2.231162366	2.231162366	2.231162366	2.231162366	2.231162366	2.231162366	2.231162366	2.231162366	2.231162366	2.231162366	2.231162366	2.231162366	2.231162366	2.231162366	2.231162366	2.231162366	2.231162366	2.231162366	2.231162366	2.231162366	2.231162366	2.231162366	2.231162366	2.231162366	2.231162366	2.231162366	2.231162366	2.231162366	2.231162366	2.231162366	2.231162366	2.231162366	2.231162366	2.231162366	2.231162366	2.231162366	2.231162366	2.231162366	2.231162366	2.231162366	2.231162366	2.231162366	2.231162366	2.231162366	2.231162366	2.231162366	2.231162366
AC141928.1	2.5392455865	2.5392455865	2.5392455865	2.5392455865	2.5392455865	2.5392455865	2.595826844	2.5392455865	2.560280895	2.5392455865	2.574813984	2.5392455865	2.5392455865	2.5392455865	2.5392455865	2.5392455865	2.5392455865	2.5392455865	2.7397649515	2.5392455865	2.452441856	2.5392455865	2.5392455865	2.5392455865	2.5392455865	2.5392455865	2.5392455865	2.5392455865	2.5392455865	2.5392455865	2.5392455865	2.6685869635	2.5392455865	2.5392455865	2.945336847	2.5392455865	2.7045556415	2.5392455865	2.5392455865	2.5392455865	2.5392455865	2.5392455865	2.5392455865	2.5392455865	2.5392455865	2.7074060575	2.5392455865	2.5392455865	2.5392455865
AC144652.1	2.231162366	2.263410113	2.231162366	2.231162366	2.231162366	2.231162366	2.231162366	3.182910419	2.231162366	2.231162366	2.231162366	2.2613623	2.231162366	2.231162366	2.231162366	2.231162366	2.231162366	2.231162366	2.231162366	2.231162366	2.231162366	2.231162366	2.231162366	2.231162366	2.231162366	2.231162366	2.231162366	2.231162366	2.231162366	2.231162366	4.066163275	2.231162366	2.231162366	2.231162366	2.231162366	2.231162366	2.231162366	2.231162366	2.421401949	2.231162366	2.231162366	2.231162366	2.231162366	2.231162366	2.231162366	2.231162366	2.231162366	2.231162366	2.231162366
AC145343.2	2.612470499	2.612470499	2.612470499	2.620188414	3.507283963	2.612470499	2.612470499	2.612470499	2.612470499	3.186200081	2.612470499	2.612470499	3.05912655	2.596042991	2.810576489	2.612470499	2.612470499	2.612470499	2.875744377	2.612470499	2.541247393	2.612470499	2.788877591	2.538924542	2.612470499	2.612470499	2.612470499	2.612470499	2.598677	2.612470499	2.612470499	2.612470499	2.612470499	2.989474054	2.612470499	2.612470499	2.612470499	2.797200383	2.933661477	3.500340326	2.793061633	2.874819243	2.612470499	2.612470499	2.836629253	2.612470499	2.540595766	2.612470499	2.28985584
ACAA1	7.550506877	7.7318292425	8.9073216605	8.084872896	9.2463094245	9.8434889175	8.3507510705	9.5158778415	9.164690552	7.3881842005	8.7310399315	9.263413834	7.546465677	8.297304629	7.4002451845	7.7952852805	9.64552328	8.960301015	8.093286768	9.2910883155	8.2045811225	8.8919972385	8.4059298465	7.3408984925	7.849257702	8.025716782	9.1388035405	8.2224127905	8.039135561	7.856382329	7.9552357175	7.2623665915	7.7467604165	8.6266710295	8.2297150365	8.230675884	7.408451914	7.3764464415	8.761445263	8.4256800545	7.9110033805	6.9801166525	8.035423917	9.5051112045	8.5283917105	8.566963074	7.543195809	8.315274107	9.659546685
ACAA2	4.03376354466667	4.95338229733333	2.72681681233333	4.11390092533333	2.60216159033333	2.56120575633333	4.31067968933333	4.47870647133333	3.657582448	4.55500064733333	2.521891916	5.75891682433333	4.57217223066667	3.834181419	3.30733561466667	3.40123870733333	2.527216485	3.696617022	3.59776607866667	3.09818031833333	4.059156639	3.77322717733333	4.22050655	4.00378924933333	3.174067779	3.71107130066667	2.99849116366667	5.71610736033333	4.25302179533333	4.40591474533333	6.114968386	3.93270102166667	4.15089860933333	3.790473377	2.71674373533333	3.66413449133333	3.76017612633333	4.24477463266667	4.12345138266667	4.12443206866667	3.24780407133333	4.37756151966667	3.141650891	3.177540056	3.35409603533333	3.44223792166667	4.93300987833333	4.58519430366667	3.693983108
ACACA	6.602959091	6.5524687165	8.016157221	5.866868415	6.503504006	7.20660124	6.671331494	7.043041158	6.702607219	5.915794534	6.255380621	6.6939670035	7.2991291705	5.750782031	6.2708713045	7.262890282	6.595803175	6.089993925	6.2713424085	7.286097412	5.4838713585	6.4523973195	6.2280804125	6.0389436375	7.1157989175	6.0261597565	6.681176065	6.1146682005	8.25193782	6.055360839	7.124119622	6.5429143335	5.204972629	6.156284917	7.492528649	6.5777857085	6.093290914	8.9183721015	6.811474986	6.3005655455	5.915827712	6.164001291	9.14438794	6.8248473745	6.5562851845	6.7849490185	5.9416784585	6.4914470905	6.0002233575
ACACB	2.471927386	3.3001526805	2.433281691	2.43972824283333	2.55804527616667	2.43225753766667	2.4982449095	2.43193829433333	2.48539475983333	2.42527508516667	2.49012196766667	2.4147624575	2.38390167666667	2.46903640833333	2.43655425816667	2.414566905	2.433281691	2.44649577716667	2.47320703766667	2.47677130666667	2.78116789883333	2.53588509533333	2.433281691	2.325562666	2.74009429916667	3.4639166715	2.39244253566667	2.439593914	2.43226491633333	2.41939861633333	2.4182166805	2.67844118366667	3.04822101516667	2.441379764	2.5025576325	2.5585426845	2.49422289466667	2.59945451666667	3.97889836466667	2.41898339383333	2.715814104	2.599876503	2.58338239683333	2.59788807833333	2.5267159425	2.510229046	3.286124126	2.42534574283333	2.344796388
ACAD10	2.38554826825	2.5553960085	2.4343181425	2.3667659885	2.38654942475	2.5282656675	2.354145203	2.26462000775	2.3667659885	2.3667659885	2.36265308275	2.3667659885	2.5006128425	2.43157142	2.3667659885	2.3667659885	2.30023577275	2.3667659885	2.3667659885	2.3667659885	2.3667659885	2.45136226425	2.35130952725	2.36680920325	2.498438797	2.303503286	2.3700980855	2.3667659885	2.37199022175	2.439066334	2.3667659885	2.32616068875	2.3667659885	2.303503286	2.3667659885	2.251837972	2.26980808475	2.303503286	2.511254355	2.303503286	2.3667659885	2.26333648475	2.513297307	2.47959375275	2.375980942	2.251837972	2.3667659885	2.25987382025	2.368411078
ACAD8	5.61508727	7.941613237	5.026022704	8.41037711	6.684228873	6.204031261	6.892662998	3.509757497	6.817925024	6.295828809	6.98385663	6.992192332	7.291959327	7.031571775	4.597381827	6.414364982	7.139795854	7.202314501	6.33137292	7.506685062	7.551515084	6.036720086	5.513501337	7.487081998	6.217873336	7.229360124	6.295828809	7.514759097	6.321040815	6.332937988	7.412547865	4.944337695	6.892662998	7.820040562	5.693150896	6.786037631	8.188283715	6.342766993	7.473759225	7.030131264	6.295828809	6.892662998	6.892662998	7.809341688	6.786037631	7.826291297	7.902241972	6.213045501	8.471700012
ACAD9	8.229790477	8.037476579	6.72997571	8.088614334	8.758177502	8.68805847	7.92225302	7.510429511	8.042301244	8.235542617	7.858417566	8.538619172	7.784608224	7.814295395	7.43181295	7.491741509	8.096042392	8.225086586	8.225086586	8.333607109	8.225086586	8.356576983	7.646909121	8.620599639	8.682549155	7.959560634	8.446432855	7.466726195	9.042307897	8.481278235	8.803729792	8.389552664	6.864376065	6.62047172	7.487095584	7.250000903	7.896243522	8.070925888	9.376571175	8.427926855	8.316757608	9.131757831	9.819159376	8.577228682	8.212906872	7.256534773	8.202056141	8.647504027	8.095408114
ACADL	2.231162366	2.231162366	3.1379769155	2.231162366	2.231162366	2.231162366	2.231162366	2.231162366	2.231162366	2.231162366	2.231162366	2.231162366	2.231162366	2.231162366	2.231162366	2.231162366	2.231162366	2.231162366	2.231162366	2.7621079	2.231162366	2.231162366	2.231162366	2.231162366	2.231162366	2.231162366	2.231162366	2.231162366	2.231162366	2.231162366	2.231162366	2.231162366	2.3913715535	2.231162366	2.231162366	2.231162366	2.231162366	3.867916006	2.438199295	2.231162366	2.231162366	2.74887809	2.231162366	2.231162366	2.231162366	2.559363251	2.231162366	2.242660273	2.231162366
ACADM	12.01478287	11.65061206	10.65907705	11.17339964	11.16744212	9.825812341	11.00035786	11.05812085	11.39735703	11.03432847	11.01493332	11.97009878	9.474967778	10.27156684	10.66757468	10.32691423	11.55184524	10.41809465	9.828526302	10.7885972	11.55896837	10.19493001	11.22315116	10.63322847	10.50271399	10.04442121	10.96177466	10.89502705	10.12796206	10.7608382	11.82833418	9.757102425	9.615960145	9.993906898	10.80110539	11.89471533	10.42993026	9.144676192	10.85440802	10.89788398	9.853372356	10.62875101	7.39954192	9.679157289	8.651899347	10.99377452	11.55864495	10.99596122	10.51827384
ACADS	4.467424279	4.783482009	3.795084125	4.798162557	4.467424279	5.028123449	4.467424279	4.467424279	4.280147369	4.467424279	4.841498128	4.919085141	4.467424279	4.276186961	4.414737989	4.467424279	4.467424279	4.467424279	4.467424279	4.652870049	4.467424279	5.376512853	4.467424279	4.606485217	3.824442076	4.414737989	4.414737989	4.467424279	4.467424279	4.455149133	4.467424279	4.467424279	4.485019537	4.615133394	4.467424279	4.057251273	4.467424279	4.467424279	4.467424279	4.507863078	4.467424279	4.414737989	4.467424279	4.467424279	5.467816603	4.467424279	4.467424279	4.390031203	5.012256725
ACADSB	4.86383936	4.910103834	4.4619942345	5.0393474425	6.5162817525	7.676950106	5.5061325425	6.3448513675	5.5794828385	5.155965345	7.9182996075	5.6593253675	4.91924443	5.0096000845	4.771082079	3.5658838855	7.0678899345	6.27861848	4.126161391	4.960275507	5.466967363	5.0883651515	5.334061679	4.7403497395	4.3093507455	5.218861272	6.3709933795	5.401303891	4.754393989	4.598142696	5.6374216185	3.239361214	4.647567834	4.4557728065	6.046943926	4.893259665	5.2112931035	4.507331998	4.4586757265	10.2391445485	4.739932712	3.848235612	6.0847702055	4.997546476	3.5048041625	5.128446028	5.633540848	4.965280299	5.152458764
ACADVL	9.22234697	11.47037138	9.197151515	11.18602157	10.26182903	11.24786962	9.57658665	9.651530045	9.185162364	10.11390356	10.18538464	9.738281969	9.582691926	9.795865101	9.101071751	8.605336496	9.879732646	10.74470128	9.75376505	9.349481523	9.171347783	9.600998787	9.605334876	9.356714546	9.161211348	10.7077223	10.6592991	9.793431088	10.00755885	9.760624736	8.286222265	9.506549625	10.19860627	9.625001557	8.459033045	10.17155799	10.73102038	8.857154047	10.87344273	9.968315453	10.56057339	10.37554004	10.08755757	10.76545662	11.9633467	10.77253793	10.64338455	9.735572244	11.60593902
ACAN	3.6336207395	3.50714316875	3.50714316875	3.531380172	3.50714316875	3.50714316875	3.50714316875	3.50714316875	3.381492236	3.47465281775	3.50714316875	3.452165905	3.522029601	3.533027567	3.50714316875	3.50714316875	3.486849077	3.50714316875	3.8472442455	3.50714316875	3.50714316875	3.50714316875	3.50714316875	3.50714316875	3.522537452	3.69471820375	3.50714316875	3.64509184075	3.677125648	3.50714316875	3.21657278	3.679244433	3.53560706425	3.5317682965	3.43957353575	3.4576772875	3.50714316875	3.50714316875	3.50714316875	3.4980675085	3.7842437385	3.50714316875	3.54527446475	3.76638841675	3.5604687155	3.49808376925	3.50714316875	3.50714316875	3.107891685
ACAP1	3.33592314766667	4.709836538	3.25399973433333	3.25399973433333	3.41981826433333	3.47001512666667	5.323802292	3.25399973433333	3.25399973433333	3.269161687	3.25399973433333	3.24342978533333	3.29430254933333	3.21937706466667	3.25399973433333	3.26277707866667	3.12404096766667	3.25399973433333	5.03624202966667	3.31705998333333	5.06947219	3.17236825533333	3.31372407133333	3.22898472066667	3.20617376833333	3.25399973433333	3.25511165433333	4.85453604866667	3.685654852	3.21517363	3.12082348466667	3.57544132366667	3.25399973433333	3.49827443333333	3.27816693433333	3.25399973433333	3.26637654133333	3.335563343	4.199020377	4.146779555	3.86066505066667	3.42568939366667	4.21954581966667	3.20617376833333	3.258578894	3.25399973433333	4.85478705133333	3.21730627566667	3.35386701033333
ACAP2	6.48967500733333	6.24793390566667	6.19088665633333	6.328454747	6.249467015	6.45950332533333	7.094482128	6.88718221233333	6.152703123	7.166926166	7.114166892	6.69875171166667	6.527432264	6.32254086533333	6.33273233833333	7.32460223833333	6.39279801166667	5.85968671866667	6.070638383	5.96481094	6.756104992	5.79727308333333	6.232387336	6.78684538066667	5.85586083366667	5.81065044233333	6.45207533866667	6.26361299266667	5.47116590233333	6.22831459133333	6.05164420166667	5.81062756066667	6.000605119	6.084035071	5.973267608	5.867605812	6.01522546333333	6.172767857	6.30805697666667	6.05083898966667	6.074950465	5.798739308	6.516960825	5.540485281	5.94120445533333	6.30580134033333	6.02127412566667	6.77478885666667	6.05001779733333
ACAP3	3.5520385525	4.03085852	5.401654791	4.301438598	4.080679262	5.8194276805	3.5276255215	3.3083032265	4.266390855	2.938697191	4.104090008	3.5757721415	4.1517874235	3.4616386155	3.594880582	4.2552542975	3.845173188	4.104538715	4.072855931	4.1908945445	3.137792855	4.0915231265	4.597719787	3.147237625	5.079455445	4.525396873	5.1645689395	3.61545284	4.695265293	4.3032243745	4.0192517425	4.2474293205	3.9457910455	3.9040855105	4.464753966	3.5520385525	3.7239551705	3.2294731575	6.250019939	3.5520385525	4.2830194345	4.103678995	7.941986818	5.146875351	7.1093039315	3.732250792	3.8085804485	3.3144133015	5.004516035
ACAT1	5.03035700733333	4.72832984333333	3.41517161233333	5.17651453066667	4.31027697433333	2.91029226866667	4.620910107	4.989498724	4.303197401	4.88915992733333	4.268272707	4.62504812633333	4.23978476833333	5.05544810733333	4.89003254066667	4.78984888533333	4.62506876366667	4.194571747	4.58072914666667	3.99681748033333	4.853118094	3.747776267	4.90188302733333	4.49245038266667	3.90143205366667	4.46755510366667	4.346737031	4.58455689933333	4.82585070066667	4.644519279	5.17984756733333	4.219483864	4.090031594	4.921656254	3.70468055166667	4.747418894	3.007531431	4.69970624966667	4.05623888366667	4.51258306066667	3.44515905433333	4.612906539	4.19885553433333	3.18628484666667	3.770319229	4.03939247866667	4.972938034	4.65939589933333	4.29693926033333
ACAT2	8.786686298	8.174418567	10.01661241	9.456784982	8.676366307	9.121263484	8.651916401	10.3122918	9.808598365	8.972402346	8.332400038	9.430949969	7.550443451	9.125837753	9.537272829	10.13054299	10.12302856	8.378714458	5.123658716	8.779211786	6.857677266	8.658302376	7.540994495	8.955402978	7.00897088	7.110853151	9.327122718	7.471201079	7.717813359	9.138521565	10.3582641	8.356909703	4.357427485	7.710380372	9.578936076	8.163633296	7.698883885	7.807050169	8.077622147	7.97186465	6.197418775	7.622817209	9.492457682	6.253726524	5.783815082	7.006369393	9.388088405	9.987368651	8.461020041
ACBD3	9.4875312	9.6473794975	10.404623756	10.5302439945	8.33740924	10.6848948055	10.3342178595	11.102655715	9.6615363225	8.9660772315	10.109501207	9.484155902	11.03338515	10.965725155	9.811216257	10.553019989	10.2803623675	10.0321327785	9.12065612	9.487231567	10.413614607	9.4849366025	9.977793471	9.7791434285	10.37115842	9.277237048	10.1657612295	9.6624163685	9.613691999	9.8999221855	9.766453884	8.857992305	10.2833874935	9.7241208225	9.938816193	10.242446181	9.6043083705	9.194842842	9.322329471	10.3329135865	8.4371058185	8.8832367785	9.735009391	9.3923799365	9.032241641	9.325710637	8.380910098	10.495844738	9.760959183
ACBD4	3.414098043	4.363220526	3.414098043	3.414098043	3.666734621	3.782918402	3.414098043	3.414098043	3.414098043	3.414098043	3.414098043	3.414098043	3.414098043	3.239161197	3.414098043	3.399607679	3.414098043	3.968506378	3.414098043	3.958662783	3.414098043	3.450029731	3.513588335	3.414098043	3.645493199	3.414098043	3.414098043	3.517470857	3.414098043	3.414098043	3.236851146	3.414098043	3.414098043	3.414098043	3.414098043	3.414098043	3.414098043	3.414098043	3.891892308	3.465331392	3.978224242	3.414098043	3.414098043	3.550224012	3.414098043	3.235057279	3.442518702	3.414098043	3.414098043
ACBD5	8.7753424195	7.800597482	8.412357049	8.6938538215	8.1335947555	8.2624499165	8.0178557555	10.3484070785	8.95931089	8.781708545	9.666597321	10.3174431635	7.853856084	8.631003222	8.0063560055	8.8699885395	9.1177864085	8.3188820885	7.404162987	8.2220888315	8.633698343	7.846422441	8.088391947	8.2897687635	8.1605850465	7.853839409	9.636794272	8.6001059315	7.8859502035	7.737303359	9.0972092985	7.204699525	7.9656431505	7.7020357595	7.1269903305	9.2129046865	9.3615660545	8.3600524195	8.462707335	7.86298691	7.830035732	7.8020206675	7.2831198835	10.117983337	7.3974550925	7.739051645	8.2463403585	8.196052244	8.588035382
ACBD6	8.843629954	8.271898256	9.627470319	9.420440118	8.843629954	10.02624891	8.782985907	8.448223699	9.391860902	8.437454535	8.843629954	9.976910789	8.690603396	9.296607889	8.803675424	9.317903969	8.973667374	9.692128816	8.931075478	9.21791387	9.618111685	9.293432609	8.380465026	8.843629954	8.843629954	8.826941698	9.392043346	8.469977129	8.994851373	9.633740167	10.013559	8.87204738	7.848493268	8.009150119	8.807467915	8.851024355	9.34899159	8.184353759	8.744178501	8.028339174	6.127220992	8.158301235	8.592039398	8.149107619	7.861433918	8.865781481	9.305023453	9.242100324	9.286539169
ACCS	2.231162366	2.383908499	2.231162366	2.231162366	2.231162366	2.231162366	2.231162366	2.231162366	2.231162366	2.231162366	2.231162366	2.231162366	2.231162366	2.231162366	2.231162366	2.231162366	2.231162366	2.231162366	2.231162366	2.231162366	2.231162366	2.231162366	2.231162366	2.231162366	2.231162366	2.231162366	2.231162366	2.231162366	2.231162366	2.231162366	2.231162366	2.231162366	2.231162366	2.231162366	2.231162366	2.231162366	2.231162366	2.231162366	2.231162366	2.231162366	2.231162366	2.231162366	2.231162366	2.231162366	2.273849817	2.231162366	3.495381236	2.231162366	2.231162366
ACD	7.485871432	8.322077777	8.016342028	8.281991285	8.019149679	8.03174036	7.665523003	8.060162559	7.888953544	7.5514982	8.227405628	7.934406802	8.410152826	8.65042591	8.134156083	9.084000773	7.862168514	8.076122556	9.613625192	8.411332996	7.960683722	8.95979568	8.183029826	9.007895981	8.394458777	7.90542744	8.613914288	8.172802359	8.334965719	8.607648436	8.594905539	7.797829417	7.499587381	7.551293816	8.060162559	7.33552302	6.847066635	6.666261459	8.060162559	7.410284297	7.694153411	7.707882482	8.959102674	8.716591483	7.214803036	7.701556706	8.060162559	8.060162559	8.857976818
ACE	2.237101582	2.237101582	2.231162366	3.1150108965	2.2945460855	2.237101582	2.6525296065	2.237101582	2.237101582	2.299393047	2.237101582	2.237101582	2.237101582	2.237101582	2.237101582	2.237101582	2.231162366	2.3028324375	2.4493953005	2.237101582	2.4370942105	2.237101582	2.237101582	2.291866003	2.237101582	2.237101582	2.237101582	3.819141821	2.237101582	2.237101582	2.237101582	2.237101582	2.248316754	2.237101582	2.237101582	2.237101582	2.237101582	2.237101582	2.237101582	2.411272098	2.3719013255	2.237101582	2.237101582	2.237101582	2.262214212	2.237101582	2.237101582	2.237101582	2.5210927475
ACE2	2.231162366	2.231162366	2.764727458	2.231162366	2.6104755465	2.231162366	2.231162366	2.231162366	2.231162366	3.3085238795	2.231162366	2.231162366	3.383416295	2.231162366	2.231162366	2.3591837075	2.256018777	2.231162366	2.231162366	2.332306396	3.19877282	2.231162366	2.231162366	2.245290408	2.231162366	2.231162366	2.231162366	2.231162366	2.231162366	2.231162366	2.231162366	2.231162366	2.519404656	2.231162366	2.284911254	2.7105982675	2.231162366	2.231162366	2.231162366	3.331676105	2.6008201615	2.231162366	2.231162366	2.231162366	2.231162366	2.231162366	2.231162366	2.231162366	2.231162366
ACER1	2.231162366	2.231162366	2.231162366	2.231162366	2.231162366	2.231162366	2.231162366	2.231162366	2.231162366	2.231162366	2.231162366	2.231162366	2.231162366	2.231162366	2.231162366	2.231162366	2.231162366	2.231162366	2.231162366	2.231162366	2.231162366	2.231162366	2.231162366	2.231162366	2.231162366	2.231162366	2.231162366	2.231162366	2.231162366	2.231162366	2.231162366	2.231162366	2.231162366	2.231162366	2.231162366	2.231162366	2.231162366	2.231162366	2.231162366	2.231162366	2.231162366	2.231162366	2.231162366	2.231162366	2.231162366	2.231162366	2.231162366	2.231162366	2.231162366
ACER3	4.99810798833333	5.19996373333333	4.81491574333333	6.15729443416667	4.32521499916667	4.11743927866667	5.5626042235	5.39473789866667	4.95793470033333	5.35964013833333	4.95905990366667	4.41640850766667	6.63985574483333	6.12260795616667	5.89957385466667	5.32767018316667	5.41123048866667	4.9997044235	5.396736032	5.37699652083333	5.95625647133333	4.93201787266667	6.1025206525	6.64700699933333	4.207387786	5.42239824466667	4.82880768	6.201739876	4.37774595133333	6.26698786233333	5.44310105883333	6.16930083216667	5.19067537516667	5.75849021733333	5.016948472	5.05927575416667	4.1270512535	5.8312796885	5.15334151166667	5.66999832383333	4.14462594633333	5.0618973685	4.3870420525	4.90141905016667	4.39361419883333	5.36147262016667	5.66390461533333	6.110821829	5.60072465766667
ACHE	2.39217024466667	2.335332707	2.34638236233333	2.320204627	2.29110081133333	2.520022884	2.289468078	2.34074447433333	2.289468078	2.286535331	2.32879344033333	2.338119421	2.36867970333333	2.27947841866667	2.289468078	2.41888858933333	2.289468078	2.358985114	2.423049645	2.32878507433333	2.289468078	2.289468078	2.289468078	2.24993768466667	2.27999837633333	2.289468078	2.289468078	2.814766955	2.493614242	2.27947841866667	2.282570945	2.289468078	2.82121189666667	2.289468078	2.289468078	2.289468078	2.289468078	2.289468078	2.289468078	2.289468078	2.58786621733333	2.289468078	2.52260777	2.305875617	2.300349645	2.27947841866667	2.289468078	2.289468078	2.28173843033333
ACIN1	8.259748679	8.73523229	9.311963847	8.761690443	8.287354126	9.470499043	7.754821126	7.457657776	8.793324925	7.728379299	8.135487765	8.036109065	8.768635903	8.393580885	7.561772984	8.384629609	7.675155798	8.608636808	8.344450853	9.033589826	9.113957314	8.773579842	7.341770993	7.977596537	9.669348518	8.641699698	9.045452824	8.478930799	8.914865377	7.40993295	8.818810453	9.035632892	8.749463159	7.861767219	8.391863394	7.909920171	8.663529094	8.889710596	8.553999722	8.979903257	9.212072639	8.2798773	9.073875511	8.691693314	8.968264816	8.794350903	9.05216804	8.04970673	9.030439572
ACKR1	2.25024606	2.25024606	3.712911653	2.572711101	2.25024606	2.662685769	5.045713583	2.585035887	3.761726791	4.207005112	2.585035887	2.572711101	2.231162366	2.263028332	2.585035887	2.429287493	5.18172993	5.033618637	7.280635801	3.180908622	5.171612317	2.572711101	2.368335569	2.538756088	2.572711101	8.244263939	2.25024606	4.530362634	7.604505045	2.257522267	2.254519751	7.030657875	5.031928083	3.591494147	2.310488229	4.77492896	2.485207316	2.25024606	3.411282241	7.543100834	3.027352442	2.485207316	4.850491128	2.572711101	2.485207316	4.347483395	6.626264873	2.25024606	2.572711101
ACKR2	2.231162366	2.231162366	2.231162366	2.231162366	2.231162366	2.231162366	2.231162366	2.231162366	2.231162366	2.231162366	2.231162366	2.231162366	2.231162366	2.23139154866667	2.24793330233333	2.231162366	2.231162366	2.24851151033333	2.231162366	2.231162366	2.231162366	2.231162366	2.231162366	2.231162366	2.231162366	2.231162366	2.231162366	2.231162366	2.231162366	2.231162366	2.231162366	2.231162366	2.231162366	2.312284941	2.231162366	2.231162366	2.25148699966667	2.231162366	2.63436037533333	2.231162366	2.231162366	2.231162366	2.231162366	2.231162366	4.37557962766667	2.231162366	2.231162366	2.231162366	2.231162366
ACKR3	4.1784466405	3.7477412125	6.416179983	5.7652645995	5.8410360315	6.364882113	5.9057281145	6.497365203	7.098097043	5.4900478245	6.445036858	5.523392692	7.177813083	6.295959153	5.208207089	5.096932069	7.571487773	8.127725488	6.327152058	6.115963588	5.858075184	7.143890038	5.9890838175	6.245074228	7.119437103	6.753967968	7.239550058	6.069541356	7.173908298	5.9306418225	6.427400078	6.590616498	5.69635491	5.117501638	7.357165068	5.9740206485	6.180019938	5.649983988	5.100804632	5.6728742705	6.685505648	5.0536700495	4.876429661	6.757355073	5.0277071555	6.719011473	4.8640993415	5.491007736	7.231222943
ACKR4	2.248217392	7.124463199	2.248217392	2.532203024	3.536547091	2.247391829	2.248217392	4.661708625	2.248217392	2.290335095	2.248217392	5.686126101	3.736978743	2.248217392	2.248217392	2.248217392	2.283836929	2.231162366	3.314664036	2.247391829	2.234650253	2.248217392	2.248217392	2.231261423	2.231162366	2.261312396	2.231162366	2.248217392	5.181343841	3.280011586	2.231162366	2.248217392	4.803913872	2.248217392	2.248217392	2.354138257	2.248217392	2.254350175	2.353543102	2.272793112	6.748724343	2.248217392	2.247391829	2.231162366	2.248217392	2.248217392	2.248217392	2.248217392	2.231162366
ACLY	9.74456946266667	9.40785032766667	8.94764641666667	10.4088802316667	10.5670253006667	8.81606131033333	9.32990096733334	9.27809432066667	9.984794305	9.45920284366667	9.873529203	10.4554919976667	10.0111575043333	9.72537309533333	9.881153888	9.98927389366666	8.51115893766667	9.85927509966667	9.54902649533333	9.88311937266667	9.70129503766667	9.459867217	8.19888744433333	10.0840179096667	10.6332213436667	9.13059149966667	10.623473887	9.96517330033333	9.76054138333333	9.03250065333333	11.53816843	9.40792183666667	9.40719326466667	9.40628286633333	9.67127911466667	9.00227044866667	10.0705639566667	9.705398194	9.992001676	9.717873339	8.98165950933333	10.0141238826667	9.65765274366667	8.02280097366667	9.25107462666667	9.58658410966667	11.71266076	9.996984302	10.1355662473333
ACMSD	2.231162366	2.231162366	2.231162366	2.231162366	2.231162366	2.231162366	2.231162366	2.231162366	2.231162366	2.231162366	2.231162366	2.231162366	2.231162366	2.231162366	2.231162366	2.231162366	2.231162366	2.231162366	2.231162366	2.231162366	2.231162366	2.231162366	2.231162366	2.231162366	2.231162366	2.231162366	2.231162366	2.231162366	2.231162366	2.231162366	2.231162366	2.231162366	2.231162366	2.231162366	2.231162366	2.231162366	2.231162366	2.231162366	2.231162366	2.231162366	2.231162366	2.231162366	2.231162366	2.231162366	2.231162366	2.231162366	2.231162366	2.231162366	2.231162366
ACN9	9.640884854	8.588730201	8.966107312	7.667290294	8.28124229	5.345606704	8.069775345	10.52297134	9.234279836	8.941434284	9.181303724	8.765590126	8.157860656	8.494204784	9.397800887	8.767243022	9.727252274	8.586109149	7.567595173	8.291761537	7.966825864	7.912620319	8.811913766	8.57992806	8.235837546	7.2216298	8.562113751	7.608161075	8.954880667	8.532171909	10.31516708	6.237709096	4.626358282	7.555278663	8.520997228	8.610167371	8.781157313	7.743887093	8.008213454	7.150604591	5.434246383	5.870138827	5.460788292	5.884529877	4.91516194	8.951915437	7.397825838	9.268842951	7.879405301
ACO1	5.522494679	5.8258963885	4.221278178	5.0969166915	3.995020839	4.889370217	4.405411128	4.5227538405	4.0428993165	5.9701619715	4.273542059	4.492297819	5.2729009035	4.9965471885	4.886896738	5.152493134	4.609536467	4.501723293	5.208946393	5.6705442425	5.412888213	5.1732515985	4.513193872	5.3175574305	4.559932641	5.1710300435	3.9976029405	6.166639098	4.776473122	4.855463837	4.854845999	4.3817376205	4.3785087645	5.4435829505	4.6765038045	4.539774885	3.852007042	4.795133026	4.5741462755	6.095641285	4.428246924	4.6605258565	3.592211717	4.6840102205	4.5980761495	4.469297725	4.797345731	4.7735287645	4.609536467
ACO2	5.2453261205	5.852549812	5.8503980275	6.4746922605	6.264455075	5.972491318	5.5193247955	5.412802069	5.8962024065	5.8893359325	5.749402486	5.57008419	5.090336611	5.352121296	5.5297827705	6.2121867985	5.5228182865	5.9646450535	6.0746138685	6.100090378	5.96877856	6.0445949215	5.2842470995	5.8060710455	6.0853315725	5.504777304	6.1488302965	6.060215726	6.587779882	5.7844749695	5.790507028	5.697865322	5.368076502	5.2272371475	5.428234252	5.368076502	5.609272681	5.401420433	5.4267221155	5.6281879045	5.2836688785	5.202026428	6.4816915875	5.8281886575	5.069883123	5.5656704485	5.898241635	5.307442183	6.315947189
ACOT11	3.26593748275	3.08300306125	3.58901935325	3.2774633495	3.26593748275	3.94792711475	3.19113851525	3.26593748275	3.9938154805	3.352577957	3.471708013	3.93507559425	3.815014063	3.33116745125	3.3391789275	3.3391789275	3.6556132605	3.66917285575	2.96227648175	3.7044390025	2.9500220535	3.450747026	3.43336705875	3.1120060295	3.850069838	3.31414287175	3.57163236575	3.40625061975	3.26593748275	3.3207047875	3.20213939275	3.434008517	3.3391789275	3.53730267675	3.40680975125	3.0456406065	3.89622819275	3.3449615085	3.84474444525	3.26593748275	3.86857506225	3.7837027675	3.40359705825	3.53957718	3.761500755	3.26593748275	3.131978144	3.399647883	4.201376512
ACOT12	2.231162366	2.231162366	2.231162366	2.231162366	2.231162366	2.231162366	2.231162366	2.231162366	2.231162366	2.231162366	2.231162366	2.231162366	2.231162366	2.231162366	2.231162366	2.231162366	2.231162366	2.231162366	2.231162366	2.231162366	2.231162366	2.231162366	2.231162366	2.231162366	2.231162366	2.231162366	2.231162366	2.231162366	2.231162366	2.231162366	2.231162366	2.231162366	2.231162366	2.231162366	2.231162366	2.231162366	2.231162366	2.231162366	2.231162366	2.231162366	2.231162366	2.231162366	2.231162366	2.231162366	2.231162366	2.231162366	2.231162366	2.231162366	2.231162366
ACOT13	7.343758847	8.650750696	7.4685757	8.546709309	8.522756943	6.66422053	9.658412652	11.86607414	8.292858967	8.805954139	7.772310346	9.733754485	9.554777619	9.07754995	10.1070351	7.274690843	9.104215104	7.33328642	6.685499959	8.167433323	8.108739697	7.639282668	8.398658918	7.678189857	6.686918469	5.909257028	8.734904538	9.611084693	7.511719283	9.060265495	9.603275166	6.66422053	5.410974154	7.130196167	8.085669775	9.309987989	9.259995817	9.673261827	7.895792078	9.005374689	6.206070712	7.827736554	5.078136893	8.596649263	5.35717867	7.92362506	7.537246454	9.179235841	7.732725764
ACOT4	3.507919265	4.403018533	4.067624198	4.403018533	4.403018533	4.125493393	5.604686336	4.403018533	4.977695132	4.403018533	4.421032239	5.771227302	4.769655989	4.403018533	4.403018533	4.125493393	4.196497443	4.403018533	4.403018533	4.996379995	4.411530093	4.403018533	4.583770315	4.671719905	3.515441468	4.274014374	4.403018533	6.720074075	4.403018533	4.403018533	2.90723263	4.403018533	4.541948212	4.403018533	4.403018533	4.403018533	4.403018533	4.363155968	4.154424558	6.230989719	4.403018533	4.403018533	4.403018533	4.403018533	6.567503947	4.403018533	3.810369653	4.18117815	5.79000453
ACOT6	2.231162366	2.231162366	2.231162366	2.231162366	2.231162366	2.231162366	2.231162366	2.231162366	2.231162366	2.231162366	2.231162366	2.231162366	2.231162366	2.231162366	2.231162366	2.231162366	2.231162366	2.231162366	2.231162366	2.231162366	2.231162366	2.231162366	2.231162366	2.231162366	2.231162366	2.231162366	2.231162366	2.231162366	2.231162366	2.231162366	2.231162366	2.231162366	2.231162366	2.231162366	2.231162366	2.231162366	2.231162366	2.231162366	2.231162366	2.231162366	2.231162366	2.231162366	2.231162366	2.231162366	2.231162366	2.231162366	2.231162366	2.231162366	2.231162366
ACOT7	8.434381166	5.974471013	6.010627842	8.712359119	5.962060871	5.6288593095	6.701675557	6.3772763655	6.209734315	6.836112763	5.322833384	7.086197544	6.9132824945	6.5468106815	7.447481029	8.985371922	6.4228089695	5.6348558955	7.8177142815	5.6288593095	6.6781825355	6.4431169435	6.9494991905	6.506175298	5.6166382985	6.3006316385	7.1695154195	6.972658553	6.534226769	7.984491984	7.701699864	8.069441111	5.8796676485	6.6680932525	6.2778082305	6.4921790085	5.798336367	5.8671099735	5.3152553525	6.2075064995	6.50708465	6.9190357905	7.60939066	6.146367981	5.6348558955	5.6288593095	5.6277933915	8.2975590875	6.2979522165
ACOT8	4.592041885	4.1711771225	3.7679427335	5.4323747245	5.434861033	4.442476588	4.5950545025	4.683848151	5.2346940165	4.1218366135	3.877250656	3.8588622715	5.890865246	4.7033402315	4.121715343	5.3954040555	4.536844705	4.146470864	4.479923397	4.091617277	3.7763327745	5.1533011075	4.0867133075	5.3326922945	4.249055388	3.8926778365	6.1351462075	3.42635736	3.7679427335	4.7377157095	4.876580997	3.3429817835	3.772934787	4.3016902855	3.758196867	3.8798203655	3.8152198865	4.2218803135	3.839192543	4.5892522805	3.254403234	4.157964773	5.813598613	4.249845377	3.736420524	3.6462152815	3.879833573	4.3356178525	4.734102921
ACOT9	8.282302254	7.858197847	5.20606425	9.588369137	4.764926664	5.20606425	8.541261394	9.414047968	5.20606425	9.526916769	4.764926664	7.804242569	8.589153241	9.580500225	9.146815235	8.856145772	8.207056451	8.576445045	9.769886996	7.544264661	9.58683409	7.640275868	8.642186246	9.056329621	7.147877869	8.531696745	7.164961691	9.239583491	8.384505543	8.855226747	5.115680392	9.338315983	9.0345737	9.319474602	7.644679559	9.382276077	6.427724704	9.795970359	7.965024612	8.74770329	7.148354694	8.735888656	5.20606425	9.164495741	8.062669213	8.066358273	8.43126597	9.609670358	8.568128593
ACOX1	4.9226010746	5.7205040054	6.564928248	5.4127621758	6.5211475174	6.3207333542	6.3899514978	6.8503433718	6.1348891048	5.1759158528	7.2889457184	7.6415803264	5.6188683792	4.756689886	5.029624571	5.838386303	6.7282519366	6.9209401636	4.0686405378	6.5867913018	5.4333404702	6.5698130686	5.9248221684	5.466953881	6.394972216	5.7102853668	6.9174166252	5.5929046384	6.0904689642	5.3020734582	4.9177414682	4.522724288	5.478924303	4.9941587452	5.650377951	4.8591955386	6.012718532	5.3281071304	5.956342907	5.6365040296	5.3980854914	4.594417389	7.0753664852	6.565398389	6.2286397346	5.7270600146	5.1451731744	5.1838330316	6.339724525
ACOX2	2.231162366	3.188543425	2.231162366	2.231162366	2.231162366	2.231162366	2.231162366	2.231162366	2.231162366	2.231162366	2.231162366	2.231162366	2.231162366	2.280387733	2.231162366	2.231162366	2.231162366	2.231162366	2.231162366	2.231162366	2.231162366	2.231162366	2.231162366	2.231162366	2.231162366	2.293884571	2.231162366	2.231162366	2.278950153	2.231162366	2.231162366	2.231162366	2.231162366	2.231162366	2.231162366	2.231162366	2.231162366	2.592936554	2.334885652	2.231162366	2.231162366	2.231162366	2.231162366	2.231162366	2.231162366	2.231162366	2.231162366	2.231162366	2.231162366
ACOX3	5.0564862885	4.036903534	4.9516799125	4.233031688	4.026121046	5.68208167	6.205582476	4.827004087	5.476671274	4.003349697	4.240436422	6.0391500285	5.071800598	4.917070764	4.4257880575	5.179222444	4.4375700555	5.0977174175	4.5168862865	5.792238461	4.3196788455	7.1986025775	4.3296373505	4.5168862865	4.0016514205	4.6840209785	4.136740765	4.3562045205	4.5168862865	4.4874751325	3.523583354	4.225656424	4.2559752425	3.8883788495	5.646406477	3.6862301295	4.885807268	3.6850591145	5.7317152535	4.6398494405	4.696117427	3.5158718265	6.202162653	5.5995447805	6.0026157885	4.3375913645	4.2500705555	3.6850591145	5.6418232425
ACOXL	2.3880072995	2.3880072995	2.9475573765	2.3880072995	3.7930441695	4.2043055725	2.520288538	3.3932654885	4.727106701	2.3880072995	3.5793277475	3.2701947965	2.3880072995	2.3880072995	2.3880072995	2.3880072995	3.422029894	2.44374185	2.3880072995	3.5084345055	2.3371665935	4.2931580075	2.3880072995	2.3880072995	2.50107177	2.3880072995	5.8964237195	2.3880072995	2.5412226545	2.3874080225	2.2459743525	2.3880072995	2.3880072995	2.3923089655	2.3880072995	2.3880072995	3.1010250335	2.3880072995	5.9962858075	3.7824004695	4.9058894435	2.3880072995	2.430504822	3.063366825	2.3880072995	2.3808379575	2.2436919315	2.3880072995	3.9434272885
ACP1	8.688162384	7.829732482	7.7055247565	7.89874901125	7.85402334925	7.52998033775	8.0308415895	9.403285124	7.9837439425	8.7080747275	8.2823331985	8.383248681	7.8992275995	8.34561496	8.741604319	8.6407583965	8.37591799075	7.908633318	7.65309262375	7.67856247725	8.82538655	7.7953499745	8.66505125075	8.0336914975	6.95185366475	6.556299049	8.2406340495	8.0681351345	8.294927733	8.27368724575	9.2828916815	7.5065728895	7.60983965875	8.0115935795	7.79318301175	7.9643480615	7.5475954995	8.560515994	7.709963125	8.146618737	7.275216608	8.6160361415	6.94845100225	6.418172829	7.25937854575	7.59380103425	7.697055795	8.41115854925	8.0782725675
ACP2	7.642655444	8.850742723	8.353543865	9.187538471	7.755247019	8.443413264	9.678087304	7.472391045	7.637290967	8.976863949	7.845888798	8.351830698	8.400726655	8.091192848	8.81447825	9.36336442	7.699908679	7.848239171	10.43102368	9.290743281	10.37969807	7.875401376	8.427295808	8.985057921	7.922359374	8.226848946	8.071210393	10.24407791	10.04520266	9.691378205	7.924477004	8.058233054	8.36195429	9.296401468	7.372869666	7.262337337	5.037868632	7.857638557	9.127651131	9.723994869	7.27948803	9.001796462	9.392473311	8.699746615	8.610668732	8.484977334	9.120228589	7.211994916	8.91655691
ACP5	5.753043885	9.909539332	3.59637544	14.1653598	3.470584817	5.104152347	10.76882655	10.1037976	3.969885676	9.493021508	4.967399214	8.684117317	9.147839583	8.772599455	9.713383711	6.191968945	4.47240484	6.807791831	9.897159324	3.969885676	11.67539291	5.366317345	8.503421014	6.707868652	3.932462933	7.714544187	3.211382984	11.53621822	8.34596036	10.48075553	4.959352662	7.89529434	7.009129466	8.187418879	3.969885676	4.759353805	3.211382984	5.359934374	6.653669493	10.63817066	5.418117812	6.496843981	8.59216928	6.173858384	3.515471247	7.360553485	9.207039832	7.999558942	6.447311967
ACP6	3.5418851085	4.6293297855	6.0815340445	5.1408482315	7.508314161	6.4210121995	4.660640263	3.3763826935	5.438340111	4.319927145	6.8796575065	7.2083202455	5.494771377	5.5409367085	4.018539493	4.492724304	6.9226297245	5.5941714765	4.2173605995	5.8216148985	4.9429533255	6.236258894	4.462632229	5.054580354	6.2733436695	4.695603749	7.044898224	4.425628004	6.499058174	4.5740546285	7.5407009045	4.400278122	4.8022999265	4.3161202935	4.482701792	5.0905330045	5.945494507	4.852332713	11.4757583575	6.209711859	5.245869761	4.0340829255	6.316345329	5.7264156995	6.127695782	5.078903328	4.0044040145	3.982674827	5.86572704
ACPP	3.08723799133333	2.231162366	2.231162366	2.231162366	2.231162366	2.231162366	2.231162366	2.231162366	2.231162366	2.231162366	2.67103949733333	2.231162366	2.52864800233333	2.231162366	2.231162366	2.231162366	2.231162366	2.231162366	2.231162366	2.231162366	2.231162366	2.231162366	2.231162366	2.231162366	2.231162366	2.231162366	2.231162366	2.231162366	2.231162366	2.231162366	2.231162366	2.231162366	2.23747119166667	4.62724567333333	2.231162366	2.231162366	2.231162366	2.231162366	2.231162366	2.231162366	2.60164244366667	2.587896099	2.231162366	2.231162366	2.231162366	2.784247884	2.231162366	2.23823737566667	2.231162366
ACPT	3.208548119	2.647034891	3.208548119	3.208548119	3.208548119	3.208548119	3.208548119	3.208548119	3.208548119	3.208548119	3.208548119	3.208548119	3.208548119	3.208548119	3.929729986	3.208548119	3.208548119	3.208548119	3.605338024	3.208548119	3.208548119	3.208548119	3.208548119	2.703992825	3.208548119	3.208548119	3.144873779	3.208548119	3.208548119	3.208548119	3.10560814	3.208548119	3.208548119	3.208548119	3.276825849	3.208548119	3.208548119	3.208548119	3.262684095	3.208548119	3.635131041	3.208548119	3.237405417	3.208548119	3.208548119	3.208548119	3.161632872	3.208548119	3.208548119
ACR	2.231162366	2.231162366	2.231162366	2.231162366	2.231162366	2.231162366	2.231162366	2.231162366	2.231162366	2.231162366	2.231162366	2.231162366	2.231162366	2.231162366	2.231162366	2.231162366	2.231162366	2.231162366	2.231162366	2.231162366	2.231162366	2.231162366	2.231162366	2.231162366	2.231162366	2.231162366	2.231162366	2.231162366	2.231162366	2.231162366	2.231162366	2.231162366	2.231162366	2.231162366	2.231162366	2.231162366	2.231162366	2.231162366	2.231162366	2.231162366	2.231162366	2.231162366	2.231162366	2.231162366	2.231162366	2.231162366	2.231162366	2.231162366	2.231162366
ACRBP	2.39221896666667	2.42599937	2.48437775966667	2.51033789266667	2.68208292433333	2.39221896666667	2.39221896666667	2.39221896666667	2.39784874533333	2.39221896666667	2.387713104	2.39221896666667	2.39221896666667	2.39221896666667	2.39221896666667	2.39221896666667	2.387713104	2.39221896666667	2.39221896666667	2.38657754466667	2.285512013	2.39221896666667	2.38657754466667	2.24857518033333	2.27513212333333	2.530885987	2.39221896666667	2.39221896666667	2.39221896666667	2.39221896666667	2.39221896666667	2.39221896666667	2.39221896666667	2.412505643	2.40095444933333	2.465299819	2.72953922	2.39221896666667	2.39732068533333	2.59250834933333	2.98506707666667	2.39221896666667	2.41769074066667	2.39221896666667	3.21754151033333	2.39221896666667	2.272462558	2.28142073566667	2.39221896666667
ACRC	6.627323355	2.255114279	2.429504596	3.030281318	2.255114279	2.255114279	2.255114279	2.255114279	2.255114279	2.255114279	2.255114279	2.255114279	2.255114279	2.255114279	2.255114279	2.255114279	2.255114279	2.255114279	2.255114279	2.255114279	2.429003635	2.231162366	2.255114279	2.255114279	2.725195119	2.255114279	2.428436791	2.255114279	2.255114279	2.255114279	2.231162366	2.363839542	2.255114279	2.255114279	2.255114279	2.255114279	2.945350385	2.356138297	2.255114279	2.255114279	2.255114279	2.255114279	2.255114279	2.291569459	2.255114279	2.730554162	3.021698054	2.255114279	2.255114279
ACRV1	2.248688258	2.231162366	2.231162366	2.231162366	2.231162366	2.231162366	2.231162366	2.231162366	2.231162366	2.231162366	2.231162366	2.231162366	2.231162366	2.231162366	2.231162366	2.231162366	2.231162366	2.231162366	2.2486455165	2.231162366	2.231162366	2.231162366	2.23326581166667	2.231162366	2.231162366	2.231162366	2.231162366	2.231162366	2.231162366	2.231162366	2.231162366	2.231162366	2.24392730233333	2.231162366	2.231162366	2.231162366	2.231162366	2.231162366	2.23269087983333	2.231162366	2.28164101083333	2.2547908905	2.231162366	2.231162366	2.231162366	2.231162366	2.231162366	2.231162366	2.231162366
ACSBG1	2.231888669	2.231888669	2.231888669	2.231888669	2.231888669	2.231888669	2.231888669	2.231888669	2.231888669	2.231888669	5.453892253	4.2591020055	2.231888669	2.231888669	2.231888669	2.231162366	3.8800236695	3.6666725345	2.231888669	2.231888669	2.231888669	2.231888669	2.231888669	2.231162366	2.231888669	2.231888669	2.2670475425	2.231888669	2.38560486	2.231888669	2.231888669	2.231888669	2.231888669	2.231888669	2.231888669	2.231888669	2.231888669	2.231888669	2.2494101495	2.231888669	2.231888669	2.231888669	2.310811697	2.231888669	2.231888669	2.231888669	2.231888669	2.231888669	2.231888669
ACSBG2	2.231162366	2.231162366	2.231162366	2.231162366	2.231162366	2.231162366	2.231162366	2.231162366	2.231162366	2.231162366	2.231162366	2.303937079	2.231162366	2.231162366	2.231162366	2.231162366	2.244217453	2.231162366	2.318057242	2.231162366	2.231162366	2.231162366	2.231162366	2.231162366	2.231162366	2.231162366	2.231162366	2.231162366	2.231162366	2.231162366	2.231162366	3.125974543	2.231162366	2.250408271	2.319959451	2.231162366	2.522075276	2.231162366	2.231162366	2.231162366	2.231162366	2.231162366	2.250216271	2.231162366	2.231162366	2.231162366	2.231162366	2.231162366	2.231162366
ACSF2	5.889440911	5.679917679	7.988138495	7.118090474	9.251197103	10.11799051	9.289001829	7.422715145	8.281304044	7.190331971	8.591377458	8.739997715	7.438286148	7.243775774	6.12264224	7.190331971	8.297703968	8.760349987	7.294424722	9.958825812	6.689818878	6.965297224	7.773966666	7.190331971	7.236120752	7.950226535	9.333591395	7.782786418	7.190331971	7.864850989	7.256533784	7.195779484	7.848155078	8.473036411	6.77212752	5.77294585	7.887199949	8.258334182	9.657730899	7.190331971	9.558621923	7.190331971	9.727874797	10.1053586	9.059911435	7.190331971	7.171283986	5.781603132	10.39938211
ACSF3	2.87965741966667	2.87965741966667	2.87965741966667	2.87965741966667	2.87965741966667	3.12171107466667	2.953547021	2.776582048	2.87965741966667	2.87965741966667	2.87965741966667	2.87965741966667	2.87965741966667	2.87965741966667	2.87965741966667	2.87965741966667	2.87965741966667	2.87965741966667	3.004956805	2.87965741966667	2.87965741966667	2.87965741966667	2.87965741966667	2.87965741966667	2.87965741966667	2.87965741966667	2.93935899033333	2.87965741966667	2.87965741966667	2.87965741966667	2.87965741966667	2.87965741966667	2.87965741966667	2.87965741966667	2.87965741966667	2.87965741966667	2.87965741966667	2.87965741966667	2.91160003766667	2.87965741966667	2.87965741966667	2.784367588	2.91468405366667	2.87965741966667	2.97124283566667	2.776582048	2.88745964066667	2.776582048	3.008449558
ACSL1	8.136452996	7.841542348	10.073472968	11.120526228	8.4474147755	7.902952408	10.074905276	11.224885045	8.577882478	10.670358074	10.821037204	11.29615737	10.3246097105	8.3976707685	8.4828646065	10.1231171655	9.8095179	9.9463379175	7.477011063	8.307038057	9.411440329	8.839561547	9.411848592	9.356405447	6.958120857	9.808992001	9.480025684	9.7344803035	9.4214964735	8.942121867	9.351532335	7.203775968	8.5506997205	10.1188944055	9.3833439065	9.0510057975	7.3738712245	8.32271021	12.029379305	12.45730478	9.3501397435	8.6545449795	9.405212712	10.5035842505	9.2769053445	9.9609617875	9.731004372	7.4857648895	8.9382614635
ACSL3	9.77425327866667	9.69695449833333	10.3584386476667	9.935548221	9.41645608033333	9.77298176666667	9.225751776	8.923718401	10.102928854	10.085951169	10.7065917533333	9.142192273	9.12634138066667	9.78719583933333	9.30662315133333	9.055723222	10.9110287333333	10.4394872633333	9.19000651333333	10.3371623633333	8.76967300866667	9.62037646666667	9.493895578	8.671646543	10.0821116213333	9.466453597	9.31569225833333	9.570720696	8.94349658966667	9.38452348433333	9.475734774	9.71031275833333	9.39304105666667	10.61502565	10.9138431833333	10.1303363733333	7.99482009466667	10.90865164	8.803718897	10.2845149786667	8.648590356	9.15915231466667	8.08411524533333	9.66091025266667	7.69402868633333	9.477289765	9.00682811366667	9.96265613233333	10.1873592103333
ACSL4	5.31659718733333	5.47961061366667	4.69088824866667	5.106093217	4.686630679	3.585953245	5.021071717	5.13113646033333	4.50138387766667	4.78681809066667	4.437116505	5.208430927	4.54286245866667	6.510712905	5.289664877	4.391041361	4.94607981033333	4.57131994466667	4.98550036033333	4.56472865366667	5.12790036733333	4.73885676433333	4.85120382066667	5.09524834533333	4.77691716466667	5.47064970033333	4.189541786	4.949200557	4.85305647433333	4.88377323033333	4.35137291	4.95602857633333	4.922880884	5.338441639	4.61898816133333	4.60044555366667	5.221162778	5.558793898	4.72719968466667	4.53710400433333	4.72036720933333	4.68941183133333	3.48233608533333	4.39214081033333	3.788379866	4.293322602	5.61498959	4.68571169066667	4.672213822
ACSL5	4.397283691	9.119196977	8.332607425	5.849257479	11.11899419	11.220866045	9.716446003	8.1672142945	10.97781607	9.3231786865	11.289411255	12.707427355	7.9107817545	8.4827175445	7.6890665045	5.2219553405	11.06933585	10.779300515	7.813339558	9.2817819685	10.051058792	12.1219435	10.1667874335	8.6382322215	6.134874043	7.111902754	10.244202897	8.3954178705	10.393524706	5.4650560935	3.1823316675	6.9184444515	11.476980395	10.217658355	8.183013728	8.1033697765	9.8089752595	7.380704386	9.3124106395	10.61733372	10.53941159	6.819320896	9.9689758955	10.55778431	10.70891925	8.2050675115	7.7434141765	5.205346448	11.2248279
ACSL6	2.4767875138	2.2646522612	2.231162366	2.231162366	2.231162366	2.231162366	2.3832469472	2.2420011388	2.2467503918	2.231162366	2.231162366	2.231162366	2.231162366	2.231162366	2.231162366	2.231162366	2.231162366	2.231162366	2.231162366	2.231162366	2.2605353722	2.231162366	2.231162366	2.231162366	2.2315947134	2.231162366	2.231162366	2.231162366	2.231162366	2.231162366	2.231162366	2.231162366	2.231162366	2.231162366	2.231162366	2.231162366	2.231162366	2.231162366	2.231162366	2.231162366	2.231162366	2.231162366	2.231162366	2.2318149688	2.231162366	2.231162366	2.451797331	2.231162366	2.231162366
ACSM1	2.231162366	2.231162366	2.231162366	2.231162366	2.231162366	2.231162366	2.231162366	2.231162366	2.231162366	2.231162366	2.231162366	2.231162366	2.231162366	2.231162366	2.231162366	2.231162366	2.231162366	2.231162366	2.231162366	2.231162366	2.231162366	2.231162366	2.231162366	2.231162366	2.231162366	2.231162366	2.231162366	2.231162366	2.231162366	2.231162366	2.231162366	2.231162366	2.231162366	2.231162366	2.231162366	2.231162366	2.231162366	2.231162366	2.231162366	2.231162366	2.231162366	2.231162366	2.231162366	2.231162366	2.231162366	2.231162366	2.231162366	2.231162366	2.231162366
ACSM2A	2.231162366	2.231162366	2.231162366	2.231162366	2.231162366	2.2679406545	2.231162366	2.231162366	2.231162366	2.231162366	2.231162366	2.231162366	2.231162366	2.231162366	2.231162366	2.231162366	2.231162366	2.231162366	2.2711241405	2.231162366	2.231162366	2.231162366	2.231162366	2.231162366	2.231162366	2.231162366	2.231162366	2.231162366	2.231162366	2.231162366	2.231162366	2.2399329235	2.231162366	2.231162366	2.231162366	2.231162366	2.231162366	2.231162366	2.231162366	2.242549476	2.641080244	2.231162366	2.317624597	2.231162366	2.231162366	2.231162366	2.231162366	2.231162366	2.231162366
ACSM2B	2.231162366	2.231162366	2.231162366	2.231162366	2.231162366	2.231162366	2.231162366	2.231162366	2.231162366	2.231162366	2.231162366	2.231162366	2.231162366	2.231162366	2.231162366	2.231162366	2.231162366	2.231162366	2.231162366	2.231162366	2.231162366	2.231162366	2.231162366	2.231162366	2.231162366	2.231162366	2.231162366	2.231162366	2.231162366	2.231162366	2.231162366	2.231162366	2.231162366	2.231162366	2.231162366	2.231162366	2.231162366	2.231162366	2.231162366	2.231162366	2.231162366	2.231162366	2.231162366	2.231162366	2.231162366	2.231162366	2.231162366	2.231162366	2.231162366
ACSM3	2.231162366	4.404887973	2.231162366	2.231162366	2.231162366	2.231162366	3.856104755	2.584467647	2.231162366	2.261896725	2.448649942	9.672499555	2.231162366	2.231162366	2.231162366	2.231162366	2.231162366	2.231162366	2.231162366	2.231162366	2.231162366	2.231162366	2.4202052125	2.231162366	2.231162366	2.231162366	2.231162366	2.6987266775	2.433442993	2.231162366	2.233880584	2.231162366	2.231162366	2.231162366	2.231162366	2.231162366	2.334247315	2.231162366	3.600354091	2.231162366	2.231162366	2.231162366	2.231162366	2.231162366	2.231162366	2.231162366	2.231162366	2.231162366	2.231162366
ACSM5	2.231862735	2.231862735	2.231862735	2.231862735	2.231862735	2.231862735	2.23597461	2.231862735	2.231862735	2.231862735	2.231862735	2.231862735	2.231862735	2.231862735	2.231862735	2.231862735	2.231862735	2.231862735	2.231862735	2.231862735	2.231862735	2.231862735	2.231862735	2.231162366	2.231862735	2.231862735	2.231862735	2.231862735	2.231862735	2.231162366	2.231862735	2.231862735	2.231862735	2.231862735	2.231862735	2.231862735	2.231862735	2.231862735	2.231862735	2.25981926866667	2.231862735	2.234866944	2.419832917	2.231862735	2.23975823366667	2.231862735	2.231862735	2.231862735	2.231862735
ACSS1	2.27034909	2.3795271752	2.27034909	2.240249961	2.4533281912	2.4214499152	2.3787066026	2.27034909	2.6750965702	2.7186164964	2.27034909	2.5075729544	2.2423511222	2.2375311156	2.27034909	2.240249961	2.2700447292	2.240249961	2.2630865098	2.3076802316	2.27034909	2.27034909	2.27034909	2.2369271442	2.2869937278	2.2369271442	2.27034909	2.27034909	2.4008739738	2.266704772	2.6278201092	2.27034909	2.3522814732	2.2423945598	2.2369271442	2.2369271442	2.27034909	2.3000529334	2.7240322296	2.6934612992	2.27034909	2.27034909	2.3422346274	2.27034909	2.27034909	2.2369271442	2.4299377952	2.240249961	2.27034909
ACSS2	8.023041197	7.898070167	8.023041197	8.663281229	8.055610385	9.088259738	8.347798254	7.040066566	8.500120633	8.35968131	7.957203324	7.472604843	8.052154969	8.024667687	7.609658714	9.2085359	7.305874428	7.856763259	8.390775106	8.139450819	7.561188903	7.898070167	7.808242046	7.59150094	8.381415303	7.468909565	8.621909191	7.444194052	6.941433568	7.848752506	8.687817425	7.16944095	8.013152601	8.632499651	8.023041197	7.378686691	7.216112303	8.023041197	8.081643114	8.970118729	7.785323782	7.643823095	8.714331761	8.642792525	8.362630666	7.841243773	8.474230525	6.687977217	7.898070167
ACSS3	2.231162366	4.865724539	3.9503379355	2.2870663155	2.374044504	2.334257544	3.5195021515	2.334257544	2.374044504	2.374044504	2.334257544	2.334257544	4.1754280455	2.265757365	2.374044504	2.231162366	2.231162366	2.374044504	2.374044504	6.628125259	2.479282251	2.374044504	2.374044504	4.2836804625	3.9553018015	3.7783201975	3.135936978	2.374044504	2.374044504	2.374044504	2.231162366	2.3443633715	2.374044504	2.374044504	2.374044504	3.0390115925	2.334257544	3.982454879	2.374044504	2.4608158725	2.374044504	2.399119044	2.374044504	2.374044504	2.358325408	3.17084638	3.4923243085	2.374044504	2.231162366
ACTA1	2.231162366	2.231162366	2.231162366	2.312351452	2.231162366	2.231162366	2.231162366	2.231162366	2.231162366	2.231162366	2.231162366	2.231162366	2.231162366	2.237035277	2.231162366	2.231162366	2.231162366	2.231162366	2.231162366	2.231162366	2.231162366	2.231162366	2.231162366	2.231162366	2.231162366	2.231162366	2.231162366	2.231162366	2.266823098	2.231162366	4.445123102	2.231162366	2.231162366	2.231162366	2.231162366	2.231162366	2.231162366	2.231162366	2.231162366	2.231162366	2.231162366	2.231162366	2.231162366	2.231162366	2.231162366	2.231162366	2.231162366	2.231162366	2.231162366
ACTA2	6.394689328	7.082270188	7.234200753	7.622021878	5.938306936	6.686917008	7.234150898	6.512683288	6.969237928	7.318241028	6.725178473	6.237928678	7.442186718	8.147591543	6.990669443	7.178985943	6.884137588	8.300879913	7.745059008	7.675900138	7.933125968	8.112812038	8.075072493	8.064880963	7.855316483	8.427565258	6.521270448	8.300926193	8.366205203	8.209398498	7.272669353	8.171829068	8.325141133	8.103624113	7.210749348	8.540475818	7.273348498	8.042855473	8.505498663	8.023238128	8.161083818	7.497663073	7.963099378	7.768063903	7.536048113	8.290429518	8.004011643	7.900287698	7.192823798
ACTA2-AS1	2.231162366	2.231162366	2.231162366	2.231162366	2.231162366	2.231162366	2.231162366	2.231162366	2.231162366	2.231162366	2.231162366	2.231162366	2.231162366	2.231162366	2.231162366	2.231162366	2.231162366	2.231162366	2.231162366	2.231162366	2.231162366	2.231162366	2.231162366	2.231162366	2.231162366	2.231162366	2.231162366	2.231162366	2.290767491	2.231162366	2.231162366	2.231162366	2.231162366	2.231162366	2.231162366	2.231162366	2.231162366	2.231162366	2.231162366	2.265340827	2.231162366	2.231162366	2.308687061	2.231162366	2.231162366	2.231162366	2.231162366	2.231162366	2.231162366
ACTB	14.8097465566667	14.7086927383333	14.374150065	14.69258504	14.5581753066667	13.9048474983333	14.337633985	14.2839001883333	14.1937431883333	14.592294815	13.8037028366667	14.376503465	14.5453550733333	14.65296011	14.3478342633333	14.5753632216667	14.12681759	14.85931293	14.86884753	14.2511232933333	14.8962261283333	14.76191066	14.3952918833333	14.8549111916667	14.554705395	14.909262105	14.25773931	14.9814373316667	14.7141907316667	14.49350629	14.4083648666667	14.7674460716667	14.7233101616667	14.7603950366667	13.5356414683333	14.5821128833333	14.1835166883333	14.346304605	14.8360621316667	14.6628262083333	14.4787263016667	14.6277910016667	14.6095039666667	14.3407805433333	14.3112169416667	14.86151893	14.86995469	14.72170786	14.8336225216667
ACTC1	7.005880023	7.005880023	7.005880023	8.378362083	7.001049669	6.188309251	7.005880023	6.875078422	6.749316669	9.101913863	6.135477498	6.559243739	7.005880023	8.927757309	7.005880023	7.513924312	6.522048035	13.35178613	10.75624307	8.748389095	10.64103556	13.08731264	8.039043905	8.653164364	7.005880023	11.02446948	6.522048035	9.060219	11.61154425	8.960637876	12.28239867	12.40788896	9.146203725	8.891492581	8.096824626	14.3077722	7.005880023	7.005880023	13.91169808	7.005880023	8.923670887	6.865088353	12.9039645	8.456348144	7.005880023	7.701534721	9.363803255	8.815490831	7.005880023
ACTG2	3.931015884	3.6166641645	5.923955789	6.952344573	3.8031958075	4.6918579225	3.620440079	4.923482396	5.7445629465	6.430237928	4.925652359	3.653950091	6.187051933	7.163102438	6.0277016535	5.8603130755	5.6279593625	7.736744513	7.444950183	7.076988598	6.816500738	7.610924253	6.512123448	6.959059688	6.597323528	7.642184798	4.063418285	6.625206203	8.102800613	7.345786533	6.955066813	7.887358583	7.985660288	7.384544753	6.455643438	8.218204778	4.8343784585	6.749089248	8.145694133	5.3816413605	7.010688353	5.5786633805	7.653634608	6.606243683	6.463782283	7.554621083	4.34524512	6.821567743	5.196679578
ACTL10	3.505365772	3.377367722	3.344846062	2.853423547	3.33593526	3.990834807	2.938137953	3.127647884	4.241440728	3.15390975	3.679413972	2.853423547	2.853423547	2.323694216	2.853423547	2.582627291	2.968106293	2.853423547	4.151576885	4.016830904	2.250193051	4.409593679	2.583605456	2.853423547	2.853423547	2.853423547	2.853423547	2.853423547	4.402545655	2.853423547	2.605861745	2.677808295	2.853423547	2.853423547	2.853423547	2.853423547	2.853423547	2.853423547	2.853423547	2.853423547	3.377022969	2.853423547	5.611937405	2.853423547	4.492014747	2.870251998	2.312639838	2.312639838	3.223379373
ACTL6A	11.88008023	11.55359619	11.54421335	11.11805191	11.46073209	11.93098939	11.50838027	12.16101003	11.29456922	11.66833097	11.34114779	11.54209058	11.02033749	11.03544081	11.03832745	11.97590468	11.57407282	10.90871164	10.69055123	10.76551895	10.91397618	11.30317917	11.20180837	11.81329351	11.18967237	10.05476227	11.7410768	11.14228391	11.15601407	11.47939959	12.12927273	10.8793974	9.691791729	10.59072228	11.38629964	11.06633528	10.84983097	11.23560602	10.82742244	10.69657424	10.26814354	11.84610508	9.97692971	10.77798002	10.30767884	10.72468897	10.21377377	11.61366082	10.7500854
ACTL6B	2.231162366	2.231162366	2.231162366	2.231162366	2.231162366	2.231162366	2.231162366	2.231162366	2.231162366	2.231162366	2.231162366	2.231162366	2.231162366	2.231162366	2.231162366	2.231162366	2.231162366	2.231162366	2.231162366	2.231162366	2.231162366	2.231162366	2.231162366	2.231162366	2.231162366	2.231162366	2.231162366	2.231162366	2.231162366	2.231162366	2.231162366	2.231162366	2.231162366	2.231162366	2.231162366	2.231162366	2.231162366	2.231162366	2.231162366	2.231162366	2.231162366	2.231162366	2.231162366	2.231162366	2.231162366	2.231162366	2.231162366	2.231162366	2.231162366
ACTL7A	2.231162366	2.231162366	2.231162366	2.231162366	2.231162366	2.231162366	2.231162366	2.231162366	2.231162366	2.231162366	2.231162366	2.231162366	2.231162366	2.231162366	2.231162366	2.231162366	2.231162366	2.231162366	2.231162366	2.231162366	2.231162366	2.231162366	2.231162366	2.231162366	2.231162366	2.231162366	2.231162366	2.231162366	2.231162366	2.231162366	2.231162366	2.231162366	2.231162366	2.231162366	2.231162366	2.231162366	2.231162366	2.231162366	2.231162366	2.231162366	2.231162366	2.231162366	2.231162366	2.231162366	2.231162366	2.231162366	2.231162366	2.231162366	2.231162366
ACTL7B	2.231162366	2.231162366	2.231162366	2.231162366	2.231162366	2.231162366	2.231162366	2.231162366	2.231162366	2.231162366	2.231162366	2.231162366	2.231162366	2.231162366	2.231162366	2.231162366	2.231162366	2.231162366	2.231162366	2.231162366	2.231162366	2.231162366	2.231162366	2.231162366	2.231162366	2.231162366	2.231162366	2.231162366	2.231162366	2.231162366	2.231162366	2.231162366	2.231162366	2.231162366	2.231162366	2.231162366	2.231162366	2.231162366	2.231162366	2.231162366	2.231162366	2.231162366	2.231162366	2.231162366	2.231162366	2.231162366	2.231162366	2.231162366	2.231162366
ACTL8	2.231162366	2.231162366	2.231162366	2.231162366	2.231162366	2.231162366	2.231162366	5.460631256	2.231162366	2.231162366	2.231162366	2.231162366	2.231162366	2.231162366	2.231162366	2.231162366	2.231162366	2.231162366	2.231162366	2.231162366	2.231162366	2.231162366	2.231162366	2.231162366	2.231162366	2.231162366	2.231162366	2.231162366	2.231162366	2.231162366	2.442094648	2.231162366	2.231162366	2.231162366	2.231162366	2.231162366	2.231162366	2.231162366	2.231162366	2.231162366	2.231162366	2.231162366	2.231162366	2.231162366	2.231162366	2.231162366	2.231162366	2.231162366	2.231162366
ACTL9	2.231162366	2.231162366	2.231162366	2.231162366	2.231162366	2.231162366	2.231162366	2.231162366	2.231162366	2.231162366	2.231162366	2.231162366	2.231162366	2.231162366	2.231162366	2.231162366	2.231162366	2.231162366	2.231162366	2.231162366	2.231162366	2.231162366	2.231162366	2.231162366	2.231162366	2.231162366	2.231162366	2.231162366	2.231162366	2.231162366	2.231162366	2.231162366	2.231162366	2.231162366	2.231162366	2.231162366	2.231162366	2.231162366	2.231162366	2.231162366	2.231162366	2.231162366	2.231162366	2.231162366	2.231162366	2.231162366	2.231162366	2.231162366	2.231162366
ACTN1	8.28445760325	8.223857269	8.41141214825	9.222380214	7.4309234145	7.49041021775	7.32042898575	6.3753665145	7.47229050425	7.64615348425	5.515331061	7.1204760105	9.1153500765	9.259849659	9.243989584	9.1441447265	7.253917093	8.66819918825	9.744226104	8.797413727	8.40040085275	9.415908249	8.68775273525	8.88517381325	8.06802176425	9.631352704	7.25708809125	9.0816248465	8.92989286325	9.684613984	6.662011924	9.7310328315	9.166065494	8.4489615835	7.584722557	8.748684983	5.97868176275	8.973269289	8.8515763585	7.991106322	8.789604743	8.34057890425	8.5488981265	8.122818331	8.55893143675	8.807208209	7.86786907425	8.98223481875	8.4659685065
ACTN2	2.231162366	2.231162366	2.231162366	2.7439487585	2.231162366	2.231162366	2.231162366	2.231162366	2.25953189225	2.231162366	2.345982162	2.44085760625	2.231162366	2.231162366	2.231162366	2.28898837275	2.231162366	2.231162366	2.4276865435	2.231162366	2.231162366	2.231162366	2.231162366	2.231162366	2.231162366	2.231162366	2.231162366	2.231162366	2.231162366	2.231162366	2.231162366	2.23741770275	2.246808135	2.28799859725	2.231162366	2.239078476	2.231162366	2.2568620985	2.231162366	2.2358104725	2.33424082475	2.24025601525	2.231162366	2.231162366	2.231162366	2.231162366	2.231162366	2.231162366	2.231162366
ACTN3	2.231162366	2.231162366	2.231162366	2.231162366	2.231162366	2.231162366	2.231162366	2.231162366	2.231162366	2.231162366	2.231162366	2.231162366	2.231162366	2.231162366	2.231162366	2.231162366	2.231162366	2.231162366	2.231162366	2.231162366	2.231162366	2.231162366	2.231162366	2.231162366	2.231162366	2.231162366	2.231162366	2.231162366	2.231162366	2.231162366	2.231162366	2.231162366	2.231162366	2.231162366	2.231162366	2.231162366	2.231162366	2.231162366	2.231162366	2.231162366	2.231162366	2.231162366	2.231162366	2.231162366	2.231162366	2.231162366	2.231162366	2.231162366	2.231162366
ACTN4	10.80732853	10.48987145	11.06441775	11.54519888	11.39089266	12.09616092	9.936300669	9.359691625	10.67985877	10.78956136	10.18592173	11.20112444	12.04726648	11.67620353	10.2088046	11.86277281	10.84117768	12.01312289	11.99089517	12.25577886	10.98970682	12.01920473	10.60228493	11.34984675	11.98017312	11.87126524	11.93107104	11.78978261	11.43019047	11.60888167	9.678038497	11.6882651	11.59455996	10.23252844	10.51346302	10.90290379	10.25839547	12.57559001	11.42319504	11.16005649	10.52028476	13.47201323	12.28221995	13.08988652	12.55910728	11.16565802	10.94555211	11.33982567	11.33944917
ACTR10	11.43762332	11.40938574	10.89155772	11.51584162	10.38139841	10.37492745	10.69191809	11.95171417	10.92847022	11.2703479	11.48551474	10.73305574	11.0662539	11.09372604	11.86758637	11.39029528	11.70005258	11.02107235	10.48340381	10.57813764	11.05995573	10.66478075	11.05831941	10.4362791	10.91503125	10.63012814	10.92169348	11.00626406	10.45999946	11.54522572	10.59273016	10.07626608	10.93028813	10.4882756	9.653483162	11.14934442	11.16319459	11.26941575	10.20676447	11.32388208	9.903463376	10.53317712	9.709817893	9.191637269	8.690312175	10.39296648	10.66607405	11.66054352	11.10953825
ACTR1A	8.187673909	9.1095667755	7.5613842215	9.441039018	8.3706138055	8.423519176	8.9450129765	8.8135541535	8.4550211465	8.149020963	8.5368584235	7.8053440995	8.5230033555	8.509823407	9.1421134235	9.408644319	8.4181517945	9.412005242	9.263293823	7.88809083	8.3534846115	9.292067197	8.6841853855	8.235898058	8.343089542	8.481522671	8.567106836	8.83564134	8.290167749	9.3366702745	8.7556000105	8.6106426205	8.5195706785	9.1668964405	6.8856956825	7.768974187	8.3076572215	7.753920928	7.6078864925	8.5940956575	7.4218515975	9.562146661	9.904350852	7.6154908265	7.9424292785	7.3623768955	8.484436436	9.0871101505	9.586322119
ACTR1B	7.599938684	8.612219503	8.633131426	8.642023546	7.74444191	8.839085152	7.797056477	8.465181011	8.115272127	8.256950569	8.471541274	8.909674921	8.388431959	8.747173804	7.611019656	8.781431551	8.82521222	8.356564392	8.297893346	8.770777836	8.502909119	7.911836024	9.263122767	9.067039849	8.389935614	8.562969425	8.12320818	9.722013667	8.815278692	8.756989352	9.141303566	7.914119849	9.039572377	8.49008389	8.609668252	8.317202528	8.635260422	8.849730104	9.173407814	8.73375791	6.855268919	9.928716957	8.570280886	8.430900999	8.707040105	8.361414058	8.644063561	8.493410421	9.3680778
ACTR2	7.68488835671428	7.17979613985714	7.69907626328571	7.88315596071429	7.30095133342857	6.80949437642857	8.32435792342857	9.05748144542857	7.73491664285714	8.07148226042857	8.27664028842857	8.71824104385714	7.91749274814286	8.46407520971429	8.418926817	8.311479599	7.85258508714286	7.60106681514286	7.527733953	6.76821872985714	8.28795977657143	7.17784208614286	7.40841250014286	8.46295065671429	7.60792849371429	7.43815733871429	8.49986755671429	8.61626579057143	7.82313152157143	7.80412863742857	7.82797444014286	6.403320595	7.169827143	7.65504746942857	7.07394316457143	8.168239552	7.77160472871429	7.53141095414286	7.55249562771429	8.06223967471429	6.990593344	7.86827501071429	7.767071161	7.04882443642857	6.85013247442857	7.47432241428571	7.64749793142857	8.21044579142857	8.64155371814286
ACTR3	10.0902947276	10.0824288776	9.8549601622	9.7172533898	9.1414620124	9.3703691754	10.089534953	9.878816962	9.7905979992	10.2002965782	9.4286901326	9.3301478296	9.8699839598	10.0799808862	10.1727950156	9.6961641456	10.1003839518	9.4541735522	9.3507689844	8.9461583882	9.9747197332	9.5861281752	9.4121615506	9.5808842936	9.7318238616	9.8864287414	9.5664353828	9.8101100946	9.289547664	9.801931594	9.4008010964	9.5528091006	9.6034020612	9.7343445272	9.4890175984	10.4159759016	9.8234195846	10.037314494	9.537472617	9.5112691386	8.853218225	10.4609873114	8.9017782634	9.445494112	7.6555137988	9.831524737	9.7061489534	9.9369766842	9.8358054252
ACTR3B	4.928128484	4.0265055415	3.347002348	3.1035599645	3.5365759015	3.347002348	3.077289966	4.266227236	3.94325286	3.347002348	4.5923917045	3.3711932545	3.347002348	3.347002348	3.006315934	3.502953988	3.5909994675	3.404376622	3.193579794	3.347002348	3.345273299	3.4150091355	3.347002348	3.345273299	3.3901862555	3.07060534	3.5502815175	3.347002348	3.492589217	3.766751272	8.735632006	2.79224697	3.004586885	3.0454841805	3.347002348	3.065885565	3.5052114365	3.0141722535	3.5654728975	3.2116363915	3.1854442555	3.004586885	2.8488157525	3.345273299	3.427902922	3.347002348	9.1472236235	3.370345891	4.111470224
ACTR3BP2	2.51231903	2.23839231	2.23839231	2.23839231	2.23839231	2.291040806	2.23839231	2.23839231	2.23839231	2.265784393	2.272093884	2.23839231	2.23839231	2.23839231	2.23839231	2.312143406	2.23839231	2.23839231	2.23839231	2.404370107	2.23839231	2.23839231	2.23839231	2.23839231	2.23839231	2.23839231	2.23839231	2.23839231	2.23839231	2.23839231	2.23839231	3.208490135	2.305516266	2.23839231	2.862316785	2.293031128	2.23839231	2.23839231	2.23839231	2.23839231	2.522707492	2.23839231	2.23839231	2.23839231	2.23839231	2.23839231	2.23839231	2.23839231	2.23839231
ACTR3C	2.651979891	2.747468131	2.786899295	2.747468131	2.747468131	2.651979891	2.747468131	3.992822829	3.449331259	2.651979891	4.388111379	2.747468131	2.747468131	2.747468131	2.747468131	2.747468131	3.26855885	2.946465316	2.747468131	2.747468131	2.747468131	2.747468131	2.747468131	2.771791114	2.757381698	2.747468131	2.91082503	3.459467217	3.179588764	2.747468131	2.651979891	2.747468131	2.747468131	2.747468131	2.747468131	2.747468131	2.747468131	2.747468131	2.747468131	2.97507175	2.747468131	2.761571716	2.651979891	3.199551404	2.747468131	2.747468131	2.651979891	2.664824316	2.981999022
ACTR5	4.889305317	4.0909441005	4.1011936935	5.2205366465	4.218954449	4.218954449	4.049122682	4.218954449	4.2221362915	4.220598103	4.0348312575	4.0689300715	4.6177424465	4.685969074	4.452771283	4.992778797	4.0487203465	3.431535041	4.0487203465	3.970895094	4.080787068	4.218954449	4.0094164035	3.9822325335	4.4755564485	3.9223965125	4.406415649	3.981362883	3.86704767	4.6700735965	5.8194591715	4.4379009835	4.0487203465	4.218954449	4.4215625585	3.8320305425	4.0487203465	4.2150354475	4.218954449	4.4999699915	4.843446822	4.06289894	4.088764343	4.5467551895	4.218954449	4.218954449	4.218954449	4.0622302415	5.003194945
ACTR6	5.8804383395	6.437802683	6.06713416	6.247499053	5.7498856785	5.633455267	6.168781028	6.789062298	6.306375353	6.393042403	6.694530663	6.129633513	5.8905129165	5.5573843305	6.385704618	5.9858190615	6.473975738	5.7061984145	5.5417728275	5.7018998155	5.922362861	6.236862588	5.716411403	5.719548888	5.74713604	5.6578162	6.0676161465	5.803074754	5.767433396	5.933988494	5.84648976	5.2305322805	5.188489037	5.4951008015	5.7532701945	5.97689857	6.0800525905	5.6674211925	5.0580762815	4.948088257	4.7727812655	5.3843145335	4.614805646	5.1066584635	3.62312141	5.6853709645	5.6771556355	6.047088753	5.9208583785
ACTR8	4.260722338	4.217598612	4.0506734485	4.134583306	4.27507773	4.256110259	4.420582634	4.886856282	4.323650063	4.190031231	4.6777133005	4.586270212	4.123085507	4.3912313805	4.1242422545	4.2640862215	4.505899674	4.616216338	4.25054671	4.70364605	4.085605144	3.9658013455	4.211448604	4.0506734485	3.861899826	4.202360709	3.837794642	4.1733943445	4.226511986	4.446782054	5.443588137	4.0350693395	3.8358061645	4.1733943445	4.0506734485	4.002622434	4.0506734485	4.391265698	4.1733943445	4.559446886	4.0506734485	3.952802863	4.138402609	3.7876488585	4.01186241	4.1733943445	4.193614864	4.423787327	5.2961990075
ACTRT2	2.231162366	2.231162366	2.231162366	2.231162366	2.231162366	2.231162366	2.231162366	2.231162366	2.231162366	2.231162366	2.231162366	2.231162366	2.231162366	2.231162366	2.291985307	2.231162366	2.231162366	2.231162366	2.231162366	2.231162366	2.231162366	2.231162366	2.231162366	2.231162366	2.231162366	2.231162366	2.231162366	2.231162366	2.231162366	2.231162366	2.231162366	2.231162366	2.231162366	2.231162366	2.231162366	2.231162366	2.231162366	2.231162366	2.231162366	2.231162366	2.231162366	2.231162366	2.231162366	2.231162366	2.231162366	2.231162366	2.231162366	2.231162366	2.231162366
ACTRT3	2.231162366	2.231162366	2.231162366	2.231162366	2.231162366	2.231162366	2.301873966	2.231162366	2.231162366	3.246697143	2.231162366	2.231162366	3.3678888	2.231162366	2.231162366	2.70130242	2.231162366	2.231162366	2.231162366	2.231162366	2.26091643	2.231162366	2.231162366	2.234800216	2.231162366	2.231162366	2.231162366	2.231162366	2.231162366	2.231162366	2.252470373	2.231162366	2.231162366	2.231162366	2.231162366	2.231162366	2.231162366	2.231162366	2.231162366	2.231162366	2.231162366	2.231162366	2.231162366	2.231162366	2.231162366	2.231162366	2.231162366	2.240495744	2.231162366
ACVR1	11.07052082	12.49011688	10.34782232	10.92191416	8.425939334	8.723780671	9.498196389	9.563428365	9.499614886	9.335146213	10.0839399	8.744445219	10.76303081	10.35441975	10.11713407	9.271554547	9.361347866	10.51716431	8.745953188	10.50230543	10.09664317	9.859173587	9.873006478	11.17902071	10.75701025	10.90391174	9.290954655	10.62960349	10.21071294	10.30526967	8.563956011	9.376291732	9.743297162	9.300372213	9.53895205	10.8573415	8.51239799	10.68592661	8.806458329	9.246262348	8.921562811	8.766907048	8.055576602	9.076559871	8.118552014	10.19713224	9.38835957	10.58765537	10.06981916
ACVR1B	3.39535937033333	3.55186795083333	3.88620438066667	4.116837308	3.88230470533333	3.65650602283333	3.50068277116667	4.06801833966667	3.82185482766667	3.39691051916667	4.178356347	3.49475163166667	3.73400502716667	3.17225349983333	3.2854539065	3.54127354666667	3.67135574316667	3.95653381883333	3.5619633225	4.1926486205	3.5730671515	3.64568842983333	3.09764730266667	3.55787382783333	4.00982655066667	3.5902567235	3.75760423666667	3.64240607216667	3.718682448	3.3914938655	3.43898367083333	3.425636191	3.48878689433333	3.31137342733333	3.61173773866667	3.2846876665	3.47436348683333	3.87454936933333	3.4825324615	3.46170447416667	3.35036981366667	3.71738579316667	3.36526246933333	4.06074884366667	3.45376105466667	3.51286102233333	3.36277229533333	3.46860606033333	4.51767615683333
ACVR1C	2.244036802	4.1845369275	6.647456938	2.244036802	2.338552677	2.231162366	2.244036802	2.2507417705	2.231162366	2.287248662	2.244036802	2.244036802	4.781601167	5.352820733	3.7030398035	2.3321749765	2.231162366	2.231162366	2.2447269885	4.798532666	2.2677553815	2.231162366	2.244036802	2.540273925	3.8576139555	2.2443818725	3.0968689095	2.244036802	2.391860853	2.33808944	2.244036802	2.2447269885	2.244036802	2.244036802	4.031922257	4.655149159	2.2447269885	2.2447269885	2.231162366	2.775276701	2.74667802	2.4270170865	3.699569341	3.536366896	2.231162366	2.3910980355	2.244036802	5.592716347	2.231162366
ACVR2A	6.324311337	6.342684912	9.424177593	7.351687795	7.430482396	7.772910293	7.8558322625	7.860454026	8.893506027	7.208012668	9.9230171255	9.033536212	7.9722863985	5.9855080785	6.298371861	6.8730302095	8.7821359325	9.486222093	5.2648292735	8.995171186	6.9854951555	7.6537724495	7.2207590395	7.308732712	8.3247133625	7.548080062	8.8140228695	7.0238036245	9.431837918	6.976838575	7.815561185	5.0456780085	6.972744618	6.8036003735	8.3979843225	7.3312731185	9.6383200855	7.6119262345	8.5045567015	7.8137463595	7.103593217	6.1731858645	6.2771423335	9.0085993215	6.70450671	8.94198744	6.13353034	7.141472076	7.928160389
ACVR2B	4.794887237	3.54737386666667	5.11383987633333	4.69370936466667	5.85977888133333	6.442585288	4.50344681566667	4.67360492966667	5.40792700233333	4.46641638833333	4.86473597833333	5.16761150866667	4.23726579466667	4.85611426966667	4.351946544	4.299379332	4.31745543066667	5.06761488966667	4.460863456	4.79952303433333	4.20384801433333	4.62946227666667	4.580607791	3.38591214133333	5.17850677533333	4.46304153066667	5.70718350333333	4.32709298366667	4.01111800966667	4.98538056366667	7.96226095733333	4.69984121866667	3.96585032433333	3.80045948433333	4.898010284	4.307662847	4.94254086	4.76609416133333	5.273375725	4.70385736733333	4.68968358466667	4.91047577933333	5.79854495533333	5.074533074	5.06673497333333	4.16695347166667	4.679608362	4.86165629233333	4.25580413366667
ACVR2B-AS1	2.239245047	2.231162366	2.239245047	2.239245047	2.345860854	2.239245047	2.239245047	2.239245047	2.403676771	2.239245047	2.239245047	2.239245047	2.239245047	2.239245047	2.239245047	2.239245047	2.239245047	2.239245047	2.231162366	2.239245047	2.231162366	2.239245047	2.239245047	2.239245047	2.239245047	2.239245047	2.239245047	2.239245047	2.239245047	2.231162366	2.379349316	2.239245047	2.239245047	2.239245047	2.239245047	2.239245047	2.60499014	2.239245047	2.239245047	2.360075245	2.239245047	2.397598205	2.239245047	2.25924509	2.239245047	2.239245047	2.239245047	2.244610539	2.292847216
ACVRL1	2.9507529745	9.99439008	3.038625896	5.5129010375	3.038625896	3.038625896	3.3148363735	3.020955048	3.038625896	3.038625896	3.038625896	3.038625896	3.038625896	3.038625896	3.038625896	3.038625896	2.8970623865	3.038625896	3.861448989	3.038625896	4.0408513705	3.038625896	3.038625896	3.062339624	3.8529468695	4.0280393785	3.0127420295	4.55056955	3.1032199605	4.2689115665	3.038625896	3.038625896	3.038625896	3.038625896	3.038625896	3.038625896	3.038625896	3.038625896	3.038625896	3.038625896	3.038625896	3.038625896	3.038625896	3.0424145465	3.038625896	3.038625896	3.038625896	3.0463019445	3.038625896
ACY1	2.231162366	2.231162366	2.231162366	2.231162366	2.231162366	2.231162366	2.231162366	2.231162366	2.231162366	2.231162366	2.231162366	2.231162366	2.231162366	2.231162366	2.231162366	2.231162366	2.231162366	2.231162366	2.231162366	2.231162366	2.231162366	2.231162366	2.231162366	2.231162366	2.231162366	2.231162366	2.231162366	2.231162366	2.231162366	2.231162366	2.231162366	2.231162366	2.231162366	2.231162366	2.231162366	2.231162366	2.231162366	2.231162366	2.231162366	2.231162366	2.231162366	2.231162366	2.231162366	2.231162366	2.231162366	2.231162366	2.231162366	2.231162366	2.231162366
ACY3	2.231162366	2.231162366	2.231162366	2.231162366	2.231162366	2.231162366	2.231162366	2.246963588	2.231162366	2.231162366	2.231162366	2.231162366	2.231162366	2.231162366	2.231162366	2.231162366	2.231162366	2.231162366	2.231162366	2.231162366	2.231162366	2.231162366	2.231162366	2.2504451995	2.231162366	2.231162366	2.231162366	2.2384202165	2.231162366	2.231162366	2.2323381155	2.231162366	2.231162366	2.231162366	2.231162366	2.231162366	2.231162366	2.231162366	2.231162366	2.231162366	2.231162366	2.231162366	2.231162366	2.231162366	2.231162366	2.231162366	2.231162366	2.231162366	2.231162366
ACYP1	7.648528645	7.341900237	8.522543965	7.623970758	7.623970758	7.623970758	6.852467589	9.139484611	7.87102045	9.058811617	7.503088792	7.519079316	7.614534188	8.554486177	7.623970758	7.323802956	7.711557013	6.069136791	7.343816395	7.035297345	7.50626552	7.623970758	7.987880792	7.659497149	7.49984585	6.883419889	8.051299348	6.3732638	6.449744361	8.890485715	9.632184091	7.602286085	7.343463469	7.87805988	7.377043612	7.433688701	6.719447219	7.331207864	8.405377632	7.998451454	6.293278194	7.452494908	6.306110369	6.495473095	8.415968578	7.185057596	9.892247515	8.628447843	7.623970758
ADA	4.2753012335	4.2115137525	4.004221965	4.934372517	4.0499112645	3.4472103445	5.8024593005	7.2625187615	3.6566107995	4.8029790825	3.468215476	3.4854233315	4.9490600875	5.5733920775	5.981566119	7.037599548	3.4966438595	3.468215476	5.150662737	4.257229881	4.8769214975	4.3913365115	4.218263973	4.8587314465	4.3619361295	4.8641117225	4.221681171	5.851523408	4.3611174555	7.303209676	5.123666016	7.919887233	4.1389048945	7.036309782	4.989913455	4.6648753245	3.468215476	4.4604998675	3.4768940785	5.407968165	4.667376604	4.6475724315	3.8530913955	3.4919537225	3.468215476	3.81903943	4.7869602795	6.180078648	5.056091789
ADAD1	2.845638695	2.845638695	2.845638695	2.845638695	2.928493827	2.845638695	2.845638695	2.845638695	2.845638695	2.845638695	2.845638695	2.845638695	2.845638695	2.845638695	2.845638695	2.7081103005	2.845638695	2.845638695	2.845638695	2.845638695	2.845638695	2.845638695	2.845638695	2.6699944055	2.770429546	2.845638695	2.816643222	2.6681998855	2.845638695	2.845638695	2.845638695	3.213871792	2.845638695	3.0937950655	2.942535636	2.845638695	2.845638695	2.845638695	2.845638695	2.845638695	2.845638695	2.845638695	2.958219355	2.845638695	2.849416982	2.845638695	2.845638695	2.845638695	2.845638695
ADAD2	5.022811684	5.002795148	5.002795148	5.002795148	5.302903695	5.354458561	4.67922722	5.042420132	5.002795148	5.002795148	5.348064484	5.008618999	5.002795148	5.002795148	5.002795148	5.002795148	5.002795148	5.002795148	5.109919838	5.002795148	5.002795148	4.922354461	5.400153248	4.67727987	5.002795148	5.002795148	5.002795148	5.002795148	5.002795148	5.002795148	4.742739599	5.002795148	5.002795148	5.002795148	5.041484614	5.002795148	5.002795148	5.002795148	4.239265137	5.002795148	6.215991752	5.002795148	5.16138773	5.002795148	5.002795148	5.002795148	4.578592036	4.659394382	5.002795148
ADAL	2.511798779	2.655889172	2.41904474033333	2.52564011666667	2.97672988933333	2.40398007866667	2.43117472033333	2.40398007866667	2.60091799333333	2.40398007866667	2.71410853	2.40097538833333	2.57429080766667	2.318501478	2.53440474066667	2.428347177	2.43579305533333	2.43384604266667	2.40398007866667	2.40398007866667	2.41207334866667	2.43375111033333	2.40438606566667	2.369193511	2.40398007866667	2.40398007866667	2.40398007866667	2.40398007866667	2.40398007866667	2.40398007866667	2.68020189966667	2.658578874	2.42954244733333	2.59172155	2.40398007866667	2.40398007866667	2.40398007866667	2.46807565133333	2.39914043066667	2.40398007866667	2.66123956133333	2.93616449866667	2.71093483366667	2.42092177066667	2.677401244	2.54092511333333	2.40097538833333	2.554001527	2.35742037166667
ADAM10	8.58245336633333	8.704056113	11.2013072173333	8.57864814966667	9.89450403666667	9.12495138333333	9.330850265	11.3580338966667	10.450701257	8.85373886966667	9.77975908133333	11.056961104	10.4085197063333	9.52802208133333	9.154039596	10.0775995713333	11.5704954	11.5521211433333	7.89861668533333	10.433960647	9.782226435	11.267990359	9.30998907033333	11.2841078473333	11.0110691183333	9.89917737166667	11.4811688296667	8.843230616	9.53738909233333	8.81360384	7.76969060533333	6.853246455	8.14348292666667	8.312341566	8.925583505	10.2255774813333	11.4940047566667	10.106511425	9.05690354566667	10.8374315113333	6.70387648533333	9.62421211233333	10.1391986323333	9.73807239	8.586872147	10.536695894	6.97913230833333	9.10519330866667	12.1883709433333
ADAM11	2.2860283375	2.4940241545	2.231162366	2.231162366	2.231162366	2.231162366	2.231162366	4.28411331	2.231162366	2.231162366	2.231162366	2.358784756	2.231162366	2.231162366	2.231162366	2.231162366	2.231162366	2.2511001435	2.231162366	2.231162366	2.231162366	2.231162366	2.231162366	2.231162366	2.231162366	2.231162366	2.231162366	2.231162366	2.231162366	2.231162366	3.3543083675	2.231162366	2.231162366	2.231162366	2.231162366	2.231162366	2.231162366	2.231162366	2.2323448345	2.231162366	2.231162366	2.231162366	2.427973101	2.231162366	2.231162366	2.231162366	2.4976606535	2.231162366	2.231162366
ADAM12	5.085457283	2.775376196	3.9377466788	4.7679772834	3.0916692826	2.9050761964	5.9794866836	3.0551034538	3.2868688074	4.0332759168	2.9732254498	5.305897894	6.056641721	7.20453697	4.658921327	3.6433798308	3.068900227	5.8165814532	5.7428520832	2.6052037136	5.5233400616	5.4849462692	6.4605393736	6.2670015162	3.9196585514	7.4129516016	2.7061185486	6.5718025576	5.8434190474	6.486387038	3.3238504466	5.1703683302	4.0261013262	6.1263559112	3.7701543454	6.281755502	3.4948395714	6.3094715218	5.1780374934	5.7688209006	6.1980805492	4.9877772596	5.1785368696	4.447119371	6.01084434	6.1666374592	3.9647244108	6.681918513	4.6898266968
ADAM15	3.1436393345	2.9897543415	3.277159355	3.277159355	3.3555722105	3.277159355	2.787792937	4.434236563	3.277159355	3.636460608	3.4872802355	3.545109744	4.769859985	3.312079613	3.894018695	4.2430885545	3.3756375985	3.921936281	3.8828938955	5.2811847235	3.3709118775	3.4351844335	3.7027820725	3.394960939	3.3555722105	3.277159355	3.9300673525	2.889177136	4.326128956	3.3580915175	2.7224863825	3.277159355	3.2972467585	3.3660587315	3.3921784245	3.488443264	3.3555722105	3.2864731695	3.3555722105	3.4992408955	3.277159355	3.5387091955	3.6723831655	3.277159355	3.3182291505	3.408020586	3.277159355	3.277159355	3.3555722105
ADAM17	7.70054539366667	7.140520221	7.37332986366667	8.04730356466667	6.55470298133333	7.47493287233333	7.02669779933333	8.065694622	7.166806185	7.00443314733333	6.79185671933333	7.165323879	8.204583962	7.21424740533333	7.38762526566667	8.43103513666667	6.70595476833333	7.31354188466667	6.85966841333333	7.58362150066667	7.07596883133333	6.93305664	7.16795384333333	7.74337941033333	6.99138545533333	7.31021107533333	7.14595690133333	7.56510534166667	6.88478188266667	7.38018769066667	7.398784493	7.41427188566667	6.18146812366667	7.152480181	7.532950354	8.33242753933333	7.20324289066667	8.404531875	7.00951189433333	7.15408893766667	6.874703388	8.16402901866667	7.10660011466667	7.19244536166667	7.00589042533333	7.60209984266667	6.768404112	7.689094333	8.128406676
ADAM18	2.231162366	2.231162366	2.231162366	2.231162366	2.231162366	2.231162366	2.231162366	2.231162366	2.231162366	2.231162366	2.231162366	2.231162366	4.573088881	2.231162366	2.231162366	2.231162366	2.231162366	2.231162366	2.231162366	2.231162366	2.231162366	2.231162366	2.231162366	2.231162366	2.231162366	2.231162366	2.231162366	2.231162366	2.231162366	2.231162366	2.231162366	2.231162366	2.24181472	2.231162366	2.231162366	2.231162366	2.231162366	2.231162366	2.231162366	2.231162366	2.231162366	2.231162366	2.231162366	2.231162366	2.231162366	2.231162366	2.231162366	2.231162366	2.231162366
ADAM19	4.0103806525	3.2419975655	3.99554477	5.474197231	4.107899544	3.4223965145	4.860616417	3.646442675	3.875896129	5.4326573355	3.7398297155	4.359534033	4.0103806525	6.274532073	4.447077182	3.92244947	2.9766939885	4.6698673205	5.097076919	3.590531333	4.781967215	5.1037043295	4.9729294915	5.0085695715	3.292333833	5.8723671835	3.1292237335	4.763807597	4.259173984	5.968248452	3.838521753	6.114690569	5.5553119795	4.7739702535	4.6939872525	5.137272873	4.073795999	5.266954944	5.018357769	4.980835425	5.306769677	5.108307033	3.6704535345	4.0103806525	4.896237667	5.020282584	4.767348173	5.4662176295	4.148643825
ADAM2	2.231162366	2.231162366	2.996417706	2.231162366	2.231162366	2.231162366	2.231162366	2.231162366	2.231162366	2.231162366	2.231162366	2.231162366	2.231162366	2.231162366	2.231162366	2.231162366	2.231162366	2.231162366	2.231162366	2.231162366	2.231162366	2.231162366	2.231162366	2.231162366	2.231162366	2.231162366	2.231162366	2.231162366	2.231162366	2.231162366	2.231162366	2.231162366	2.231162366	2.231162366	2.231162366	2.231162366	2.231162366	2.231162366	2.320240585	2.584944561	2.231162366	2.231162366	2.231162366	2.231162366	2.231162366	2.231162366	2.231162366	2.231162366	2.231162366
ADAM20	2.2661043985	2.239579325	2.336598292	2.239579325	2.533151087	2.239579325	2.239579325	2.2393504915	2.259288276	2.239579325	2.239579325	2.239579325	2.239579325	2.239579325	2.4938658785	2.239579325	2.239579325	2.238373455	2.3276320915	2.264396262	2.2393504915	2.239579325	2.239579325	2.2393504915	2.239579325	2.239579325	2.239579325	2.239579325	2.239579325	2.239579325	2.239579325	2.239579325	2.239579325	2.239579325	2.239579325	2.239579325	2.2770626915	2.239579325	2.239579325	2.239579325	2.324238171	2.239579325	2.239579325	2.302811919	2.239579325	2.2602985975	2.239579325	2.239579325	2.239579325
ADAM21	2.231162366	2.231162366	2.231162366	2.231162366	2.231162366	2.2479757885	2.231162366	2.2394584205	2.575490141	2.286551114	2.231162366	2.9601963565	2.356073843	2.231162366	2.231162366	2.231162366	2.231162366	2.231162366	2.3326459555	2.497828587	2.231162366	2.231162366	2.231162366	2.231162366	2.231162366	2.2390479385	2.231162366	2.231162366	2.231162366	2.231162366	2.231162366	2.402009489	2.231162366	2.231162366	2.231162366	2.662482998	2.9800533755	2.231162366	2.231162366	2.231162366	3.463566293	2.231162366	2.231162366	2.231162366	2.231162366	2.231162366	2.231162366	2.231162366	2.231162366
ADAM22	2.231162366	2.762108021375	2.320029620125	2.231162366	2.231162366	2.231162366	2.231162366	2.231162366	2.231162366	2.310332661375	2.231162366	2.306890166875	2.231162366	2.231162366	2.24138898	2.231162366	2.231162366	2.231162366	2.231162366	2.270149882125	2.23129559025	2.231162366	2.231162366	2.23191278075	2.231162366	2.231162366	2.231162366	2.231162366	2.231162366	2.231162366	2.71995850925	2.231162366	2.231162366	2.231162366	2.2868954485	2.232121579625	2.231162366	2.231162366	2.234078469	2.23342466175	2.231162366	2.276637297875	2.231162366	2.231162366	2.231162366	2.23212412375	2.733301062	2.231162366	2.231162366
ADAM23	2.231162366	5.85047924325	2.66294757675	2.231162366	2.231162366	2.231162366	2.231162366	2.231162366	2.2463037335	8.08594948375	2.231162366	2.231162366	2.23690498825	2.231162366	2.231162366	2.231162366	2.231162366	2.231162366	2.3040753405	2.231162366	2.231162366	2.231162366	2.231162366	2.231162366	2.231162366	2.7216783075	2.231162366	4.65978334325	2.4652636795	2.82832142875	2.600825778	2.231162366	2.24476164375	2.231162366	2.24910573525	2.29907605525	2.231162366	4.1986723715	2.23139581975	2.231162366	2.31562075175	2.42594031425	2.231162366	2.231162366	2.231162366	2.24168858475	3.32686459125	3.302290679	2.231162366
ADAM28	2.7959098325	3.65108477375	2.7994526615	3.140223204	2.912933972	2.80215266675	4.61249966325	2.864144316	2.864144316	3.3827013085	2.864144316	2.77651404925	2.94001841275	3.50014301425	3.2457681375	2.864144316	3.71159748775	2.912933972	2.94001841275	3.69320744325	5.18124481	2.89802540775	2.70174602525	3.373804719	3.03776285125	4.2100990235	2.666804244	4.62355536525	3.63341043625	2.864144316	2.418551787	3.5015564315	5.4253284595	4.06997312575	5.0369218775	4.52102724025	2.87613537	4.397321651	5.0541123945	4.104154178	2.74557883475	2.8266675515	2.9554545715	2.89404128175	2.94001841275	3.524682744	4.09812658425	3.898194201	4.82735881625
ADAM30	2.231162366	2.231162366	2.231162366	2.231162366	2.231162366	2.231162366	2.231162366	2.231162366	2.231162366	2.231162366	2.231162366	2.231162366	2.231162366	2.231162366	2.231162366	2.231162366	2.231162366	2.231162366	2.231162366	2.231162366	2.231162366	2.231162366	2.231162366	2.231162366	2.231162366	2.231162366	2.231162366	2.231162366	2.231162366	2.231162366	2.231162366	2.231162366	2.231162366	2.231162366	2.231162366	2.231162366	2.231162366	2.231162366	2.231162366	2.231162366	2.337215154	2.243809811	2.231162366	2.231162366	2.8231545925	2.231162366	2.231162366	2.231162366	2.231162366
ADAM32	2.30501003	2.700509835	2.231162366	2.231162366	2.231162366	2.231162366	2.252519801	2.521611907	2.231162366	2.231162366	2.231162366	2.231162366	2.242633598	2.231162366	2.231162366	2.231162366	2.231162366	2.231162366	2.231162366	2.744346606	2.231162366	2.231162366	2.422749056	2.231162366	2.231162366	2.231162366	2.231162366	2.231162366	2.231162366	2.231162366	2.231162366	2.231162366	2.231162366	2.231162366	2.283757068	2.231162366	2.231162366	2.231162366	2.243187416	2.231162366	2.231162366	2.231162366	2.231162366	2.231162366	2.231162366	2.231162366	2.231162366	2.231162366	2.231162366
ADAM33	3.654033645	3.2625267275	3.6078798735	3.2671876225	3.2661648705	3.6078798735	3.2625267275	3.1380365355	3.306294932	3.306294932	3.2661648705	3.2661648705	3.4290254985	3.608270715	3.306294932	3.2625267275	3.306294932	3.6078798735	3.6078798735	3.6078798735	3.6078798735	3.73535273	3.566474855	3.6482338085	3.874443766	4.638551281	3.45034098	3.2690515875	3.489457432	3.306294932	3.7492454625	3.9206379675	3.8923708905	3.504203562	3.5956300605	3.557674468	3.5311249215	3.5011437445	6.279948515	3.306294932	4.240673748	3.2867401135	3.6078798735	4.0838454185	3.6266398495	3.6879560665	3.9364790095	3.6078798735	3.6078798735
ADAM3A	2.318729588	2.311370275	2.311370275	2.311370275	2.311370275	2.311370275	2.311370275	2.311370275	2.311370275	2.311370275	2.311370275	2.311370275	2.274948465	2.311370275	2.311370275	2.311370275	2.311370275	2.311370275	2.311370275	2.311370275	2.311370275	2.311370275	2.311370275	2.231162366	2.311370275	2.311370275	2.279297186	2.311370275	2.384261971	2.311370275	2.311370275	2.370652479	2.411219252	2.988431059	2.762448672	2.639421224	2.311370275	2.311370275	2.274948465	2.311370275	2.436049789	2.311370275	2.59255601	2.311370275	2.680757672	2.699173811	2.279973825	2.311370275	2.311370275
ADAM5	2.231162366	2.231162366	2.231162366	2.231162366	2.231162366	2.231162366	2.231162366	2.231162366	2.231162366	2.231162366	2.231162366	2.231162366	2.231162366	2.231162366	2.231162366	2.231162366	2.231162366	2.231162366	2.231162366	2.231162366	2.231162366	2.231162366	2.231162366	2.231162366	2.231162366	2.231162366	2.231162366	2.231162366	2.231162366	2.231162366	2.231162366	2.315430999	2.231162366	2.231162366	2.231162366	2.231162366	2.231162366	2.231162366	2.231162366	2.231162366	2.231162366	2.231162366	2.231162366	2.231162366	2.2608308265	2.231162366	2.231162366	2.231162366	2.231162366
ADAM6	2.231162366	2.231162366	2.231162366	2.231162366	2.231162366	2.231162366	2.231162366	2.231162366	2.231162366	2.231162366	2.231162366	2.231162366	2.231162366	2.231162366	2.231162366	2.231162366	2.231162366	2.231162366	2.231162366	2.231162366	2.231162366	2.231162366	2.231162366	2.344491168	2.231162366	2.231162366	2.231162366	2.231162366	2.231162366	2.231162366	2.231162366	2.231162366	2.231162366	2.231162366	2.231162366	2.231162366	2.231162366	2.231162366	2.231162366	2.231162366	2.231162366	2.231162366	2.231162366	2.231162366	2.231162366	2.231162366	2.231162366	2.231162366	2.231162366
ADAM7	2.30850797166667	2.231162366	2.231162366	2.26915874966667	2.231162366	2.231162366	2.231162366	2.231162366	2.24630692866667	2.231162366	2.231162366	2.231162366	2.23788837	2.231162366	2.231162366	2.231162366	2.231162366	2.231162366	2.27503805633333	2.231162366	2.231162366	2.231162366	2.231162366	2.231162366	2.231162366	2.231162366	2.231162366	2.231162366	2.231162366	2.231162366	2.231162366	2.231162366	2.231162366	2.231162366	2.231162366	2.231162366	2.231162366	2.231162366	2.231162366	2.231162366	2.260683947	2.231162366	2.231162366	2.231162366	2.231162366	2.231162366	2.231162366	2.231162366	2.231162366
ADAM8	4.672615141	4.795498353	5.3152190535	5.8593101075	4.9179070995	5.9780031515	5.0918780545	4.872302898	5.303870533	5.23640296	4.935110007	4.6000649645	4.8682752655	6.3627309175	5.1434883525	5.061840631	4.856617915	4.4025678235	6.0783380235	4.6000649645	5.5397933045	4.967343022	5.6976731275	5.0790910055	4.4769487375	5.2840426005	5.8490682045	6.1344311945	5.23640296	5.180302915	3.4735888885	5.23640296	5.709760842	5.9597475345	5.038727318	4.710494359	5.15793891	5.009068954	5.283728059	4.6000649645	5.23640296	5.5271460615	5.254819697	5.23640296	6.343461628	5.23640296	4.4069033395	4.993458135	6.1155236105
ADAM9	5.83498463266667	6.43052359933333	5.81462567233333	7.30743916233333	6.762053655	5.616279367	6.227288797	7.962933283	5.82813542933333	7.14214524466667	7.28785759166667	7.175350239	7.16023110166667	8.150117067	7.851750142	7.502954279	7.32418600033333	8.073719721	5.300274749	6.30048547733333	6.83495046833333	7.57981548533333	7.86278008266667	8.423140996	5.89621057	7.55016369466667	7.53252493333333	7.057762227	7.34063977933333	6.94044053833333	6.218814676	5.44460516966667	7.235093496	8.87703235433333	6.300452653	8.45544418333333	7.364685467	7.605348004	5.76220228933333	5.99267696533333	5.72804397633333	6.742150639	5.58598621266667	5.979540761	6.238095763	5.988064663	6.36683382933333	7.19635398866667	7.12553541333333
ADAMDEC1	3.385813582	10.72038603	4.435376099	10.06439859	2.851167493	2.851167493	12.58924331	9.821879624	4.435376099	11.25634194	2.998882563	7.069279938	6.010268778	4.435376099	9.301411887	3.19588259	4.330712229	4.095537378	5.977780728	4.239155344	12.42694878	4.095537378	3.748359053	7.994237321	2.632497766	5.066012117	2.32424918	11.75501625	10.09880833	9.718769026	4.435376099	4.706526176	8.815780497	9.107408685	2.851167493	4.330712229	4.007889276	4.353106179	5.596393246	10.30223591	5.008079786	4.095537378	5.727686116	4.435376099	4.095537378	7.337403635	9.028570586	7.066142864	4.337272658
ADAMTS1	3.670801252	3.2248560325	7.2621428295	5.2267156655	5.9618293645	6.347700404	4.4117173995	5.1059080015	5.414578202	6.6493712905	6.9713844855	7.175701199	5.2040257295	5.5145215385	5.8180991805	5.543562222	6.2731368915	8.6990861295	6.9188062885	6.389453931	8.2172975015	5.4280404765	6.271039221	6.606998314	7.291672122	10.1015800215	7.055456237	6.658630451	8.455790786	6.395766358	7.476862849	7.487240304	7.0229710835	7.889342877	5.9391976275	8.7997704135	8.5616204845	4.4749355255	5.4951613055	7.8077545065	7.432003216	6.06244097	4.3647058925	7.466590515	3.985732574	6.991568056	9.5635313965	6.7939438305	7.467785987
ADAMTS10	3.863225699	3.735537649	3.863225699	3.863225699	3.863225699	3.863225699	3.863225699	3.863225699	3.863225699	3.6256620385	3.863225699	3.863225699	3.7654395605	3.863225699	3.863225699	3.863225699	3.863225699	4.1603133715	3.9437900825	3.863225699	3.937761524	3.9169362315	3.9558978995	3.863225699	4.1082803645	3.8689243085	3.863225699	4.1004421755	3.863225699	3.863225699	3.698515383	3.901246283	3.863225699	3.863225699	3.4374649425	3.7095636505	3.863225699	3.863225699	4.3331698915	3.863225699	3.9389065775	3.863225699	4.1837395465	4.141552022	3.863225699	3.863225699	4.038178083	3.863225699	3.713357278
ADAMTS12	3.525425725	3.053797632	4.2421285205	6.230425588	3.525425725	3.525425725	4.343039439	3.343140131	3.83340007	3.83340007	3.525425725	3.525425725	5.8903889905	6.601072783	4.61992849	3.932909598	3.6718639665	4.4774028025	5.1536523675	3.83340007	4.3080742165	5.3093360715	6.0534430535	4.9277759765	3.99676206	6.687370043	3.7408282085	4.811952427	4.395845498	5.911799816	3.525425725	4.669198847	5.9927286285	5.0427905045	3.83340007	5.655209892	3.83340007	5.2762816	3.7048902605	3.9101418405	5.2065558765	4.8275571125	3.913423438	3.83340007	5.172787867	5.0716025545	3.83340007	6.138551093	2.97747853
ADAMTS13	2.231162366	2.6249024035	2.231162366	2.231162366	2.231162366	2.231162366	2.231162366	2.231162366	2.231162366	2.231162366	2.231162366	2.231162366	2.231162366	2.231162366	2.231162366	2.231162366	2.231162366	2.231162366	2.231162366	2.231162366	2.231162366	2.231162366	2.231162366	2.231162366	2.231162366	2.231162366	2.231162366	2.264797946	2.2679250905	2.231162366	2.231162366	2.231162366	2.299792281	2.231162366	2.231162366	2.231162366	2.231162366	2.231162366	2.8482937275	2.3584858415	2.231162366	2.231162366	2.231162366	2.231162366	2.4846951435	2.231162366	2.231162366	2.231162366	2.231162366
ADAMTS14	5.669177605	5.669177605	5.188262635	6.639634623	4.870084563	5.669177605	5.580217766	5.669177605	4.870084563	5.660879378	4.463814158	4.870084563	5.944716923	6.384837076	5.669177605	5.083686098	5.241693549	4.870084563	6.461329195	5.122465676	5.697210876	4.964734312	5.669177605	5.80503865	5.437956906	7.32414717	4.769355153	5.999563765	6.022267973	6.038274843	6.534330698	6.852450485	5.669177605	5.669177605	5.037748662	5.999760322	5.511694222	5.669177605	5.970292586	5.669177605	6.279926676	5.669177605	6.28892903	5.669177605	7.510831495	5.669177605	4.931912859	5.669177605	5.193166961
ADAMTS15	2.231206405	2.231162366	2.231206405	2.231206405	2.231206405	2.231206405	2.231206405	2.231206405	2.231206405	2.231206405	2.231206405	2.231206405	2.3352817695	2.2365225895	2.231206405	2.452194693	2.231206405	2.231206405	2.934869246	2.231206405	2.231206405	4.218808842	2.231206405	2.2328333655	2.231162366	3.4408712175	2.231206405	2.231206405	2.231206405	4.3835979425	2.231206405	2.4030702975	2.231206405	2.231206405	2.698192773	2.231206405	2.2844935575	2.231206405	2.2312780475	2.231206405	2.231206405	2.473448813	2.231206405	2.231206405	2.231206405	2.231206405	2.231206405	3.519580589	4.203412517
ADAMTS16	2.231162366	2.231162366	2.231162366	2.231162366	2.231162366	2.231162366	2.231162366	2.231162366	2.231162366	2.231162366	2.231162366	2.231162366	2.231162366	2.231162366	2.231162366	2.231162366	2.231162366	2.231162366	2.231162366	2.231162366	2.231162366	2.231162366	2.231162366	2.231162366	2.231162366	2.231162366	2.231162366	2.231162366	2.231162366	2.231162366	2.231162366	2.231162366	2.231162366	2.231162366	2.231162366	2.231162366	2.231162366	2.231162366	2.231162366	2.231162366	2.231162366	2.231162366	2.231162366	2.231162366	2.231162366	2.231162366	2.231162366	2.231162366	2.231162366
ADAMTS17	2.32778210133333	2.60382930633333	2.32778210133333	2.33457693633333	2.354954407	2.49493333966667	2.32778210133333	2.32778210133333	2.32778210133333	2.32778210133333	2.379441406	2.38277518533333	2.37086765966667	2.32778210133333	2.32778210133333	2.407147702	2.364964491	2.32778210133333	2.353320665	2.32778210133333	2.32533829033333	2.32778210133333	2.344793624	2.32778210133333	2.32778210133333	2.32778210133333	2.32778210133333	2.32778210133333	2.32778210133333	2.32778210133333	3.76095211333333	2.36939954633333	2.32778210133333	2.32778210133333	2.32778210133333	2.32778210133333	2.32778210133333	2.32778210133333	2.32533829033333	2.48025440333333	2.34620425	2.32778210133333	2.32778210133333	2.32778210133333	2.568422124	2.32778210133333	2.32533829033333	2.32533829033333	2.32778210133333
ADAMTS18	2.231162366	2.231162366	2.231162366	2.231162366	2.231162366	2.231162366	2.231162366	2.231162366	2.231162366	2.231162366	2.231162366	2.231162366	2.231162366	2.231162366	2.231162366	2.231162366	2.231162366	2.231162366	2.231162366	2.231162366	2.231162366	2.231162366	2.231162366	2.231162366	2.231162366	2.231162366	2.231162366	2.231162366	2.231162366	2.231162366	2.231162366	2.231162366	2.231162366	2.231162366	2.231162366	2.2701010215	2.231162366	2.2755614285	2.231162366	2.231162366	2.4264590165	2.231162366	2.231162366	2.231162366	2.231162366	2.231162366	2.231162366	2.231162366	2.231162366
ADAMTS19	2.231162366	2.231162366	2.231162366	2.231162366	2.231162366	2.231162366	2.231162366	2.231162366	2.231162366	2.231162366	2.231162366	2.231162366	2.231162366	2.231162366	2.231162366	2.231162366	2.231162366	2.231162366	2.231162366	2.231162366	2.231162366	2.231162366	2.231162366	2.231162366	2.231162366	2.231162366	2.231162366	2.231162366	2.231162366	2.231162366	2.231162366	2.231162366	2.231162366	2.231162366	2.231162366	2.231162366	2.3598189665	2.231162366	2.231162366	2.231162366	2.231162366	2.231162366	2.231162366	2.231162366	2.231162366	2.231162366	2.231162366	2.231162366	2.231162366
ADAMTS2	2.830007529	2.47160083133333	3.10859086266667	3.909226072	2.71151831133333	2.72057225166667	4.21672208333333	2.768923428	2.72057225166667	3.616597632	2.58607562866667	2.674407779	4.793095888	5.56681466333333	4.40308998333333	3.67861719066667	2.71151831133333	5.86871657233333	5.153126807	2.80877499733333	5.29509070233333	4.43779986766667	5.56239629866667	5.06666592766667	3.93808397233333	6.43213562233333	2.58607562866667	5.25748029733333	4.47937064333333	5.90196838266667	3.12021201033333	4.56751172866667	4.98575988866667	4.775227948	3.117644803	4.357932398	2.939593504	4.656424399	4.05088276833333	4.07355253866667	5.22883749733333	4.30933333033333	4.242951386	3.38957973733333	4.75097755766667	4.06137770766667	4.668648843	4.773723617	2.711671108
ADAMTS20	2.231162366	2.231162366	2.670224561	2.231162366	2.231162366	2.231162366	2.231162366	2.231162366	2.231162366	2.231162366	2.231162366	2.231162366	2.2386465115	2.231162366	2.231162366	2.231162366	2.231162366	2.231162366	2.231162366	2.231162366	2.231162366	2.231162366	2.231162366	2.231162366	2.231162366	2.231162366	2.338588631	2.231162366	2.231162366	2.231162366	2.231162366	2.231162366	2.231162366	2.231162366	2.2700489235	2.7798238875	2.231162366	2.231162366	2.231162366	2.231162366	2.231162366	2.231162366	2.231162366	2.2551782625	2.231162366	2.231162366	2.231162366	2.285454352	2.231162366
ADAMTS3	2.231162366	2.231162366	2.231162366	5.358241688	2.231162366	2.231162366	2.231162366	2.231162366	2.231162366	6.08716468	2.231162366	2.231162366	2.231162366	2.231162366	2.706240098	2.231162366	2.231162366	2.231162366	2.231162366	2.231162366	2.231162366	2.231162366	2.231162366	2.231162366	2.231162366	2.231162366	2.231162366	2.231162366	2.231162366	2.440289251	4.280924821	2.231162366	2.231162366	2.231162366	2.231162366	2.287895281	2.231162366	2.231162366	2.231162366	2.231162366	2.231162366	6.746873215	2.231162366	2.231162366	2.231162366	2.231162366	2.361476594	2.231162366	2.231162366
ADAMTS4	2.231162366	2.231162366	2.231162366	2.231162366	2.231162366	2.231162366	2.231162366	2.231162366	2.231162366	2.231162366	2.231162366	2.231162366	2.231162366	2.231162366	2.231162366	2.231162366	2.231162366	2.231162366	2.231162366	2.231162366	2.231162366	2.231162366	2.231162366	2.231162366	2.231162366	2.27037032	2.231162366	2.231162366	2.231162366	2.231162366	2.231162366	2.231162366	2.231162366	2.231162366	2.231162366	2.231162366	2.231162366	2.231162366	2.231162366	2.231162366	2.231162366	2.231162366	2.231162366	2.231162366	2.231162366	2.231162366	2.231162366	2.231162366	2.231162366
ADAMTS5	3.314931454	3.13750812125	4.54360246225	5.42784763275	2.97629541875	3.718405165	3.1725127545	3.57143988975	3.672205579	4.02056526225	3.7261076995	3.107093636	3.6308653635	6.23249380275	4.439865819	3.5281963285	4.48090562675	4.4988056815	4.2085987845	3.5610281825	3.7503284485	4.853740138	6.3154094875	3.54598143275	5.8952620655	5.38801015425	3.35647190075	5.011521863	4.33238236825	4.392550519	8.691410683	4.74808145975	4.39009863775	4.1635954445	4.12501220825	4.8965968805	5.58680888875	5.12617906225	2.84562083275	3.44003867825	5.04318018975	4.42272207675	2.84100398825	4.7763783835	3.71909726475	5.491107879	3.1358755215	5.2030320175	3.26048823975
ADAMTS6	4.86045900733333	2.79363227233333	2.79363227233333	2.73850244266667	2.79363227233333	2.79363227233333	2.79363227233333	2.79363227233333	2.79734337133333	2.81425419733333	2.83896726933333	2.79363227233333	2.831609322	4.58402581	2.978644575	2.79363227233333	2.79363227233333	2.79363227233333	3.32364828333333	2.79363227233333	2.79363227233333	2.79363227233333	5.880414782	2.79428455933333	2.802699447	4.02540039033333	2.79363227233333	2.79363227233333	2.79363227233333	3.22591300066667	2.767225462	4.011646527	3.66019799433333	2.79363227233333	2.872017278	4.01940512266667	2.79363227233333	3.295314418	2.86057543333333	2.79363227233333	3.409132626	3.208669064	2.79363227233333	2.93750356533333	3.249528162	3.05204788966667	2.79363227233333	3.751391959	2.59160927966667
ADAMTS7	2.41925230066667	2.41925230066667	2.41925230066667	2.41925230066667	2.41925230066667	2.41925230066667	2.41925230066667	2.41925230066667	2.41925230066667	2.41925230066667	2.41925230066667	2.41925230066667	2.41925230066667	2.30798239733333	2.41925230066667	2.41925230066667	2.41925230066667	2.41925230066667	2.41925230066667	2.41925230066667	2.329105388	2.41925230066667	2.41925230066667	2.41925230066667	2.41925230066667	2.56165709133333	2.42033015933333	2.53084783	2.41925230066667	2.41925230066667	2.38885285066667	2.41925230066667	2.60267957433333	2.41925230066667	2.41925230066667	2.41925230066667	2.45623452266667	2.41925230066667	2.333901967	2.41925230066667	2.41925230066667	2.41925230066667	2.41925230066667	2.42611925733333	2.58866079766667	2.41925230066667	2.41925230066667	2.41925230066667	2.444377389
ADAMTS8	2.231162366	2.231162366	2.231162366	2.231162366	2.231162366	2.231162366	2.231162366	2.23686853533333	2.231162366	2.231162366	2.231162366	2.231162366	2.231162366	2.231162366	2.231162366	2.231162366	2.231162366	2.231162366	2.231162366	2.231162366	2.231162366	2.231162366	2.231162366	2.231162366	2.231162366	2.231162366	2.231162366	2.23721024666667	2.601261288	2.231162366	2.231162366	2.231162366	2.32216642533333	2.231162366	2.231162366	2.46957064266667	2.231162366	2.231162366	2.29056925466667	2.23559161	2.231162366	2.231162366	2.298184136	2.231162366	2.28209271366667	2.231162366	2.231162366	2.231162366	2.231162366
ADAMTS9	2.73829339775	2.7376303315	2.73829339775	3.0409808675	2.73829339775	2.73829339775	2.6170673495	2.73829339775	2.7376303315	2.73829339775	2.73829339775	2.736114751	2.69841097525	2.8165404695	2.77350364975	2.73829339775	2.74047796125	2.8313246025	3.07224149475	2.7310410555	2.73829339775	2.705192123	2.768509879	2.34685559675	2.7431456335	4.462708504	2.7376303315	2.73829339775	2.895880263	2.79880942675	2.7376720515	3.5951897505	4.27706774025	3.5612543535	2.79078533125	3.56522378175	5.03913450075	3.0430641575	2.7335787975	2.9447092885	3.049917221	2.8762793425	2.73829339775	3.33187702275	2.79211359475	2.78666915025	2.7357175845	2.78281171875	2.73829339775
ADAMTS9-AS2	2.231162366	2.231162366	2.231162366	2.231162366	2.231162366	2.231162366	2.231162366	2.231162366	2.231162366	2.231162366	2.231162366	2.231162366	2.231162366	2.2313365308	2.231162366	2.231162366	2.231162366	2.231162366	2.231162366	2.231162366	2.231162366	2.231162366	2.231162366	2.231162366	2.231162366	2.231162366	2.2317658754	2.231162366	2.231162366	2.231162366	2.231162366	2.234988487	2.2343518816	2.231162366	2.231162366	2.231162366	2.231162366	2.231162366	2.3470048152	2.231162366	2.2971979502	2.231162366	2.231162366	2.231162366	2.231162366	2.4506452758	2.2311858986	2.231162366	2.231162366
ADAMTSL1	2.72619146683333	2.25116352816667	2.25116352816667	2.256355345	2.25116352816667	2.26666443483333	2.25116352816667	2.2667052955	2.25116352816667	2.25116352816667	2.25116352816667	2.25610253233333	2.25116352816667	2.25116352816667	2.25116352816667	2.25116352816667	2.25116352816667	2.25116352816667	2.33679285983333	2.25116352816667	2.23688638383333	2.25116352816667	2.25116352816667	2.23666322366667	2.24026291466667	2.3192616045	2.2456626705	2.25116352816667	2.25116352816667	2.25116352816667	2.25116352816667	2.26743828883333	2.26105410316667	2.2821986815	2.259698064	2.25116352816667	2.25116352816667	2.40299684766667	2.256327264	2.45315453416667	2.32916465333333	2.25116352816667	2.314329355	2.25116352816667	2.42033589366667	2.45998431766667	2.25381228266667	2.25116352816667	2.25116352816667
ADAMTSL2	2.231162366	2.231162366	2.231162366	2.231162366	2.231162366	2.231162366	2.231162366	2.231162366	2.231162366	2.231162366	2.231162366	2.231162366	2.231162366	2.231162366	2.231162366	2.231162366	2.231162366	2.231162366	2.231162366	2.231162366	2.231162366	2.231162366	2.231162366	2.231162366	2.237819315	2.231162366	2.231162366	2.231162366	2.231162366	2.231162366	2.231162366	2.231162366	2.231162366	2.231162366	2.231162366	2.231162366	2.231162366	2.231162366	2.231162366	2.231162366	2.231162366	2.231162366	2.231162366	2.231162366	2.231162366	2.231162366	2.231162366	2.231162366	2.231162366
ADAMTSL3	2.231162366	2.231162366	2.231162366	2.231162366	2.231162366	2.231162366	2.231162366	2.231162366	2.231162366	2.231162366	2.231162366	2.231162366	2.231162366	2.231162366	2.231162366	2.231162366	2.231162366	2.231162366	2.231162366	2.231162366	2.231162366	2.231162366	2.231162366	2.231162366	2.231162366	2.231162366	2.231162366	2.231162366	2.231162366	2.231162366	2.231162366	2.231162366	2.416343888	2.231162366	2.231162366	2.3425820745	2.231162366	2.231162366	2.231723874	2.231162366	2.231162366	2.231162366	2.231162366	2.231162366	2.231162366	2.3384234225	2.4980387105	2.231162366	2.231162366
ADAMTSL4	4.8321424635	3.852463335	3.760030116	4.537556221	4.1089497645	3.839394985	3.920556586	3.84767551	3.7538442695	3.962437838	3.89716725	3.839394985	4.131906063	3.839394985	5.310780955	5.613720314	3.839394985	4.0764068565	5.719117684	3.756707299	3.839394985	3.5969024185	4.249444362	3.530701913	3.839394985	4.566775309	3.6159055185	4.575761157	3.89716725	3.9253747125	3.5273136635	4.9435219685	4.304271176	5.840940698	4.770596139	3.914161295	3.914161295	3.914161295	3.914691464	3.981270626	4.5560731205	5.237188393	4.328589593	3.89716725	5.1026025105	3.914161295	3.839850741	3.89716725	3.7624019125
ADAMTSL5	2.231162366	2.231162366	2.231162366	2.231162366	2.231162366	2.231162366	2.231162366	2.231162366	2.231162366	2.231162366	2.231162366	2.231162366	2.231162366	2.231162366	2.231162366	2.231162366	2.231162366	2.231162366	2.231162366	2.231162366	2.231162366	2.231162366	2.231162366	2.231162366	2.231162366	2.231162366	2.231162366	2.231162366	2.231162366	2.231162366	2.231162366	2.231162366	2.231162366	2.231162366	2.231162366	2.231162366	2.231162366	2.231162366	2.231162366	2.231162366	2.231162366	2.231162366	2.231162366	2.231162366	2.231162366	2.231162366	2.231162366	2.231162366	2.231162366
ADAP1	3.6352425985	5.0337804105	4.0696197235	3.756956692	6.232951943	5.157334909	4.9105710275	6.4995479325	6.130956258	5.20595464	5.586685583	4.4870870205	4.643211643	5.010947577	3.570926221	4.0543521045	5.003312841	4.805765855	5.8813873065	4.238517443	5.3684567325	4.8055098335	5.397671525	4.6711276725	6.1910690855	4.5647240705	5.926182518	6.1482890615	4.931041882	4.226178236	3.5725608525	3.916686194	7.815192851	5.9670979785	3.0579027245	3.5668842925	4.0937855635	3.460681402	4.9085401015	4.864759743	5.171791755	3.525309028	5.932439103	5.1136448425	5.6987863635	3.8567585995	5.123384926	3.7377514125	6.449345152
ADAP2	5.568072414	6.835381761	3.8659899	5.8610066655	3.0693994755	3.8009495845	7.3054694915	4.9979438275	3.1608743525	5.9024774725	3.59791666	4.2763506085	4.9707425845	4.4358239015	4.2815945795	4.7004837495	3.444677848	3.6809391	6.3185507905	3.622706222	7.359535519	4.246091491	4.466431906	5.065122826	4.00988339	4.570174438	3.3310693765	8.2106073135	4.3000496045	6.307547257	3.7091523595	4.289310102	4.247281536	6.279041262	3.6353708075	3.7091523595	3.061963513	3.481570914	5.3027448225	5.1346186815	4.08961764	3.915797668	6.478945285	4.4414534905	3.6553419005	4.38796041	6.1581001505	3.9839950375	4.1664709255
ADAR	11.12013607	12.33598899	11.76118726	11.23277909	10.6442102	11.77810447	11.56974132	11.13774032	10.70307176	12.39665117	10.62814182	12.19543754	11.80067419	11.12389426	10.70518962	11.09302557	10.44723451	10.58275863	11.43641507	11.306785	12.3621391	11.21445218	10.84434565	11.77766464	11.61152174	11.08529049	11.23472269	11.99210327	11.38120963	11.19776777	11.0822198	11.95063509	10.91368226	11.47619242	10.85773142	10.43668798	10.7620776	10.72375184	11.45516612	11.88455407	10.58480663	11.42765239	10.44686372	10.84069651	11.37199523	10.65477668	12.6065813	10.70617552	11.26784977
ADARB1	3.0559422574	2.8457733896	2.7172354408	3.3846071238	2.3014437916	2.6012892014	2.9369573982	2.7381266006	2.231162366	2.7398506442	2.2972563054	2.6611622788	2.599932622	3.2688677718	2.8063674274	2.7710090238	2.3297481188	2.8063056968	3.263510832	2.6611622788	2.988298738	3.1427363524	2.7566664534	2.8433705208	2.6745703868	3.3036739126	2.6611622788	3.1438579766	3.292878168	3.4233149204	3.8059987454	3.357096576	2.6709830784	3.336895775	2.6639167314	3.0544623262	2.4546509084	2.6235773486	3.7413806344	2.6717647432	2.6611622788	2.5366131598	2.9486399258	2.6611622788	2.7623643576	2.796723676	3.4382035658	3.373318276	2.6594802832
ADARB2	2.231162366	2.231162366	2.231162366	2.231162366	2.231162366	2.231162366	2.231162366	2.231162366	2.231162366	2.231162366	2.231162366	2.231162366	2.231162366	2.231162366	2.231162366	2.231162366	2.231162366	2.231162366	2.231162366	2.231162366	2.231162366	2.231162366	2.231162366	2.231162366	2.231162366	2.231162366	2.231162366	2.231162366	2.231162366	2.231162366	2.231162366	2.231162366	2.231162366	2.231162366	2.231162366	2.231162366	2.231162366	2.231162366	2.231162366	2.231162366	2.231162366	2.231162366	2.231162366	2.231162366	2.231162366	2.231162366	2.231162366	2.231162366	2.231162366
ADARB2-AS1	2.231162366	2.231162366	2.231162366	2.231162366	2.231162366	2.231162366	2.231162366	2.231162366	2.231162366	2.231162366	2.231162366	2.231162366	2.231162366	2.231162366	2.231162366	2.231162366	2.231162366	2.231162366	2.231162366	2.231162366	2.231162366	2.231162366	2.231162366	2.231162366	2.231162366	2.231162366	2.231162366	2.231162366	2.231162366	2.231162366	2.231162366	2.231162366	2.231162366	2.231162366	2.231162366	2.231162366	2.231162366	2.231162366	2.231162366	2.231162366	2.231162366	2.231162366	2.231162366	2.231162366	2.231162366	2.231162366	2.231162366	2.231162366	2.231162366
ADAT1	4.179780336	6.610646338	5.758527563	5.683262915	4.651334199	6.108119786	6.358658484	5.017277707	5.498797956	4.229041974	6.062998985	6.195903573	5.464552993	5.020009962	4.651334199	5.580796381	5.331966305	6.031620647	6.259761126	6.747540912	4.784705668	6.321983186	4.651334199	6.25612516	5.83480399	5.04938881	4.78127069	4.916341025	5.522633396	5.619121388	5.233092617	3.614217883	4.420285766	4.420285766	4.651334199	4.420285766	4.628807173	3.548963067	4.945195058	4.583891282	3.305009824	3.610943524	4.713151997	5.954766557	4.420285766	4.58478389	5.416855211	4.72166908	7.263379485
ADAT2	4.259619641	2.4662520625	3.0540499745	3.2531035365	3.0098146545	3.875869307	2.957185395	3.2265316575	3.1992585465	2.6275271325	3.0357451605	2.4322299355	2.8562454815	3.193288001	3.883538046	3.376018573	3.646016605	2.5672837605	3.0285945905	2.985311274	3.4598905765	2.9834375805	3.5051790395	2.972798264	2.827984425	3.135596818	2.9629741125	2.536482133	2.9591510065	2.9062686325	6.201117144	3.093589435	2.822971163	3.634712661	4.6876067035	3.524590112	3.5421735725	3.0252709765	3.105111334	2.969649471	3.2624655965	3.3044330635	2.529764441	3.5661190865	3.126541346	3.156792486	2.940677847	3.4961354495	4.003100961
ADAT3	2.508714998	2.508714998	2.531031686	2.5271843225	2.508714998	2.533579312	2.508714998	2.508714998	2.508714998	2.508714998	2.527543083	2.5300761135	2.508714998	2.4932665385	2.5105816335	3.1124108405	2.508714998	2.787538682	2.726865491	2.508714998	2.508714998	2.5408864505	2.508714998	2.508714998	2.508714998	2.508714998	2.508714998	2.508667984	2.508714998	2.508714998	2.508714998	2.508714998	2.508714998	2.508714998	2.508714998	2.508714998	2.508714998	2.4932665385	2.508714998	2.508714998	2.508714998	2.508714998	3.071958086	2.508714998	2.508714998	2.508714998	2.5013976245	2.508714998	2.508714998
ADCK1	6.046671369	6.046671369	6.156861005	5.894215037	6.112782839	6.23313987	6.046671369	5.594510759	6.025984326	6.046671369	6.508612574	6.001885635	6.38699295	5.837276959	6.001885635	5.910118932	5.937572626	6.408500784	6.046671369	6.295074194	5.800935542	6.198053988	5.800911544	5.723064081	6.030572101	6.24562197	6.244621979	6.001885635	6.046671369	5.769209526	5.595480526	6.046671369	6.001885635	6.001885635	5.999442787	6.001885635	6.001885635	6.001885635	6.930782291	6.646046431	6.321618941	6.010312334	7.817670685	6.046671369	6.800125487	6.121447476	6.577349516	5.888125474	6.254986633
ADCK2	5.359697494	5.36373538875	5.96097770325	5.63918678175	6.14298949375	6.05265329475	6.4163734885	6.68328782475	6.8742495255	5.96659626675	6.4503136605	6.8715395975	6.2300804605	5.58851445275	5.5430232655	6.8228920205	6.54472296675	6.48576514625	5.7209226845	6.33298984525	6.315293745	6.92130308575	7.200853668	6.0316222265	6.51011453475	5.64963236625	6.77803659375	6.15115953425	6.38617996525	6.3534979885	6.8963642625	5.50274931125	5.45006435375	5.288196493	5.69997258625	5.65193586025	5.406499461	5.36858553775	7.0539716485	6.59890451275	4.9455356545	5.4662848655	7.550404822	5.58846731125	5.85319682825	5.75588383525	6.39568933825	6.71755433075	6.52587495925
ADCK3	4.2922001435	4.728102076	3.966748546	4.766386541	4.1782325445	5.3836570285	4.280615706	4.239779488	4.594221928	4.086315731	4.364352318	4.6434526915	3.8063269355	4.086315731	3.783162839	4.286716873	4.086315731	4.466169024	3.966748546	4.464886189	4.5665582215	4.0758019935	4.1740210105	3.8063269355	4.2909727905	4.21930121	4.461082088	4.1782325445	4.1854257325	4.5673196655	6.4379929355	4.322186828	4.086315731	3.8408266225	4.4205950475	3.966748546	4.531398274	3.9213868145	4.7268599795	3.9490939285	4.1782325445	3.9490939285	4.2625942085	4.086315731	4.207531276	3.966748546	4.846636634	3.966763773	4.08755084
ADCK4	3.9052040385	3.9052040385	3.782779847	3.9052040385	4.037036395	4.1069472	3.9052040385	3.9052040385	3.9052040385	3.9052040385	3.9052040385	3.9052040385	3.9052040385	3.9006424685	3.9052040385	3.973116046	3.9052040385	4.0727797445	3.9052040385	3.9692876925	3.572663809	3.967639099	3.9045562715	3.9071389455	4.1922172735	3.891266883	4.1496023	3.9665425565	3.7953281635	3.9052040385	3.9176658485	3.9052040385	3.9052040385	3.8562564275	3.8886484495	3.9052040385	3.8886484495	4.0399536325	3.9052040385	3.9052040385	3.9052040385	3.9773475355	4.101705911	3.98384965	4.2204340805	3.8865053535	3.8886484495	3.900590187	3.9052040385
ADCK5	4.94915606	4.94915606	4.94915606	4.20915086	5.457538602	4.94915606	4.908600083	4.94915606	4.94915606	4.94915606	4.94915606	4.94915606	4.94915606	4.94915606	4.94915606	4.94915606	4.94915606	4.94915606	4.94915606	4.94915606	4.94915606	4.94915606	4.94915606	4.94915606	4.94915606	4.908600083	4.94915606	4.94915606	5.97549888	4.94915606	4.776520271	4.94915606	4.958909125	5.067287776	5.345682811	4.908600083	4.94915606	4.94915606	4.94915606	4.94915606	4.94915606	4.94915606	5.520431001	4.983762867	5.201558446	4.94915606	4.867613818	4.94915606	4.94915606
ADCY1	2.2475016304	2.2371838756	2.2475016304	2.2475016304	2.2475016304	2.2475016304	2.2475016304	2.2475016304	2.2475016304	2.2475016304	2.574277108	2.4031032274	2.2475016304	2.2475016304	2.2475016304	2.2475016304	2.2529823172	2.3146905246	2.2475016304	2.271657631	2.372493087	2.2475016304	2.2475016304	2.2475016304	2.2907072754	2.2475016304	2.2475016304	2.2475016304	2.2475016304	2.2549429616	3.6102070798	2.4015563996	2.2475016304	2.2475016304	2.2475016304	2.2475016304	2.2475016304	2.2371838756	2.2475016304	2.2475016304	2.2475016304	2.2371838756	2.2511947458	2.2475016304	2.322554232	2.2475016304	2.5225990832	2.2371838756	2.2566620214
ADCY10	2.231162366	2.231162366	2.231162366	2.231162366	2.231162366	2.231162366	2.231162366	2.231162366	2.231162366	2.231162366	2.231162366	2.231162366	2.231162366	2.231162366	2.231162366	2.231162366	2.231162366	2.231162366	2.231162366	2.231162366	2.231162366	2.231162366	2.231162366	2.231162366	2.231162366	2.231162366	2.231162366	2.231162366	2.231162366	2.231162366	2.231162366	2.231162366	2.231162366	2.231162366	2.231162366	2.231162366	2.231162366	2.231162366	2.231162366	2.231162366	2.231162366	2.231162366	2.231162366	2.231162366	2.4154763235	2.231162366	2.231162366	2.248470555	2.231162366
ADCY10P1	2.3186009605	2.475916357	2.2999085795	2.476581671	2.5315814735	2.598793635	2.3692811055	2.231162366	2.476581671	2.475916357	2.235053923	2.4554453335	2.462393089	2.476581671	2.3186009605	2.476581671	2.4020419525	2.3186009605	2.475916357	2.421067094	2.4766591875	2.3186009605	2.632463114	2.3309101135	3.719352309	2.383278929	3.860946362	2.475916357	2.476581671	2.475916357	2.475916357	2.2648233595	2.3186009605	2.475916357	2.8249034335	2.475916357	2.750004022	2.475916357	2.763414558	2.8043150725	3.071753605	2.5885287535	2.470337335	4.214130967	4.5983306635	4.905518838	2.475916357	2.475916357	2.364680956
ADCY2	2.25598526033333	3.713319304	2.23933332166667	2.325325128	2.23933332166667	2.28037396	2.23933332166667	2.23933332166667	2.44644516766667	2.266138514	2.263512431	2.23933332166667	2.24132951366667	2.23521504133333	2.48023945833333	2.23933332166667	2.23933332166667	2.42509627633333	2.376979071	2.27844860166667	2.23933332166667	2.637188728	2.25955310066667	2.23933332166667	2.26021283966667	2.354313981	2.235107828	2.23933332166667	2.27700932933333	2.23933332166667	2.235107828	2.56757481333333	2.819007104	2.38666045566667	2.384102975	2.58866055133333	2.23933332166667	2.246757022	2.295507403	2.23933332166667	3.022958323	2.23933332166667	2.23933332166667	2.23371970066667	2.23933332166667	2.67496013033333	2.78212368033333	2.23284709366667	2.23342310033333
ADCY3	7.0679631595	9.1368448545	6.3863490985	7.077022046	5.944908338	6.0446772575	6.0436077045	6.3353844745	6.628728636	7.3455479565	6.3031675405	5.8998891815	6.4444936795	5.021240966	6.244460469	7.116445816	5.7426497345	6.556366792	6.544092343	6.9432417975	7.658716078	6.35673069	7.539585273	6.7606534065	7.135998709	6.818252971	6.484680331	6.8218144605	7.5666280775	6.603783618	7.703647854	7.076047237	5.796436636	6.1361323295	6.730176809	5.991642726	6.519292609	6.818224527	5.5776487875	6.8556507725	6.4936261655	6.6521346535	6.031046012	6.6140989635	6.136039194	6.2927010655	7.25281626	5.595472983	7.1465648125
ADCY4	2.470538489	2.470538489	2.482571827	2.470538489	2.470538489	2.470538489	2.470538489	2.383203506	2.470538489	2.470538489	2.383203506	2.383203506	2.470538489	2.470538489	2.470538489	2.470538489	2.470538489	2.470538489	2.806923947	2.470538489	2.771294673	2.470538489	2.470538489	2.448304783	2.497644421	3.494569332	2.470538489	2.432573829	2.470538489	2.383203506	2.470538489	2.665044101	3.045663564	2.470538489	2.470538489	2.470538489	2.470538489	2.449075512	3.482209408	2.37591678	3.256007788	2.470538489	2.470538489	3.196090599	3.051371463	2.470538489	2.470538489	2.470538489	2.470538489
ADCY5	2.575217807	2.575217807	2.575217807	2.575217807	3.092462841	2.575217807	2.575217807	2.575217807	2.575217807	2.575217807	2.575217807	2.575217807	2.575217807	2.575217807	2.575217807	2.575217807	2.575217807	2.575217807	2.575217807	2.577737373	2.575217807	2.575217807	2.575217807	2.575217807	2.575217807	2.6506707175	2.575217807	2.575217807	2.575217807	2.575217807	2.575217807	2.8643245985	2.575217807	2.5795055835	2.575217807	2.575217807	2.575217807	2.575217807	2.7433003145	2.575217807	2.6492297365	2.575217807	2.7315239455	2.575217807	2.575217807	2.575217807	2.5028605255	2.575217807	2.478315361
ADCY6	2.899329653	3.033584941	2.90260726	3.093095935	2.90260726	2.997132431	2.997132431	2.899026133	2.891899837	2.997132431	2.90260726	3.433124834	2.90260726	2.902183278	2.817754293	2.805776615	2.90260726	3.273026595	2.997132431	2.997132431	3.471113251	2.997132431	2.911410724	2.997132431	3.374011486	2.999207803	3.050151508	3.655194246	2.997132431	2.475636463	2.548859418	2.997132431	2.997132431	2.997132431	2.997132431	2.997132431	2.997132431	2.997132431	3.339233861	2.899329653	2.997132431	2.997132431	2.90260726	3.203782327	4.346046105	3.058891909	2.997132431	2.997132431	2.997132431
ADCY7	5.179032118	5.5577353275	4.2919307775	4.987886524	2.446783281	2.3962544795	5.3192767545	4.363916798	3.0798369735	4.9909391365	2.7389758115	4.116506163	5.3993976275	5.345374745	5.032314049	5.389101444	3.706792409	3.9935978385	4.7458034875	3.1495558415	5.9568675165	3.179785427	5.3322120195	5.671624494	3.8542511385	5.093249849	2.697731249	5.8669695325	4.4419463225	5.2082591835	5.883341286	5.363866467	4.701261831	5.2454483905	5.306389776	5.4149404995	2.446783281	4.457672769	4.9729493705	5.062954616	3.1856725605	5.093274281	3.741441216	3.7210609175	4.6707560245	4.687126023	5.810626843	4.8799021115	4.473864764
ADCY8	2.231162366	2.231162366	2.231162366	2.231162366	2.231162366	2.231162366	2.231162366	2.231162366	2.231162366	2.231162366	2.231162366	2.231162366	2.231162366	2.231162366	2.231162366	2.231162366	2.231162366	2.231162366	2.231162366	2.231162366	2.231162366	2.231162366	2.231162366	2.231162366	2.231162366	2.231162366	2.231162366	2.231162366	2.231162366	2.231162366	2.231162366	2.231162366	2.231162366	2.231162366	2.231162366	2.231162366	2.231162366	2.231162366	2.231162366	2.231162366	2.231162366	2.231162366	2.231162366	2.231162366	2.231162366	2.231162366	2.231162366	2.231162366	2.231162366
ADCY9	2.69107048266667	4.23944334966667	3.541249114	3.593989407	2.90477870433333	2.77501125833333	3.14039958833333	2.75230887866667	3.39123912066667	3.68456292066667	2.69107048266667	3.00416508666667	2.69107048266667	3.089834074	3.454634693	3.67905851766667	2.69107048266667	3.68909068666667	3.80963129733333	3.565391409	4.10124633666667	3.61429636133333	4.06736847766667	3.90026593933333	3.92389062466667	3.846481025	3.21445078266667	4.048390963	3.83275601566667	3.631890335	3.089834074	3.65170396833333	3.927619006	3.85250369066667	3.11540085666667	3.42830997733333	3.225276145	3.19126879366667	3.786411695	2.90478009133333	3.702391049	2.76738836466667	3.50649002533333	3.050173002	3.26851092033333	2.95650257266667	3.97513352133333	3.44751100533333	3.625533802
ADCYAP1	2.231162366	8.6281499015	2.231162366	2.231162366	2.231162366	2.231162366	2.231162366	2.231162366	2.231162366	2.231162366	2.231162366	2.231162366	2.231162366	2.231162366	2.231162366	2.231162366	2.2553064195	2.231162366	2.231162366	2.231162366	2.231162366	2.231162366	2.231162366	2.231162366	2.231162366	2.231162366	2.231162366	2.231162366	2.231162366	2.231162366	2.231162366	2.231162366	2.231162366	2.231162366	2.231162366	2.231162366	2.231162366	2.231162366	2.231162366	2.231162366	2.231162366	2.231162366	2.231162366	2.231162366	2.231162366	2.231162366	2.231162366	2.231162366	2.231162366
ADCYAP1R1	2.288283518	2.288283518	2.288283518	2.325746154	2.288283518	2.288283518	2.288283518	2.288283518	2.4009985385	2.3534461155	2.288283518	2.288283518	2.288283518	2.288283518	2.288283518	2.3293977315	2.288283518	2.288283518	2.551774963	2.288283518	2.288283518	2.288283518	2.288283518	2.288283518	2.277982258	2.288283518	2.288283518	2.288283518	2.288283518	2.288283518	5.031232149	2.288283518	2.324532589	2.288283518	3.002401557	2.4270038095	2.361065383	2.288283518	2.288283518	2.288283518	2.3367115515	2.288283518	2.288283518	2.288283518	2.288283518	2.288283518	2.277982258	2.288283518	2.277982258
ADD1	6.99624998	8.24156742575	7.393650229	7.31292285675	7.2537271045	8.26579719825	7.2144862475	6.2741347965	7.6816253515	6.3484178765	7.25099289875	7.34154417275	7.67939942125	7.27586320375	6.7648493765	7.83503341875	7.061002948	7.82593526525	7.34137653575	7.86074923625	7.3579270235	7.7854129135	7.1403380035	7.44060530925	7.64410997675	7.778774669	6.918817273	7.4943801045	7.76259150325	7.444521097	6.93544394	7.33718065225	7.48706385475	7.00314512725	7.5875805875	7.50564320575	7.026756005	6.658598294	7.9013134765	7.18337775775	7.01128953675	6.7596985625	8.1104384605	7.47221717625	7.4672310945	7.334566562	7.6953085415	6.86283765975	7.99243093775
ADD2	2.3605294985	3.07537835516667	2.35275835	2.27580281066667	2.38123366116667	2.2312335085	2.2312335085	2.3982395535	2.44465754066667	2.30130450133333	2.29096550333333	2.29611560783333	2.23267899366667	2.23117102833333	2.3809470275	2.2312335085	2.24465373516667	2.2312335085	2.29304274233333	2.26482118566667	2.231162366	2.2312335085	2.2312335085	2.231212178	2.23117102833333	2.2312335085	2.23718462866667	2.28001747016667	2.23838177783333	2.25243403583333	4.83260240183333	2.40852658683333	2.28977693	2.23801042433333	2.3390115225	2.2312335085	2.36072299383333	2.5278493995	2.2312335085	2.2312335085	2.28338844533333	3.93080572916667	2.30295223566667	2.23164446216667	2.37414573666667	2.24379523783333	2.23117102833333	2.23117102833333	2.23117102833333
ADD3	8.2742600655	12.403693295	9.8369153735	9.186632435	10.01065281075	10.830971045	11.36769154	9.79688299575	10.46271923975	11.9012906275	10.27074793875	10.35242480125	10.397634656	10.29738671825	10.65289872675	9.624708215	10.71867448425	9.7446268365	7.82715930825	9.38995593425	11.3945006825	8.583439587	7.99319658325	10.9081232175	10.2340501305	10.038321233	10.5396104625	11.44271658	9.50991841275	10.5635321625	9.11069288725	8.61585095325	11.1260634675	9.71379737	12.02204301	9.83812349325	9.9198865345	10.1088218895	10.43863651	10.8778481025	9.98137414125	10.7603699325	10.022668148	10.61183269	10.23057932025	10.0286861365	10.86766677	10.40404760875	10.064617454
ADD3-AS1	2.231162366	2.236766242	2.231162366	2.231162366	2.231162366	2.231162366	2.231162366	2.231162366	2.231162366	2.231162366	2.231162366	2.231162366	2.231162366	2.231162366	2.231162366	2.231162366	2.231162366	2.231162366	2.231162366	2.231162366	2.231162366	2.231162366	2.231162366	2.231162366	2.231162366	2.231162366	2.231162366	2.231162366	2.231162366	2.231162366	2.231162366	2.231162366	2.239816448	2.231162366	2.231162366	2.231162366	2.231162366	2.231162366	2.231162366	2.231162366	2.231162366	2.231162366	2.231162366	2.231162366	2.231162366	2.231162366	2.231162366	2.231162366	2.231162366
ADGB	2.231162366	2.231162366	2.231162366	2.231162366	2.231162366	2.231162366	2.231162366	2.231162366	2.231162366	2.231162366	2.231162366	2.231162366	2.231162366	2.231162366	2.231162366	2.231162366	2.231162366	2.231162366	2.231162366	2.231162366	2.231162366	2.231162366	2.231162366	2.231162366	2.231162366	2.231162366	2.231162366	2.231162366	2.26522894	2.231162366	2.231162366	2.231162366	2.231162366	2.231162366	2.231162366	2.231162366	2.231162366	2.231162366	2.231162366	2.231162366	2.231162366	2.231162366	2.231162366	2.231162366	2.231162366	2.231162366	2.231162366	2.231162366	2.231162366
ADH1A	2.47414673	2.47414673	2.47308588	2.47414673	2.863928428	2.47414673	3.111860328	2.585402889	2.47414673	2.53876631	2.47414673	3.320666925	2.47414673	2.245480422	3.028874243	2.47414673	2.47414673	2.47308588	2.47414673	2.47414673	2.47414673	2.47414673	2.54145829	2.47414673	2.231162366	2.727300843	2.47308588	2.493812823	2.47414673	2.47414673	2.231162366	2.47414673	4.767889183	4.280878865	2.681879396	2.915155073	3.122410106	3.208150903	2.231162366	3.84010369	2.621260143	2.553555253	2.47414673	2.47414673	3.207283157	2.749551578	2.47414673	2.47414673	2.407649614
ADH1B	2.47035785175	2.258648382	2.677645508	2.258648382	2.258648382	2.258648382	5.3370198485	2.258648382	2.258648382	4.3298656045	2.258648382	2.49871511525	2.258648382	2.258648382	2.258648382	2.23470555475	4.2650507575	4.69852457525	2.258648382	3.41072425525	3.97086631075	2.258648382	2.258648382	2.231162366	2.25899538375	6.4984034465	2.258648382	5.223160318	5.9682729845	2.24073268825	2.258648382	2.80815661225	4.60313660625	2.258648382	2.27673005625	3.362306154	2.258648382	2.258648382	3.17976821875	5.468083467	2.258648382	4.1764812	3.13289135175	2.258648382	2.23470555475	2.258648382	6.999866511	2.478677553	2.236791202
ADH1C	2.231162366	2.231162366	2.231162366	2.231162366	2.231162366	2.231162366	2.231162366	2.231162366	2.364125077	2.231162366	2.231162366	9.856254917	2.422249869	2.231162366	2.231162366	2.414646608	2.231162366	2.231162366	2.231162366	3.353364891	2.830093192	2.231162366	2.231162366	2.512752004	2.231162366	2.33816894	2.231162366	2.231162366	2.231162366	2.231162366	2.231162366	2.231162366	7.47634354	2.231162366	2.231162366	2.231162366	6.123412415	2.231162366	2.231162366	2.231162366	2.231162366	2.231162366	2.231162366	2.231162366	2.231162366	2.231162366	2.231162366	2.231162366	2.231162366
ADH4	3.7335788325	3.594981917	3.7335788325	3.7335788325	3.7335788325	3.85359135875	3.7335788325	3.724552612	3.7335788325	3.7335788325	3.7335788325	3.7335788325	3.7335788325	3.7335788325	3.7335788325	3.6448141825	3.64663134575	3.6398269915	3.7335788325	3.68123615225	3.611172717	3.6901669985	3.7335788325	3.7335788325	3.7335788325	3.7335788325	3.7335788325	3.7335788325	3.7335788325	3.576094247	3.7335788325	3.93971921325	3.777753176	3.7335788325	3.7335788325	3.7467449495	3.7335788325	3.7335788325	3.7335788325	3.7335788325	3.74709549675	3.7335788325	3.7335788325	3.73661716125	3.7335788325	3.92551053575	3.7335788325	3.7335788325	3.486170933
ADH5	10.68453808	9.91604972	11.14053698	10.198015175	9.8900071165	9.3781464445	9.9574683215	10.3370637995	10.746418735	10.483360479	9.990280084	11.291785105	10.758774775	10.53427481	11.11380912	11.0370362555	11.29622766	10.414873055	9.49833425	10.5732557025	9.6701718415	10.5499415005	9.686947091	10.579430778	9.4398791425	10.519619244	9.5236936375	10.1546459525	11.153107745	11.781305945	10.760701505	9.541717406	9.457148174	9.986621646	10.278886495	11.449029725	12.12310418	11.270188975	9.643180367	9.584378645	9.9542805055	10.2874212755	9.1731477595	9.2466022065	7.840437745	10.611215104	9.45333522	11.541838215	10.79991469
ADH6	2.231162366	2.231162366	2.231162366	2.231162366	2.231162366	2.231162366	2.231162366	2.231162366	2.231162366	2.231162366	2.231162366	2.231162366	2.231162366	2.231162366	2.231162366	2.231162366	2.231162366	2.231162366	2.231162366	2.231162366	2.231162366	2.231162366	2.231162366	2.231162366	2.231162366	2.231162366	2.629909458	2.231162366	2.231162366	2.231162366	2.231162366	2.231162366	2.231162366	2.231162366	2.231162366	2.231162366	2.376301364	2.231162366	2.231162366	2.231162366	4.153864582	2.231162366	2.231162366	2.231162366	2.269854139	2.231162366	2.231162366	2.231162366	2.231162366
ADH7	2.231162366	2.231162366	2.231162366	2.231162366	2.231162366	2.231162366	2.231162366	2.410605361	2.231162366	2.231162366	3.418884565	2.231162366	7.90725341	2.231162366	2.231162366	2.231162366	2.498362585	2.231162366	2.231162366	2.231162366	2.231162366	2.231162366	2.231162366	2.699505304	2.231162366	2.231162366	6.948441229	2.231162366	3.45451575	2.231162366	2.231162366	2.231162366	2.231162366	2.231162366	2.723971393	10.06891581	2.333036684	2.39765228	2.231162366	2.231162366	2.231162366	2.231162366	2.231162366	2.231162366	2.231162366	7.417679857	2.231162366	2.231162366	2.231162366
ADHFE1	2.238422996	2.238422996	2.238422996	2.238422996	2.238422996	2.435418766	2.373199522	2.238422996	2.774179676	2.238422996	2.238422996	2.238422996	2.238422996	2.238422996	2.238422996	2.238422996	2.238422996	2.238422996	2.238422996	2.240249462	2.238422996	2.238422996	2.238422996	2.238422996	2.238422996	2.238422996	2.238422996	2.238422996	2.238422996	2.238422996	2.238422996	2.238422996	2.238422996	2.238422996	2.238422996	2.238422996	2.990360402	2.238422996	2.473350157	2.354207137	2.238422996	2.238422996	2.648707075	3.001333168	2.238422996	2.295022856	2.28601243	2.238422996	2.380723814
ADI1	8.40999510333333	6.16736109533333	7.974972444	7.76477758666667	8.21113342966667	8.27120331966667	8.45539592133333	7.84282259833333	8.43442854766667	7.67953537666667	8.55315344133333	8.18155252	8.33046835333333	7.56137611533333	7.60734822333333	8.11667614333333	8.28616566333333	8.412695689	7.71367762333333	8.246127408	8.15617866333333	8.30837226566667	7.49258535766667	7.75319877566667	7.58293310333333	7.315155832	8.35409323533333	8.01577527333333	8.06373911666667	7.77252496666667	8.81592189	6.90702123466667	7.54385350633333	7.64762833666667	7.67583355	8.12683154333333	8.05648257666667	7.41050430233333	7.41365846433333	8.07904611333333	7.02340763333333	7.65171612666667	8.0870944	7.54631207666667	7.20035944233333	8.00130347333333	7.95968027	7.38230576733333	8.041628816
ADIG	2.651420065	2.651420065	2.651420065	2.651420065	2.744193359	2.651420065	2.651420065	2.721322692	2.913789683	2.651420065	2.7008130105	2.670999035	2.651420065	2.653660965	2.6683484355	2.509126362	2.651420065	2.5995165555	2.7546807205	2.699063612	2.651420065	2.651420065	2.651420065	2.6314843715	2.4103982585	2.7280376455	2.413987741	2.6306310795	2.651420065	2.651420065	2.651420065	2.8847050635	3.160567645	2.7214107135	3.003693415	3.152706758	2.651420065	2.651420065	2.4153876955	2.651420065	3.866135146	2.6690442445	2.651420065	2.651420065	2.651420065	2.6894968235	2.410543392	2.627454931	2.6508722855
ADIPOQ	2.231162366	2.231162366	2.231162366	2.231162366	2.231162366	2.231162366	2.231162366	2.231162366	2.231162366	5.034558899	2.231162366	2.231162366	2.231162366	2.231162366	2.231162366	2.231162366	2.231162366	3.406889987	2.231162366	2.231162366	2.231162366	2.231162366	2.231162366	2.231162366	2.231162366	8.133141667	2.231162366	5.544836793	3.261325837	2.231162366	2.231162366	2.231162366	2.231162366	2.231162366	2.231162366	2.231162366	2.231162366	2.231162366	2.231162366	6.529388236	2.231162366	2.380847479	2.231162366	2.231162366	2.231162366	2.231162366	3.310228455	2.231162366	2.231162366
ADIPOR1	9.455726689	9.844038678	10.61344193	10.77117333	9.899646399	10.36823135	9.899646399	9.65699317	9.908612136	9.526622187	10.31423029	9.322834965	9.940568852	9.88022007	10.0545376	10.24907927	9.899646399	10.47307006	10.01559686	9.995347839	10.13498135	10.26005934	8.993201522	9.766321072	9.67208478	9.647385823	10.9182691	10.26098465	9.67656098	9.473668464	9.424194857	9.205074595	9.869052437	9.714439628	10.05614459	10.193486	10.24377971	10.02412605	9.31221223	10.44801664	9.052712384	10.2753158	9.917940237	9.422102246	9.423113731	10.00890025	10.07492723	10.21910895	10.71569267
ADIPOR2	8.505826206	9.847116249	8.834876369	9.547540062	8.493476195	8.650755783	8.924717037	8.291615645	8.495265466	10.03881917	9.39435952	8.885216877	7.992121411	9.495625454	9.448503706	8.994708361	8.748618712	8.58305979	9.482184051	8.627052376	9.190175056	9.100801401	9.414214433	10.24016426	8.490848506	8.320542118	8.465089073	8.795103859	8.400054677	10.28491921	9.835140081	8.720120639	8.702079281	9.129231007	9.875466697	8.465089073	7.450319512	9.152628123	8.465089073	8.006859931	8.054133665	9.306474475	7.494870626	8.465089073	8.490848506	8.247269076	9.025467253	9.049476973	8.361669001
ADIRF	7.727689697	3.377537225	12.44839773	7.414264954	14.73538097	14.6221962	13.56114033	13.7162529	14.47855699	9.172529209	14.50497452	15.05443837	11.20975217	8.936036189	11.08919013	9.572806903	14.03358331	13.96325015	10.41785417	13.9339969	4.803335381	12.59351102	11.33688127	9.206165331	13.30026117	9.239793115	14.23203859	6.389367185	13.06120784	7.323574931	3.377537225	8.694586424	8.12143989	12.72400955	10.66718108	8.67571282	12.46429001	6.776536353	11.86703169	11.21974483	12.36811573	8.377186992	13.82385455	14.192421	13.77406901	11.72977125	7.338420245	9.980119663	12.34824312
ADIRF-AS1	2.231162366	2.231162366	2.231162366	2.231162366	2.231162366	2.231162366	2.231162366	2.231162366	2.231162366	2.231162366	2.231162366	2.231162366	2.231162366	2.231162366	2.291065305	2.231162366	2.231162366	2.231162366	2.231162366	2.231162366	2.231162366	2.231162366	2.231162366	2.231162366	2.231162366	2.231162366	2.231162366	2.231162366	2.231162366	2.231162366	2.231162366	2.231162366	2.231162366	2.231162366	2.231162366	2.231162366	2.231162366	2.231162366	2.231162366	2.231162366	2.231162366	2.231162366	2.231162366	2.231162366	2.231162366	2.231162366	2.231162366	2.680508657	2.231162366
ADK	9.593430486	7.047376414	7.5824461615	8.2693298935	8.8769823845	8.511375651	8.327161849	9.7870565115	9.3659493115	8.644806213	9.6766595985	8.6031898595	8.6987704145	10.75274064	11.508458175	10.051218334	10.1501658835	9.8162931055	8.924330261	7.7320196515	9.2119661275	9.369851752	10.42748329	9.584932736	7.954392271	8.0741562505	7.6675602515	8.790010026	9.6891757175	9.584909283	8.409271328	8.9433013365	7.7297848745	9.480744526	9.6007202215	8.6655521655	8.364940994	8.7525846275	6.579862448	7.0454194725	6.1837242765	9.5688279085	7.8135851535	7.7211398915	7.3915042445	8.293391019	7.6327099755	9.93125728	9.873271431
ADM	10.35740057	8.626854411	10.08944319	8.165508009	10.86201644	11.75207718	8.03338376	8.642524091	9.198831572	9.998684942	12.48561644	8.475735227	11.20528555	13.33704768	13.86963181	12.69560593	9.175049902	9.616725842	12.17082183	11.24779996	7.220607652	9.89797432	11.40695827	12.28530971	10.76787172	12.6463499	11.61060255	10.4383784	11.0045283	11.18229972	5.009332187	11.80809561	10.672221	10.44603699	12.15180443	11.40927159	7.969204716	12.96957603	8.206935888	10.35022043	11.26999563	11.03764386	9.678688379	9.300452287	10.39646869	10.71157623	8.263587941	11.06666091	12.8630228
ADM2	2.231162366	2.231162366	2.231162366	2.231162366	2.231162366	2.231162366	2.231162366	2.231162366	2.231162366	2.231162366	2.231162366	2.231162366	2.231162366	2.231162366	2.231162366	2.231162366	2.231162366	2.231162366	2.231162366	2.231162366	2.231162366	2.231162366	2.231162366	2.231162366	2.231162366	2.231162366	2.231162366	2.231162366	2.231162366	2.231162366	2.231162366	2.231162366	2.231162366	2.231162366	2.231162366	2.231162366	2.231162366	2.231162366	2.231162366	2.231162366	2.231162366	2.231162366	2.231162366	2.231162366	2.231162366	2.231162366	2.231162366	2.231162366	2.231162366
ADM5	3.503182356	3.503182356	4.11256371	3.503182356	3.503182356	3.503182356	3.503182356	3.503182356	3.503182356	3.503182356	3.503182356	3.503182356	3.503182356	3.098451336	3.503182356	3.503182356	3.503182356	3.503182356	3.573184615	3.503182356	3.503182356	3.503182356	3.503182356	3.503182356	3.510510093	3.503182356	3.503182356	3.503182356	4.200104476	3.503182356	3.503182356	3.503182356	3.503182356	3.503182356	3.503182356	3.503182356	3.747903397	3.503182356	3.503182356	3.503182356	3.503182356	3.503182356	3.503182356	4.069636508	3.671445384	3.503182356	3.419470365	3.503182356	3.184677027
ADNP	10.164181005	10.243476247	10.975241305	10.23219859	10.929145425	10.144280875	10.377221144	10.3960232415	11.605141895	10.81290979	11.03633449	11.17062377	10.1466043355	9.824759227	10.259301485	10.980008685	10.897187185	10.49816104	9.231971532	10.101869142	10.127204326	10.56191706	9.792471688	10.272482499	11.4974907	9.9042781325	10.834319911	9.715085109	9.367996798	10.63721678	11.23068799	9.2950583745	9.362676683	9.4145998045	10.1394517355	9.93056185	10.71437639	10.215348548	9.8746488595	10.051797479	8.15108021	10.658402805	9.9781123025	10.2447969255	8.538504832	10.112368216	10.4239896015	10.153959942	11.000546535
ADNP2	8.607034271	8.4734890645	8.586969372	7.8741995235	8.332669695	7.968899255	8.261177364	8.2970999175	9.1497970725	8.7272069225	10.043407357	9.150158271	8.9146874145	8.0673934845	8.5009419495	8.362197346	9.0347544095	8.876805119	7.8209687	8.9436872145	8.793423126	9.0768803915	8.1580815395	8.3956227815	9.6345921025	8.1039337855	8.376110254	8.2980143135	5.8549901665	8.4586889155	8.5186819535	7.854270333	7.49706548	7.794791565	8.9128076495	7.386049601	8.702001332	9.080100392	8.2967625485	8.4111926045	7.4608006935	8.7237511835	8.633942705	8.5977151955	8.0200038685	8.403298704	8.504522453	7.294693109	8.735090585
ADO	9.663246764	9.8143696305	9.9883704335	8.939613452	8.677205219	8.512376959	9.1069344865	9.5699211765	9.6819670535	9.085323556	9.518440186	8.929582825	8.2831156985	8.910657859	8.818277641	8.9404801485	9.9526368485	9.478392086	9.8463462115	8.227068886	9.7402979205	9.58273194	9.376278626	9.885981379	9.144637921	8.801254474	9.0646429915	9.280587677	9.865754793	9.2955912125	10.1313056325	8.427777319	8.432409841	8.770786474	9.641119694	8.0558280505	8.748371693	7.6200322395	8.6460863235	8.2810125795	7.225582141	8.807906734	7.5655745165	8.0627477115	8.086509866	8.948358604	9.1005512565	9.3345512935	9.492752375
ADORA1	2.317982933	6.121472754	2.2378442735	3.70924373	2.349130832	2.3173425845	2.3173425845	2.3173425845	2.3173425845	2.3173425845	2.268814536	2.3173425845	2.3173425845	2.325525672	2.3173425845	2.3173425845	2.272267059	2.3173425845	2.644636392	2.3173425845	2.3173425845	2.3173425845	2.3173425845	2.3173425845	2.3173425845	2.327255039	2.3173425845	2.3173425845	2.3173425845	2.6805920615	2.3173425845	2.582665306	2.4171307155	2.3173425845	2.3173425845	2.3173425845	2.338451324	2.3173425845	2.3173425845	2.3173425845	2.3173425845	2.51804403	2.3173425845	2.3173425845	2.4020401095	2.321702704	2.3173425845	2.3173425845	2.285532817
ADORA2A-AS1	2.231162366	2.231162366	2.231162366	2.231162366	2.231162366	2.231162366	2.231162366	2.231162366	2.231162366	2.231162366	2.231162366	2.231162366	2.231162366	2.231162366	2.231162366	2.231162366	2.231162366	2.231162366	2.231162366	2.231162366	2.231162366	2.231162366	2.231162366	2.231162366	2.231162366	2.231162366	2.231162366	2.231162366	2.231162366	2.231162366	2.231162366	2.231162366	2.231162366	2.231162366	2.231162366	2.231162366	2.231162366	2.231162366	2.231162366	2.231162366	2.231162366	2.231162366	2.231162366	2.231162366	2.231162366	2.231162366	2.231162366	2.231162366	2.231162366
ADORA2B	9.542007583	3.24048944	4.980540269	8.520558507	8.179550397	8.177520453	2.39663496	5.039253685	5.253333608	6.94864528	4.839360552	3.907611829	3.606252305	7.095519733	9.661759113	8.879816582	8.365885747	3.530577584	4.284027521	6.17270725	2.825868578	2.313227285	5.455235859	8.652462033	5.905484849	7.973992559	9.297599215	3.24048944	3.493675711	9.031971637	4.309425597	5.460865329	3.24048944	3.258011388	8.410453688	9.422091936	5.33859965	6.11481512	2.607884801	3.24048944	2.958836705	7.529880917	2.387831544	4.529933362	2.607884801	6.63233502	2.66561051	10.0753584	9.140263565
ADORA3	4.1259312775	3.7873225565	2.348063158	2.348063158	2.348063158	2.348063158	5.508766984	3.19453959	2.348063158	3.17476169	2.348063158	2.348063158	2.3606507925	3.0950656675	2.9088867745	2.348063158	2.348063158	2.58493473	2.746361467	2.348063158	2.978604986	2.348063158	4.400806429	2.348063158	2.348063158	2.348063158	2.348063158	3.9302353845	2.3871381555	2.610839668	2.348063158	2.348063158	2.3590311665	2.5460262065	2.348063158	2.348063158	2.348063158	2.348063158	2.348063158	2.3546806025	2.348063158	2.348063158	2.348063158	2.348063158	2.348063158	2.348063158	2.691261665	2.348063158	2.348063158
ADPGK	7.0514283655	7.2791635405	6.922612307	7.192533891	6.860665927	7.196017973	7.297809252	7.76552426	7.2341817405	7.742222817	7.222515786	7.1929205985	7.0836556705	7.0514283655	7.152369315	7.009047232	7.3150923365	7.0279419605	7.0279309985	6.660713578	7.98735434	6.8655072605	6.9335664525	7.364699076	7.0514283655	6.7539410265	7.390125629	7.4334085455	7.218901102	7.196682956	7.0041476125	7.0514283655	7.018616026	7.192369416	7.1518332215	7.0146313955	7.2268184865	7.112048399	7.6457604555	7.5857593125	6.7601547835	7.2445654785	6.9085642545	7.3318514725	7.3561259105	7.2225992565	7.063910755	7.0418938325	8.5049228955
ADPRH	2.231162366	2.624156902	2.24015565133333	2.574436523	2.32256719033333	2.23310044533333	2.919680898	2.31459698	2.30307894233333	2.41485990366667	2.23310044533333	2.33490003333333	2.958981097	2.231162366	2.23310044533333	2.27999293766667	2.231162366	2.27999293766667	2.33811981566667	2.30582082833333	2.74601937633333	2.23310044533333	2.551991111	2.55630902133333	2.24015565133333	2.299112766	2.231162366	3.15202901633333	2.24015565133333	2.738193704	2.23310044533333	2.397949428	2.23310044533333	2.48377924966667	2.23310044533333	2.2815942	2.30128206733333	2.353088654	2.9443479	2.53060974033333	2.27999293766667	2.706659824	2.27999293766667	2.24357827	2.89246955433333	2.27999293766667	2.32507195933333	2.366945367	2.231162366
ADPRHL1	2.2719173905	3.3814325275	2.2719173905	2.2719173905	2.2719173905	2.2719173905	2.2719173905	2.2719173905	2.3182846025	2.2719173905	2.296843667	2.2719173905	2.2719173905	2.2719173905	2.2719173905	2.2719173905	2.2719173905	2.2719173905	2.2719173905	2.2719173905	2.2719173905	2.2719173905	2.9021877425	2.246227742	2.2719173905	2.2719173905	2.2719173905	2.352632148	2.2719173905	2.2719173905	2.2719173905	2.2719173905	2.2719173905	2.3149172475	2.2719173905	2.2719173905	2.346668874	2.2719173905	2.413240533	2.7308709365	2.282307051	2.2719173905	2.2719173905	2.273482215	2.2719173905	2.2719173905	4.015006113	2.2719173905	2.2719173905
ADPRHL2	7.835541018	8.435473434	8.569111451	9.298129631	8.040836451	9.05927388	8.599677053	8.640347176	8.839038484	8.782033023	8.753392395	8.258305142	8.985503031	8.375487634	7.850121522	9.062894782	8.587690944	8.57571797	8.122190683	8.441125579	8.23025392	8.628330177	8.62178357	8.355652701	7.688883324	7.359991184	8.883728816	8.164882613	7.988339289	8.750172161	7.028443082	8.530254544	6.945052276	7.931274132	8.382692268	7.81050984	5.769676598	7.009952875	7.933465362	8.85428395	8.267135725	7.934703391	9.086946102	8.177398113	8.829892658	7.405751314	8.278451893	8.276822183	8.974194251
ADPRM	7.801042523	6.4985090745	4.736209763	6.3114635865	6.2102130845	5.374418875	6.340583225	5.9033598935	5.4216141555	6.70484784	7.2887474875	6.385541859	5.293174759	5.5876956895	7.0180640905	5.4420832555	6.2755825185	5.5876956895	5.7765467975	4.9718635445	5.568364721	5.440878134	6.0969213595	5.2311023935	4.488102314	5.6045266305	5.68170826	5.685868403	5.5876956895	6.14868494	5.5876956895	5.789083531	5.5876956895	5.5876956895	5.206517034	5.9343352545	6.235590326	5.5876956895	5.2698835025	5.5876956895	5.6121875405	5.6379336975	5.360271045	4.487453336	6.062786468	5.5876956895	5.6535682895	7.0524407985	5.9790987935
ADRA1A	2.231162366	2.231162366	2.27764197	2.231162366	2.231162366	2.231162366	2.231162366	2.231162366	2.231162366	2.231162366	2.231162366	2.231162366	2.231162366	2.231162366	2.231162366	2.231162366	2.231162366	2.231162366	2.231162366	2.27674985525	2.231162366	2.231162366	2.231162366	2.231162366	2.231162366	2.231162366	2.231162366	2.231162366	2.231162366	2.231162366	2.231162366	2.23481597675	2.231162366	2.231162366	2.231162366	2.231162366	2.36686616125	2.231162366	2.231162366	2.245506285	2.53017173725	2.231162366	2.231162366	2.231162366	2.3079539045	2.233190588	2.231162366	2.231162366	2.231162366
ADRA1B	2.231162366	2.231162366	2.231162366	2.231162366	2.231162366	2.231162366	2.231162366	2.231162366	2.231162366	2.231162366	2.231162366	2.231162366	2.231162366	2.231162366	2.231162366	2.231162366	2.231162366	2.231162366	2.231162366	2.231162366	2.231162366	2.231162366	2.231162366	2.231162366	2.231162366	2.231162366	2.231162366	2.231162366	2.231162366	2.231162366	2.231162366	2.231162366	2.231162366	2.231162366	2.231162366	2.231162366	2.231162366	2.231162366	2.231162366	2.231162366	2.231162366	2.231162366	2.231162366	2.231162366	2.231162366	2.231162366	2.231162366	2.231162366	2.231162366
ADRA1D	2.231162366	2.231162366	2.231162366	2.231162366	2.231162366	2.231162366	2.231162366	2.231162366	2.231162366	2.231162366	2.231162366	2.231162366	2.231162366	2.231162366	2.231162366	2.231162366	2.231162366	2.231162366	2.231162366	2.231162366	2.231162366	2.231162366	2.231162366	2.231162366	2.231162366	2.231162366	2.231162366	2.231162366	2.231162366	2.231162366	2.231162366	2.231162366	2.231162366	2.231162366	2.231162366	2.231162366	2.231162366	2.231162366	2.231162366	2.231162366	2.231162366	2.231162366	2.231162366	2.231162366	2.231162366	2.231162366	2.231162366	2.231162366	2.231162366
ADRA2A	2.232345415	2.232345415	2.231162366	2.231162366	2.231162366	2.232345415	3.982794373	2.231162366	2.232345415	2.232345415	2.232345415	2.232345415	2.232345415	2.232345415	2.309051033	2.231162366	2.232345415	4.217095647	2.366050949	2.232345415	3.963849938	2.232345415	2.232345415	2.232345415	2.233896573	5.557428991	2.232345415	4.658212397	5.215826852	2.232345415	2.232345415	3.279003254	5.613026702	2.232345415	2.232345415	2.232345415	2.232345415	2.745914863	2.508282989	4.931905261	2.520740533	2.232345415	2.332094195	2.232345415	2.232345415	2.232345415	3.289880317	2.443329898	2.520952734
ADRA2B	2.231162366	2.231162366	2.231162366	2.231162366	2.231162366	2.231162366	2.231162366	2.231162366	2.231162366	2.231162366	2.231162366	2.231162366	2.231162366	2.231162366	2.231162366	2.231162366	2.231162366	2.231162366	2.231162366	2.231162366	2.231162366	2.231162366	2.231162366	2.231162366	2.231162366	2.231162366	2.231162366	2.231162366	2.231162366	2.231162366	2.231162366	2.231162366	2.231162366	2.231162366	2.231162366	2.231162366	2.231162366	2.231162366	2.231162366	2.231162366	2.231162366	2.231162366	2.231162366	2.231162366	2.231162366	2.231162366	2.231162366	2.231162366	2.231162366
ADRA2C	3.600575784	2.843765115	3.394569122	3.283748196	4.02824303	3.774160129	3.311692162	4.162622724	3.374873165	3.311692162	3.311692162	3.298962992	3.311692162	3.056533796	3.311692162	3.231348269	3.212043167	3.311692162	3.604977786	3.311692162	3.284184308	3.311692162	3.26797846	2.639551354	3.635403862	3.311692162	3.311692162	3.553346588	4.300839937	2.930842663	2.378905704	3.6771776	3.802130609	3.571617476	3.311692162	3.311692162	4.395387332	3.311692162	3.301676985	3.771587884	4.13798157	3.311692162	3.721691762	3.311692162	3.855370272	3.311692162	2.627007297	3.311692162	3.311692162
ADRB1	2.25718894133333	2.611245317	2.27150451433333	2.25804646733333	2.97609863733333	2.66954216	4.004017409	2.27383243233333	2.27204133733333	2.362614878	2.26822857066667	3.440231237	2.26822857066667	2.26822857066667	2.231162366	2.32176513233333	3.24565556733333	2.31708887433333	2.26822857066667	2.26822857066667	2.25804646733333	2.747928567	2.231162366	2.23118232866667	2.27383243233333	2.231162366	3.61331289933333	2.26822857066667	2.26822857066667	2.26822857066667	2.32053558433333	2.231162366	2.73768910233333	2.26822857066667	2.26822857066667	2.231162366	4.141426398	2.26822857066667	2.273022048	2.231162366	2.27204133733333	2.231162366	5.35230852633333	2.25804646733333	2.25804646733333	2.25804646733333	2.26822857066667	2.267482473	2.24714435766667
ADRB2	2.231162366	3.810660094	2.231162366	2.231162366	2.231162366	2.231162366	2.571428838	2.231162366	2.348042087	2.231162366	2.286022714	2.231162366	5.005306505	2.231162366	8.116554634	7.494052358	2.231162366	8.443534282	8.685509373	3.380696441	2.289986325	2.755877832	2.231162366	2.231162366	2.231162366	2.260560499	2.231162366	3.344986836	4.666948911	7.134318916	2.231162366	7.879972417	2.231162366	3.050468014	5.878665319	2.349025729	2.231162366	2.231162366	2.231162366	2.530563667	2.231162366	3.054778549	2.231162366	2.231162366	2.231162366	2.231162366	2.231162366	5.576442399	4.756436625
ADRB3	2.231162366	2.231162366	2.231162366	2.231162366	2.231162366	2.231162366	2.231162366	2.244128878	2.231162366	2.231162366	2.231162366	2.231162366	2.231162366	2.231162366	2.231162366	2.231162366	2.231162366	2.231162366	2.231162366	2.231162366	2.231162366	2.231162366	2.231162366	2.231162366	2.231162366	2.231162366	2.231162366	2.231162366	2.231162366	2.231162366	2.231162366	2.231162366	2.231162366	2.231162366	2.231162366	2.231162366	2.231162366	2.231162366	2.231162366	2.231162366	2.231162366	2.231162366	2.231162366	2.231162366	2.231162366	2.231162366	2.231162366	2.231162366	2.231162366
ADRBK1	4.83370043033333	4.80769241766667	4.44836896266667	4.73785687333333	4.886754347	4.523112319	4.56254124466667	4.734662811	4.77821377533333	4.486047618	4.768959195	4.83705059166667	4.641493885	4.49133956	4.30841025133333	5.24785345166667	4.76033916766667	4.724796425	4.95416389066667	4.70942354233333	4.89256581133333	4.83613002166667	4.616007611	4.527317183	4.523112319	4.595276833	4.734272643	5.155007159	5.18078535866667	4.41999621733333	4.90747208366667	4.797658602	4.64838015933333	4.65794914433333	4.790872537	4.42843871766667	4.708543422	4.77854335033333	4.61155781466667	4.75770668766667	4.661422026	4.70825840433333	4.80295320566667	4.439357663	4.72312857033333	4.59390462566667	4.84171534733333	4.52506412433333	5.13503147733333
ADRBK2	3.51434067933333	4.93986794366667	3.72229992266667	3.38675411566667	3.315204934	3.109437255	4.812220356	3.533249648	4.14607404133333	5.354218559	3.019721436	4.20351679033333	3.631413087	3.108491121	3.69142310633333	2.567366516	4.45020736866667	4.100877887	4.489399975	3.61808415866667	4.541160322	3.64070809966667	3.16345029766667	3.41276248866667	4.65157922	3.82037317766667	2.624218133	5.49327670433333	3.29086445933333	3.592609195	4.780976312	3.86981836366667	3.63864526733333	3.63131378933333	2.58708413	3.50278033833333	3.56196276766667	3.43707046233333	4.18742911966667	4.38942909633333	2.94818158233333	3.617772128	2.93280106966667	3.91634829433333	3.10327465833333	3.69711590966667	3.99461606733333	3.76176867333333	3.61294224633333
ADRM1	9.287774319	8.584204838	9.479011711	10.79064164	10.01578109	9.287774319	9.336361182	8.915700331	9.784666288	9.47453565	8.907819918	9.15696417	9.513933904	9.760027406	10.36811255	10.26256759	9.008004597	9.287774319	9.853112107	9.207131461	9.543196328	10.2124821	8.851058531	9.795775831	10.19377699	8.94372237	10.1679555	9.133649141	9.521830688	9.925108307	9.506518116	9.353082466	8.495183445	9.094882712	8.74842971	8.750588165	8.811409601	8.939444289	8.921379522	9.143626488	8.289689632	9.046652755	10.74076165	9.964732535	8.799651056	9.052104897	8.839359732	9.459154283	9.962915557
ADSL	9.309002797	8.504223558	8.4268562295	10.446870772	8.4307818375	8.316292964	9.194711988	9.6715697075	9.4138043575	9.729251297	8.8455519675	8.4347146875	7.7322443435	9.367937169	10.1491361285	9.2428458105	9.6436294165	9.129614117	9.11992981	8.508520292	8.7016302575	8.865816338	8.8947773665	8.6109132945	8.617045356	8.3711841855	8.6913174925	9.3129658015	8.903235709	9.5616372425	11.21195648	9.1835652585	6.971335737	8.3605026875	8.8683621425	9.1460315015	9.2274849055	9.524405437	7.5761691615	8.481109834	7.1933641975	8.6599844915	7.961653038	7.9872007635	5.6745711555	8.2184493395	8.6222690305	10.141838451	9.333715898
ADSS	6.340795423	5.751865501	6.760915368	6.462991943	6.134911153	6.513174998	6.356534473	6.771949935	6.644762293	6.0389905345	6.557971278	6.315311503	6.346882008	6.593174703	6.400086993	6.679159348	6.556640003	6.536667708	5.858783214	6.277187248	6.414508858	6.306248333	6.542655898	6.390197268	6.368582268	6.096709537	6.547594038	6.0592428335	6.121977523	6.193593643	6.422760428	5.8831409015	6.1048592135	6.393409343	6.708337273	6.584378343	6.768744028	5.9504286965	5.886865955	6.204448973	5.8480959865	6.305310223	4.8193480835	6.107605313	5.5864018305	6.422239958	5.825932547	6.723242438	6.521880058
ADSSL1	4.6740381545	3.186454426	5.3063288095	2.3705316565	4.781873078	3.0965447615	2.409043306	4.1195510415	3.142282427	2.3705316565	3.5496752305	2.3825213995	3.9635021135	2.3705316565	2.409043306	2.409043306	4.5110560345	5.62191041	2.6910555595	5.564996985	2.3705316565	2.7640516065	2.4206759535	3.6833710625	5.667845347	2.670428534	4.6151340745	3.7092398475	2.5695147705	4.4670988885	2.3705316565	2.3705316565	2.4275438755	2.3705316565	5.180107964	2.774089452	3.23186835	4.341890897	3.679494007	3.006526918	2.409043306	2.3705316565	2.5459236315	2.7640516065	4.4041379375	2.594455488	2.293521458	2.3705316565	5.971851121
ADTRP	2.433946907	2.433946907	2.433946907	2.3782266905	2.433946907	2.288635454	2.8470776415	2.536951687	2.3059146585	3.379595725	2.288635454	2.536951687	3.221617378	4.2395414735	4.1868896515	2.709658647	2.6880289925	2.433946907	5.639990981	2.433946907	4.436309358	2.585523667	4.3764538615	2.3160134095	2.2869584095	2.536951687	2.2869584095	3.137577036	2.536951687	4.6140837405	2.2869584095	5.190841746	3.70436246	3.084010178	2.433946907	2.536951687	2.433946907	2.433946907	5.123633408	2.7118777885	2.433946907	4.2284942855	2.433946907	2.289678501	2.536951687	2.536951687	2.2869704935	4.822615751	2.536951687
AEBP1	4.173011054	8.822717386	6.640674479	10.13941819	4.896868463	5.630423989	8.431783817	4.35125793	5.67190753	7.672023141	4.587892721	3.578867112	10.64179613	10.31749165	7.921205468	6.558348304	2.77594102	10.24322317	11.08167402	8.003963812	10.63923184	10.34826876	10.95354727	10.96301651	8.534099552	12.06145491	2.835626088	12.33483524	10.74353234	10.71985281	7.426535335	8.965264486	9.875303953	10.42350979	7.856682377	9.581021529	4.556912632	8.749460305	10.89650782	8.895886792	11.44216314	8.300686776	9.922607833	7.576716964	10.85895824	10.73803586	9.323190777	10.17592659	5.05188066
AEBP2	6.3999620155	6.8098392415	6.5237947705	6.1719707855	6.3194197955	6.3478058905	6.3521878555	5.835565928	6.4034289705	6.8293581905	7.150487521	6.5217042355	6.0549177525	6.469731487	6.4836598525	6.2924677705	6.6267387055	6.3127845055	6.059981897	6.4831743505	6.4160534255	6.6296131035	6.2586976355	6.8360088055	6.53412451	6.2349058305	6.583536842	6.3288898155	6.2495632455	5.939012786	6.559087549	6.1715684055	5.8484025545	5.5058799235	6.9340577225	6.3695779905	6.3839130235	6.4486966665	5.743955722	5.5009472075	6.659204616	5.798869533	6.1542906205	6.2676010455	5.817025704	6.0343288565	6.0577570775	6.2144069505	6.5047251505
AEN	5.371786355	5.371786355	5.371786355	5.457754682	5.371786355	5.988408067	5.371786355	5.767346934	5.371786355	5.371786355	5.371786355	5.212168653	5.776635906	5.371786355	5.396131111	5.673972127	5.824332633	5.371786355	5.735742073	5.371786355	5.371786355	5.371786355	5.371786355	4.647880213	5.374172351	5.371786355	5.371786355	5.371786355	5.932102277	6.61797782	7.44670201	6.031249513	5.371786355	5.371786355	5.371786355	5.390985017	5.371786355	5.371786355	5.271769325	5.371786355	5.371786355	5.371786355	5.371786355	4.726481023	5.020503169	5.371786355	4.957785748	5.371786355	6.0989429
AES	8.467103396	11.94557272	10.82579397	9.435733444	10.28880489	11.14769798	9.139289865	9.939234197	10.84860971	9.614566305	10.48798251	10.07263114	9.801010487	8.93162309	9.397748816	9.386555711	9.918445194	11.18442766	9.684726789	11.51916996	9.616562533	10.88783775	9.34946172	9.44845704	11.37346413	9.689571807	10.54919671	9.413250785	9.664070468	9.273593645	8.538398047	9.310670982	9.506414583	9.096178656	8.745553112	9.095315228	9.641390837	8.670477397	10.99263731	10.31224048	9.794526815	9.226028468	11.30105581	11.04028075	9.090509253	9.918927994	10.02167631	9.529621131	10.98573392
AF001548.5	2.231162366	3.896017416	2.231162366	2.334554599	2.231162366	2.231162366	2.231162366	2.231162366	3.802647321	2.231162366	2.231162366	3.17905071	2.231162366	2.231162366	2.231162366	2.231162366	2.231162366	2.231162366	2.321226345	2.544302795	2.231162366	2.231162366	2.231162366	3.360218252	2.231162366	2.231162366	2.231162366	2.413659644	2.231162366	2.231162366	2.231162366	2.231162366	2.231162366	2.231162366	2.231162366	2.231162366	2.231162366	2.231162366	3.551054622	2.231162366	2.231162366	2.231162366	2.231162366	2.231162366	2.231162366	2.231162366	2.248355651	2.231162366	2.763598004
AF007147	3.756515839	3.480539009	3.597617801	3.623633609	3.983318689	3.756515839	3.756515839	3.756515839	3.373037018	3.756515839	3.376338207	3.756515839	3.756515839	3.803960768	3.756515839	3.557555654	3.68783659	3.337394095	4.118283499	3.756515839	3.842519641	4.096829836	3.756515839	3.366780835	3.517520435	4.305986054	3.281179507	3.756515839	3.337394095	3.756515839	3.756515839	4.622690525	4.899713488	4.785928226	4.159817543	3.756515839	3.756515839	3.756515839	3.903734625	4.137041674	3.863668886	3.756515839	3.868137012	4.027226433	5.249513529	4.707203563	4.937404981	3.756515839	3.214573522
AF067845.1	2.231162366	2.231162366	2.231162366	2.231162366	2.231162366	2.231162366	2.231162366	2.231162366	2.231162366	2.231162366	2.231162366	2.231162366	2.231162366	2.231162366	2.231162366	2.231162366	2.231162366	2.231162366	2.231162366	2.231162366	2.231162366	2.231162366	2.231162366	2.231162366	2.231162366	2.231162366	2.231162366	2.231162366	2.231162366	2.231162366	2.231162366	2.231162366	2.231162366	2.231162366	2.231162366	2.231162366	2.231162366	2.231162366	2.231162366	2.231162366	2.231162366	2.231162366	2.231162366	2.231162366	2.231162366	2.231162366	2.231162366	2.231162366	2.231162366
AF070581	2.350446985	9.8057893945	6.6027816685	6.832445328	2.350446985	2.3531449205	3.1175567945	2.3531449205	2.350446985	7.6740879425	2.231162366	6.1905720625	2.2338603015	2.354931528	2.3531449205	2.2338603015	2.3531449205	2.4047036245	5.6779960905	2.3531449205	3.296310645	2.3531449205	2.3848215555	2.3557896485	2.3531449205	3.1027946975	2.3531449205	6.701309185	2.452888942	4.2767733605	2.3531943085	2.354931528	4.7545853975	4.370993232	2.350446985	2.4465106925	2.263805823	2.3531449205	3.17409558	2.354931528	2.3531449205	5.083799845	2.350446985	2.3531449205	2.3531449205	3.4837921215	6.493363195	2.4191879055	2.232341912
AF086184	2.863825136	2.238365244	2.238365244	2.238365244	2.238365244	2.238365244	2.238365244	2.238365244	2.238365244	2.40609512	2.238365244	2.317953814	4.26689281	3.919992237	4.694513536	2.238365244	2.238365244	2.378665752	2.238365244	2.291883059	2.238365244	2.238365244	2.597141235	2.238365244	2.238365244	2.238365244	2.238365244	2.238365244	2.238365244	3.565980177	2.238365244	5.694915712	2.310147578	2.238365244	2.238365244	2.272399864	2.238365244	2.238365244	2.238365244	2.238365244	2.231162366	2.238365244	2.238365244	2.238365244	2.238365244	2.238365244	2.231162366	2.238365244	2.292089151
AF090939	4.010038184	2.277362019	2.646027269	2.372197829	2.468197087	3.020894322	2.287464562	2.405118916	2.468197087	2.273483899	2.405118916	2.269952487	2.263515832	3.067551863	2.365615036	2.231162366	2.406529206	2.405118916	2.263515832	2.405118916	2.468197087	2.405118916	2.468197087	2.468197087	2.468197087	2.405118916	3.429213916	2.231162366	2.405118916	2.263515832	5.666407532	2.359130053	2.405118916	2.405118916	4.949545652	2.257836519	2.893079418	2.949126989	2.472078981	2.468197087	2.569432323	2.484398502	2.405118916	3.848410276	2.468197087	2.468197087	4.201157109	2.496453171	2.263515832
AF131215.4	2.231162366	2.231162366	2.630133268	2.231162366	2.231162366	2.231162366	2.231162366	2.231162366	2.231162366	2.231162366	2.231162366	2.231162366	2.249610855	2.231162366	2.231162366	2.231162366	2.231162366	2.231162366	2.231162366	2.231162366	2.231162366	2.231162366	2.231162366	2.231162366	3.133024952	2.455185853	2.231162366	2.231162366	2.231162366	2.231162366	2.231162366	2.231162366	2.231162366	2.231162366	2.231162366	2.231162366	2.231162366	2.231162366	2.253798277	3.394559963	2.231162366	2.231162366	2.788142087	5.902837236	2.231162366	2.410510015	2.417760987	2.231162366	2.231162366
AF131215.8	2.299868856	2.251653561	3.008399977	2.299868856	3.590882706	2.268907306	2.564324313	2.690270554	2.299868856	2.299868856	3.275881205	2.299868856	2.911116588	2.23184073	2.299868856	2.23184073	2.957295153	2.299868856	2.299868856	2.68293977	2.262739875	2.299868856	2.299868856	2.281330584	2.299868856	2.299868856	2.412814101	2.263078716	2.299868856	2.250971794	2.299868856	2.299868856	2.350101774	2.363070867	2.299868856	2.309501156	2.478921549	2.299868856	2.299868856	3.456566829	4.266407984	2.443321437	2.299868856	3.559953461	2.299868856	2.299868856	2.299868856	2.299868856	2.289048174
AF186192.1	2.231162366	2.231162366	2.231162366	2.231162366	2.231162366	2.231162366	2.231162366	2.231162366	2.231162366	2.231162366	2.231162366	2.231162366	2.231162366	2.231162366	2.231162366	2.231162366	2.231162366	2.231162366	2.231162366	2.231162366	2.231162366	2.231162366	2.231162366	2.231162366	2.231162366	2.231162366	2.231162366	2.231162366	2.231162366	2.231162366	2.231162366	2.231162366	2.231162366	2.231162366	2.231162366	2.231162366	2.231162366	2.231162366	2.231162366	2.231162366	2.231162366	2.231162366	2.231162366	2.231162366	2.231162366	2.231162366	2.231162366	2.231162366	2.231162366
AF198444	2.231162366	2.231162366	2.231162366	2.231162366	2.231162366	2.231162366	2.231162366	2.231162366	2.231162366	2.231162366	2.231162366	2.231162366	2.231162366	2.231162366	2.231162366	2.231162366	2.231162366	2.231162366	2.231162366	2.231162366	2.231162366	2.231162366	2.231162366	2.231162366	2.231162366	2.231162366	2.231162366	2.231162366	2.231162366	2.231162366	2.231162366	2.231162366	2.231162366	2.231162366	2.231162366	2.231162366	2.231162366	2.231162366	2.261378525	2.231162366	2.231162366	2.231162366	2.231162366	2.231162366	2.231162366	2.231162366	2.231162366	2.231162366	3.562953353
AF213884.2	2.231162366	2.231162366	2.231162366	2.231162366	2.231162366	2.315487678	2.231162366	2.231162366	2.231162366	2.231162366	2.231162366	2.231162366	2.231162366	2.231162366	2.231162366	2.231162366	2.231162366	2.231162366	2.231162366	2.231162366	2.231162366	2.231162366	2.231162366	2.231162366	2.231162366	2.231162366	2.231162366	2.231162366	2.231162366	2.231162366	2.231162366	2.297093822	2.231162366	2.231162366	2.231162366	2.231162366	2.231162366	2.231162366	2.231162366	2.231162366	2.231162366	2.231162366	2.499374673	2.231162366	2.231162366	2.231162366	2.231162366	2.231162366	2.231162366
AF279780	3.05711399	2.760813298	5.165664251	3.259336936	3.113732933	2.760813298	2.760813298	2.71144559	3.068667763	4.454710914	2.795130688	2.760813298	2.760813298	2.760813298	2.760813298	2.947321818	2.760813298	2.760813298	2.760813298	4.957304269	2.685617463	3.522383041	2.792541257	2.918889855	3.05288024	2.760813298	3.180041878	2.760813298	2.760813298	4.478315075	2.71144559	2.914777569	2.760813298	2.760813298	4.376292976	3.238699177	3.51235953	2.82194506	2.760813298	3.270601446	2.760813298	2.760813298	2.760813298	3.351250949	3.32953141	2.760813298	2.444405292	2.760813298	2.769546733
AF289551	4.976634647	4.968629108	5.646342832	5.282782178	5.715860933	6.57848782	5.335673813	5.211403905	5.335673813	5.282782178	5.715791581	5.318288173	5.335673813	4.86477655	5.323210098	5.311806976	5.085567707	5.09532416	5.282782178	5.697602839	5.335673813	5.335673813	5.335673813	4.412048201	5.709149871	5.335673813	6.193460345	5.335673813	5.335673813	5.262505534	4.407175909	5.335673813	6.175919818	5.335673813	5.335673813	5.335673813	5.335673813	5.310263797	6.442875135	5.335673813	5.69263725	5.282782178	6.254222643	5.335673813	6.91997802	5.163284394	4.407175909	5.041712733	5.335673813
AF520793	5.774241263	5.01410721	6.892752952	3.947467708	6.119279002	8.533914949	4.817904898	3.074395738	6.725870808	4.084297556	7.09178037	3.673816194	5.639308809	4.52141032	6.622803218	4.328766359	5.425354064	7.221917637	3.947467708	5.927626185	4.434446361	5.662093646	5.921294378	6.34583571	8.58270437	4.458488498	7.546344268	2.231162366	3.947467708	3.309630938	6.495842139	4.615269168	3.702015872	5.216806947	5.937612152	5.736187878	6.286254375	5.174430471	6.195178205	7.203128405	5.490134159	5.674561785	4.477522692	7.72071855	4.447364759	6.830687192	6.092581154	5.909143399	4.704744243
AFAP1	7.418957228	9.751842055	7.65061084	7.207339	7.400415163	4.090837111	6.325253292	5.050555026	6.197310478	7.301163193	7.04535771	7.133479595	7.095147998	8.650385636	6.258748013	7.560759882	6.054375956	8.055084095	7.452146453	7.198006593	7.321438602	7.868197469	7.7474301	7.742931946	7.537338405	9.050409583	4.026125278	8.605285072	7.812975075	8.14157328	7.44807534	8.296229177	7.208034534	7.113763779	7.5906507	7.208034534	5.882746054	7.198006593	7.640591695	5.743504099	7.198006593	7.38669157	5.205937702	7.046947982	7.025385116	7.501325135	9.26211271	6.903138368	7.595084126
AFAP1-AS1	2.231162366	2.231162366	2.231162366	2.231162366	2.231162366	3.2410556395	2.231162366	2.231162366	2.231162366	4.0883142865	2.231162366	2.231162366	2.231162366	3.545020153	2.231162366	2.231162366	2.231162366	2.231162366	2.755173432	2.231162366	2.231162366	2.231162366	2.231162366	2.231162366	2.231162366	2.231162366	2.231162366	3.074206345	2.231162366	2.231162366	2.231162366	2.231162366	3.246216738	2.231162366	2.231162366	2.231162366	2.4240211985	2.231162366	3.3741174355	2.232576831	3.4136526155	2.3095186405	2.231162366	3.86309748	2.231162366	2.7816729555	2.231162366	2.231162366	2.231162366
AFAP1L1	2.526223265	2.490449005	2.5328193405	3.431871131	2.550925044	2.5667464605	2.528747298	2.5328193405	2.5328193405	2.515573398	2.4988620735	2.5328193405	3.9107692625	2.6363308195	4.9676655625	5.140963887	2.4988620735	2.705821154	2.5328193405	2.8223131385	2.528747298	2.6233080715	2.5953895215	2.5528319465	2.7120910005	2.5328193405	2.5328193405	2.528747298	2.622979747	2.8908312085	2.504475207	4.262820319	2.5328193405	2.580609364	2.649737772	2.5328193405	2.5328193405	2.5328193405	2.4988620735	2.5368724865	2.583158992	2.701125823	2.6961275075	2.6165288265	2.794101825	2.5328193405	2.5094603555	3.137356366	2.5328193405
AFAP1L2	3.384585697	10.26490602	2.908369423	3.468958268	2.997824385	2.626914178	3.065554289	2.416385016	2.908369423	3.314272457	2.669298228	2.764746121	4.499081628	5.103262004	3.1221654	4.379342738	3.251226019	4.373930197	6.18406068	2.40632358	6.325085121	4.663963184	5.167069158	4.475595633	3.266203964	4.101701292	2.763678476	4.719122469	4.084626869	7.190647417	2.257871905	4.433345171	4.924427737	2.908369423	2.513537983	3.083292834	4.266534785	2.946573052	2.442188305	2.908369423	2.908369423	5.581920577	6.257772379	2.908369423	2.863743268	3.321063706	2.629005716	5.907638928	6.914422912
AFF1	5.58983659633333	5.81138276833333	5.44255988866667	5.504537192	5.436935642	5.66642794533333	5.46764282866667	4.898636971	5.59668846866667	5.710566402	6.64158072166667	5.921669072	5.52898392533333	5.330463022	5.35999863866667	5.188028335	5.526178772	5.47949484866667	5.30928680533333	5.54957115866667	5.38791126533333	5.30068471866667	5.40329297866667	5.29854682866667	5.616095302	5.48141400866667	5.292776082	5.52959136533333	5.31750806533333	5.16659816866667	4.96168033166667	5.028440852	5.56158220533333	5.24653265533333	5.612609132	5.41173214533333	5.40220785866667	5.449747242	5.46021940166667	5.76998529533333	5.466556872	5.06671134533333	5.38784143533333	5.65970722233333	5.740547569	5.49060865533333	5.51435006533333	5.14469066433333	5.38908148866667
AFF2	2.231162366	2.231162366	2.231162366	2.231162366	2.231162366	2.231162366	2.231162366	2.231162366	2.231162366	2.231162366	2.231162366	2.231162366	2.231162366	2.231162366	2.231162366	2.231162366	2.231162366	2.231162366	2.231162366	2.231162366	2.231162366	2.231162366	2.24369741666667	2.231162366	2.231162366	2.231162366	2.231162366	2.231162366	2.231162366	2.231162366	2.231162366	2.231162366	2.231162366	2.231162366	2.231162366	2.231162366	2.231162366	2.231162366	2.231162366	2.231162366	2.231162366	2.231162366	2.231162366	2.231162366	2.231162366	2.231162366	2.231162366	2.231162366	2.231162366
AFF3	2.231162366	2.231162366	2.231162366	2.231162366	2.231162366	2.231162366	2.6444945105	2.231162366	2.231162366	3.09940213116667	2.231162366	2.26996475283333	2.231162366	2.231162366	2.231162366	2.231162366	2.231162366	2.231162366	2.231162366	2.231162366	2.25356991316667	2.231162366	2.231162366	2.231162366	2.42952163283333	2.34386296566667	2.231162366	2.42170362133333	2.53856455883333	2.231162366	2.231162366	2.56413825733333	2.231162366	2.23467447283333	2.231162366	2.231162366	2.231162366	2.231162366	2.413742402	2.231162366	2.231162366	2.231162366	2.23513910633333	2.231162366	2.231162366	2.231162366	3.34604414283333	2.231162366	2.2323647105
AFF4	4.722569702125	4.01230242775	3.978402544625	3.896979642	4.137803057875	4.394538991125	3.853885318125	3.996612678375	3.80539358625	3.771721291125	4.26054164425	3.944698819	4.000515606	4.721863968375	4.31968609425	3.739232596375	4.248089505875	3.780188327625	3.782482783625	3.8833567315	4.149875643	4.120018275375	4.271094962375	4.79779389025	4.25262944225	4.78695095225	4.480354399125	3.797079286875	3.745794506625	3.528546836875	3.898240323375	4.522758249125	4.854550613375	4.5877161985	4.370535464375	4.7058153895	5.07486341025	4.6693806325	4.387677564375	4.352492453875	4.937337267125	4.406834552125	3.972530702125	4.50480951275	4.871010929375	4.563793835375	4.390598736375	4.381749292375	4.664919130375
AFG3L1P	3.446013921	3.911775727	3.64906149166667	3.49361997266667	3.63365850833333	3.70836686	3.61890833233333	2.97875784833333	3.56588554766667	3.427030845	3.76942342033333	3.24943944133333	3.546804559	3.53432291033333	3.308367991	3.45893328266667	3.54018379266667	3.57003222433333	3.546804559	3.64906149166667	4.11342698633333	3.61034301	3.46577689933333	3.99832847366667	4.11007011033333	3.644476813	4.04131207666667	3.43087398533333	3.448457674	3.24557694366667	4.12438665	3.8739721	3.94711432833333	3.546804559	3.50297382533333	3.51254857233333	3.427030845	3.427030845	3.90330907233333	3.385235388	3.51933161066667	3.64906149166667	3.93401830766667	4.58703750666667	4.52374642033333	3.844203501	4.410458109	3.427030845	4.70245467166667
AFG3L2	8.06608953366667	6.93344657266667	7.65793953333333	7.785008659	7.60183576066667	7.11689849566667	6.929473879	8.885613268	7.81487880866667	7.38850508	8.16409012	7.84768741833333	7.95028312566667	7.18579935933333	7.24695995933333	7.820054498	7.35904847933333	7.986300728	7.63087503966667	7.921552746	7.61959382	6.713221945	7.41648740933333	7.631979094	8.14419672933333	6.82594638633333	7.62399530366667	6.76728299533333	7.770115844	7.29609096833333	8.885797645	7.423484663	7.223751807	6.45640121566667	8.19605309166667	6.78151259333333	6.954728544	6.88868123266667	8.09396475933333	7.73219010066667	7.76556915833333	6.676345756	7.61993987933333	7.11329471966667	7.21781330033333	7.55490743633333	7.74156398633333	7.67209324766667	7.628967918
AFM	2.231162366	2.231162366	2.231162366	2.231162366	2.231162366	2.231162366	2.231162366	2.231162366	2.231162366	2.231162366	2.231162366	2.231162366	2.231162366	2.231162366	2.231162366	2.231162366	2.231162366	2.231162366	2.231162366	2.231162366	2.231162366	2.231162366	2.231162366	2.231162366	2.231162366	2.231162366	2.231162366	2.231162366	2.231162366	2.231162366	2.231162366	2.231162366	2.231162366	2.231162366	2.231162366	2.231162366	2.231162366	2.231162366	2.231162366	2.231162366	2.231162366	2.231162366	2.231162366	2.231162366	2.231162366	2.231162366	2.231162366	2.231162366	2.231162366
AFMID	2.231162366	2.231162366	2.231162366	2.231162366	2.231162366	2.231162366	2.231162366	2.231162366	2.231162366	2.231162366	2.231162366	2.231162366	2.231162366	2.231162366	2.231162366	2.231162366	2.231162366	2.231162366	2.231162366	2.231162366	2.231162366	2.231162366	2.231162366	2.231162366	2.231162366	2.231162366	2.231162366	2.231162366	2.231162366	2.231162366	2.26334181	2.231162366	2.231162366	2.231162366	2.231162366	2.231162366	2.231162366	2.231162366	2.231162366	2.231162366	2.231162366	2.231162366	2.231162366	2.231162366	2.231162366	2.231162366	2.231162366	2.231162366	2.231162366
AFP	2.231162366	2.231162366	2.231162366	2.231162366	2.231162366	2.231162366	2.231162366	2.231162366	2.231162366	2.231162366	2.231162366	2.231162366	2.231162366	2.231162366	2.231162366	2.231162366	2.231162366	2.231162366	2.231162366	2.231162366	2.231162366	2.231162366	2.231162366	2.231162366	2.231162366	2.231162366	2.231162366	2.231162366	2.231162366	2.231162366	2.231162366	2.231162366	2.231162366	2.231162366	2.231162366	2.231162366	2.231162366	2.231162366	2.231162366	2.231162366	2.231162366	2.231162366	2.231162366	2.231162366	2.231162366	2.231162366	2.231162366	2.231162366	2.231162366
AFTPH	9.8087790125	10.51210391	10.64462023	9.3710998855	10.47409233	10.785613525	10.66222953	10.685410945	10.30982231	10.206755775	10.826351025	11.179795515	10.78863835	9.88363582	9.458627353	10.434681695	10.543348155	9.776905369	9.4805818805	10.452186745	10.0794877445	9.9131688025	10.459810095	9.741004901	10.49691579	9.5789418605	10.753555395	10.65228869	9.7819826645	10.26622457	9.3958819305	9.545184362	10.51229214	10.343349895	10.516620355	9.888605101	10.823652095	10.1741687965	10.29990883	11.28447409	10.1501630945	10.232294854	10.187010632	10.412902255	10.439455015	10.43503256	9.327130026	9.6250125035	9.788230059
AGA	4.754988635	9.91522627433333	6.476596844	8.52044531733333	5.99376436266667	6.74062409866667	8.14581387833333	7.82120238966667	7.79253731433333	7.05089128866667	8.94416103633333	7.52464737133333	8.01437687566667	6.158611609	7.36066100066667	6.06129224933333	8.95778059233333	7.00045142766667	6.71763400033333	7.18073186533333	7.445387344	7.153681783	7.72416574933333	8.03136959333333	7.00909815	6.62316626766667	6.50708888033333	7.84368895666667	6.531419677	8.06127519566667	6.12777423066667	5.03946980066667	5.88983306666667	5.90441551266667	6.380629362	7.49593610566667	5.03611884066667	6.34491842633333	6.40631383933333	7.434536698	5.19649597233333	6.893844482	7.44634896966667	5.99713288833333	4.858156177	7.670855253	5.98930201233333	8.93747566466667	7.96025695833333
AGAP1	3.83625102566667	3.32445430633333	3.97494944766667	4.563845092	3.62445297933333	3.34829019133333	3.35015517466667	3.85292953066667	3.61953903833333	6.397432183	3.98213476733333	4.54212643733333	3.819141909	4.62966951333333	3.43456711133333	3.624201638	3.62252926666667	4.18793755866667	3.37717375866667	3.53269494	4.735648295	3.60855125733333	3.53503785966667	3.797393419	4.42238934633333	4.163628178	3.88790734033333	5.53922998866667	4.473393342	3.500401337	6.010176529	3.64329380033333	3.97843558266667	3.312213203	3.56075782366667	3.823487967	3.65696114466667	3.998220418	4.43891310366667	3.38094943833333	3.370281918	3.62518252666667	3.76729852733333	3.52100118	3.603429838	4.15556150633333	4.90699623433333	3.824354954	4.58694708733333
AGAP11	2.231162366	2.2312000705	2.5274974785	2.239690783	2.2312000705	6.0409358935	2.27683134	2.239690783	2.2911304715	2.239690783	5.21902516	2.239690783	2.239690783	2.239690783	2.231162366	2.239690783	2.239690783	2.239690783	2.2312000705	2.329266491	2.2327309825	2.239690783	2.239690783	2.2312000705	3.368130539	2.239690783	3.3751399525	2.2312000705	2.239690783	2.2312000705	2.239690783	2.239690783	2.239690783	2.231162366	2.2396530785	2.239690783	3.520903129	2.2312000705	4.4653494835	2.4320959485	2.470221647	2.239690783	2.334226857	8.7423927725	8.350111547	2.239690783	2.239690783	2.231162366	2.239690783
AGAP2	2.516328369	2.26227760066667	2.478990122	2.26223805866667	2.26227760066667	2.26227760066667	2.26227760066667	2.26227760066667	2.28549674333333	2.26227760066667	2.26227760066667	2.26227760066667	2.26227760066667	2.26227760066667	2.26227760066667	2.26227760066667	2.26227760066667	2.26227760066667	2.49263572933333	2.26227760066667	2.26227760066667	2.26227760066667	2.28852762033333	2.26227760066667	2.26227760066667	2.26227760066667	2.300223154	2.26227760066667	2.28154205033333	2.26227760066667	2.26227760066667	2.26227760066667	2.28693088233333	2.26227760066667	2.32150399266667	2.25982012666667	2.30030013133333	2.26227760066667	2.26227760066667	2.26227760066667	2.69517830033333	2.26227760066667	2.381110456	2.26227760066667	2.28957896866667	2.26223805866667	2.26227760066667	2.26227760066667	2.26227760066667
AGAP2-AS1	2.91793145	2.856567345	2.764585486	2.764585486	2.905351348	3.111660846	2.764585486	2.764585486	2.247931611	2.720270007	2.820796119	2.428071957	3.665610394	2.522099773	4.655783469	3.664529926	2.764585486	2.764585486	3.623106211	2.764585486	2.764585486	2.979187669	3.773880494	3.342344079	2.82060672	3.349615877	2.247931611	2.764585486	3.043533654	5.780388095	2.231162366	2.764585486	2.82213381	2.764585486	2.764585486	3.083292339	3.846210247	2.764585486	2.231353564	2.764585486	2.764585486	5.009075394	2.764585486	2.254498697	2.764585486	2.764585486	2.24841862	4.83366958	2.764585486
AGAP3	6.049695094	5.90069276233333	5.99421521333333	6.24444117633333	6.36149863833333	6.616497046	5.54292499966667	5.50228526366667	7.025398113	5.75645584366667	7.524839203	5.47680336533333	5.89439410566667	5.350736928	5.60103205433333	5.99622710866667	5.82086400033333	6.378946809	5.966029148	5.90815902866667	5.415804866	6.707769659	5.80461099866667	5.27889717866667	6.31336103266667	5.89053918666667	6.06341823933333	5.88922009866667	6.18806263166667	5.79730817033333	7.90123964466667	5.81012175566667	5.893077394	5.58039161533333	5.778824023	5.48373674	5.90213814833333	5.48484919766667	5.85316609366667	6.246164837	6.09894207066667	5.60844799	6.04304408933333	6.209107316	5.60103205433333	5.96086134533333	5.91349002433333	5.66659792466667	7.15808914
AGAP4	3.388381016	2.35669344	3.190219277	2.706544667	2.706544667	3.582756332	2.89052353	2.780421307	2.706544667	2.706544667	2.706544667	2.872914168	2.717694911	3.347213143	2.706544667	2.706544667	2.740878561	2.706544667	2.706544667	2.706544667	4.924879847	3.388381016	3.388381016	4.004796044	3.495798138	3.388381016	3.443705058	2.706544667	2.706544667	2.706544667	4.831126527	3.388381016	4.574141877	2.706544667	4.064145069	2.915526489	3.388381016	3.201039069	4.822538357	3.248361338	3.388381016	3.388284199	3.388381016	5.18334508	3.388284199	4.021738218	3.388381016	2.857587848	6.305417649
AGAP6	2.700280519	2.700280519	2.6389290535	2.639679392	2.7683072105	2.678826518	2.700280519	2.470376599	2.663055996	2.641010698	2.694301757	2.700280519	2.6995301805	2.7749274075	2.700280519	2.700280519	2.700280519	2.6308004315	2.700280519	2.6995301805	3.088522922	2.562694521	2.700280519	3.020925499	2.703883602	2.9409700345	2.9953425795	2.700280519	2.700280519	2.6363636895	4.4231556025	2.639679392	2.8480055435	2.700280519	2.700280519	2.700280519	2.700280519	2.639679392	2.8782312085	2.632283526	2.700280519	3.668660918	2.700280519	3.256703121	2.4263439835	2.771923514	2.741297663	2.7068046555	4.9346855985
AGAP9	5.23685604	5.23685604	5.23685604	5.23685604	5.23685604	5.323185981	5.23685604	5.23685604	5.23685604	5.23685604	5.311018549	5.23685604	5.23685604	5.23685604	5.23685604	5.23685604	5.23685604	5.23685604	5.23685604	5.23685604	5.23685604	5.23685604	5.23685604	5.23685604	5.606942901	5.23685604	5.23685604	5.23685604	5.23685604	5.23685604	5.594740582	5.23685604	5.23685604	5.23685604	5.23685604	5.23685604	5.23685604	5.23685604	6.393023338	5.23685604	5.23685604	5.23685604	5.23685604	6.185762174	5.656561751	5.23685604	5.23685604	4.876811402	5.23685604
AGBL1	2.231162366	2.231162366	2.231162366	2.231162366	2.231162366	2.231162366	2.231162366	2.231162366	2.231162366	2.231162366	2.231162366	2.231162366	2.231162366	2.231162366	2.231162366	2.231162366	2.231162366	2.231162366	2.231162366	2.231162366	2.231162366	2.231162366	2.231162366	2.231162366	2.231162366	2.231162366	2.231162366	2.231162366	2.231162366	2.231162366	2.231162366	2.231162366	2.231162366	2.231162366	2.231162366	2.231162366	2.231162366	2.231162366	2.231162366	2.231162366	2.231162366	2.231162366	2.231162366	2.231162366	2.231162366	2.231162366	2.231162366	2.231162366	2.231162366
AGBL2	2.231162366	2.757811859	2.231162366	2.231162366	2.231162366	2.231162366	2.328953823	2.231162366	2.231162366	2.231162366	2.547123787	2.231162366	2.231162366	2.231162366	2.231162366	2.231162366	2.416561295	2.231162366	2.231162366	2.231162366	2.231162366	2.231162366	2.231162366	2.231162366	2.231162366	2.231162366	2.231162366	2.231162366	2.946119829	2.231162366	2.231162366	2.336624238	2.231162366	2.231162366	2.231162366	2.231162366	2.231162366	2.231162366	2.233110373	2.252758208	2.682038704	2.231162366	2.231162366	2.306418682	2.231162366	2.231162366	2.231162366	2.231162366	2.231162366
AGBL3	2.242122562	2.28592154066667	2.50168396566667	2.242122562	2.231162366	2.244679028	2.242122562	2.231162366	2.265792445	2.27240527366667	2.23372021766667	2.242122562	2.242122562	2.242122562	2.231162366	2.231162366	2.351753661	2.231162366	2.23372021766667	2.23372021766667	2.89992733433333	2.231162366	3.17421606	2.26946347233333	2.66475649366667	2.242122562	2.242122562	2.242122562	2.231162366	2.23372021766667	3.93659521966667	2.242122562	2.59152347133333	2.23770558533333	2.994726157	2.231162366	2.23372021766667	2.242122562	2.25403416933333	2.412059975	2.242122562	2.23372021766667	2.231162366	2.93895744733333	2.86345025166667	2.242122562	2.67075126633333	2.242122562	2.28761787233333
AGBL4	2.265352255	2.231162366	2.231162366	2.231162366	2.231162366	2.231162366	2.231162366	2.231162366	2.231162366	2.231162366	2.231162366	2.231162366	2.231162366	2.231162366	2.231162366	2.231162366	2.231162366	2.231162366	2.231162366	2.231162366	2.231162366	2.231162366	2.231162366	2.231162366	2.231162366	2.231162366	2.231162366	2.231162366	2.231162366	2.231162366	2.231162366	2.231162366	2.231162366	2.231162366	2.231162366	2.231162366	2.231162366	2.231162366	2.231162366	2.231162366	2.231162366	2.231162366	2.231162366	2.231162366	2.231162366	2.231162366	2.231162366	2.231162366	2.231162366
AGBL5	4.23066965733333	4.43573274833333	4.53128792833333	5.36342231333333	5.225616082	4.95541944166667	4.333585911	6.413470022	4.92359184233333	4.40081161066667	4.66291080666667	5.59749197766667	5.19305677866667	4.48520572233333	4.516998305	6.065374739	4.635680057	5.244552291	4.524276175	4.99076404666667	4.35921955266667	5.080259382	4.11692287266667	5.15137032466667	4.42037416966667	4.02423078	5.96837766666667	4.986020632	4.50303742066667	6.04003539133333	6.74795793266667	4.23617069333333	3.616287964	4.73936054133333	4.47763967033333	4.39013041666667	5.16157634733333	5.01994420733333	4.516681416	4.52246834966667	4.38141414	4.66605412366667	4.54652871266667	3.92758597633333	4.34146428433333	4.28935733733333	4.531154448	4.76104985366667	5.56137914266667
AGER	2.231162366	2.231162366	2.231162366	2.231162366	2.231162366	2.27229003	2.231162366	2.231162366	2.231162366	2.231162366	2.231162366	2.231162366	2.2321830135	2.231162366	2.231162366	2.231162366	2.231162366	2.231162366	2.231162366	2.231162366	2.231162366	2.231162366	2.231162366	2.231162366	2.231162366	2.231162366	2.231162366	2.231162366	2.231162366	2.231162366	2.231162366	2.231162366	2.231162366	2.231162366	2.231162366	2.231162366	2.231162366	2.231162366	2.231162366	2.231162366	2.231162366	2.231162366	2.231162366	2.265410036	2.231162366	2.3013368465	2.231162366	2.231162366	2.231162366
AGFG1	7.398221149	6.7273297874	6.909788575	7.04021757	6.3586741382	4.8768388126	6.9702851572	6.816044967	6.7186183872	7.4353722664	7.1335322534	6.637648232	6.9798087236	7.998559239	6.9628062032	7.2592490402	6.7674583356	6.9597443156	7.4667624596	6.7602469022	6.8674820412	6.6687137824	6.6081299174	7.1514278138	7.1291226854	7.255480823	6.8354866354	6.803266199	6.376942511	6.7718624986	6.6920493714	7.112548387	6.4186005134	6.6560866228	7.0979387548	8.1335102364	5.8640232178	7.3004015282	6.526655672	6.3921968334	5.3906580358	6.9708833116	5.526943659	6.5242934126	4.3966854982	7.2557786876	6.6394098016	7.1868937312	7.1580960906
AGFG2	2.4328808985	2.99373831833333	2.28698420883333	2.43454832116667	2.447958084	2.37880093566667	2.44486604283333	2.45184231583333	2.465227412	2.505084166	2.44976869533333	2.39421704433333	2.45787260583333	2.4328808985	2.49654327783333	2.60407493566667	2.4328808985	2.56378249516667	2.85294748633333	2.62641181433333	2.66957903316667	2.44048810116667	2.45670877083333	2.4843660215	2.49012233233333	2.4328808985	2.4328808985	2.40337683683333	2.4199565035	2.4328808985	2.4199565035	2.36960249866667	2.882198022	2.40256852216667	2.49516982583333	2.4328808985	2.36396183416667	2.4328808985	2.4521630345	2.4420140185	2.50992696716667	2.4199565035	2.45096025333333	2.50245403883333	2.63836021733333	2.4199565035	2.5087704125	2.4328808985	2.5013945435
AGGF1	5.1483911415	7.18033104325	6.12918160675	6.345533654	6.3355323225	6.43134143975	6.6737826605	7.15458361275	6.6762019145	6.25991551925	7.38101939775	7.007130902	6.4376076115	6.97550508675	6.9883275275	6.90369896625	7.45561606225	6.52177863875	5.722859935	6.79779911525	7.123694974	6.41277559675	6.7775786865	6.38077415725	6.898595412	6.091624464	6.85197422575	6.57473749925	6.54608895525	6.8644399735	7.062966442	6.069594899	6.02655763875	6.110683289	6.892609169	6.58810479925	6.13075689925	6.308203604	6.5873682745	6.6324210565	4.456281783	6.20804976275	5.562645784	5.68923596575	5.70256922625	6.59517709925	6.71744834625	7.16822462375	6.829991696
AGK	6.38573001433333	5.59039213733333	6.09034288033333	5.53384771633333	6.162108742	5.54490098033333	5.34473687766667	6.10836008833333	6.35928984466667	6.22711014266667	6.46867386733333	5.33192501966667	5.94677867833333	5.77265379566667	5.60234032966667	5.335116229	6.00963784266667	5.50679934266667	5.42366513266667	5.27276145233333	5.71867344966667	5.88589938533333	5.08055804	5.36262162633333	6.144689241	5.056514387	5.83655941566667	5.32140490966667	5.66997161866667	5.942232456	6.91582460833333	5.12735667466667	5.08347217266667	5.40145821366667	6.31489879733333	5.795638692	5.776378156	6.04810308833333	5.643512993	5.85212756433333	4.86895083433333	6.08951559233333	4.40514244866667	5.797781577	5.43066023133333	5.61475919733333	5.659573254	6.688072611	5.70130970233333
AGL	10.99143723	12.76026439	11.64128331	10.67243238	10.22717337	10.86185507	10.50584287	10.27985497	11.3938834	10.7354343	10.91233197	10.11949751	11.34951447	9.927500578	11.01720503	10.90388118	11.95820883	10.56060343	10.07762346	10.57891046	10.22712088	10.61807467	11.35473151	10.37677818	10.68849191	10.2316352	11.25022144	11.03463499	9.373666033	10.77119041	10.20951997	9.523624567	9.320761443	9.620709881	10.25094404	11.42840421	10.95881023	9.794501274	10.4513162	10.58158288	10.5728762	10.23594387	8.991241429	10.45703884	8.155386128	10.46717977	9.885286666	10.76181067	10.51936962
AGMAT	4.15678455266667	2.96940460366667	3.320848697	3.99180769766667	3.45973865933333	4.046644066	4.126863366	4.398438598	4.52763470933333	4.33311086133333	4.52532130066667	4.22011944766667	3.41755213	3.04571457533333	2.99772990333333	3.51776882133333	4.32505369	3.75228143	3.992197654	3.86202757866667	4.667380477	3.879552434	2.59546405433333	3.65380936766667	3.37463291566667	2.578479924	3.76817656166667	3.417076551	3.86329879366667	3.11598924433333	3.38889853033333	3.71855758366667	2.772617559	2.84047317933333	3.970042831	3.275309317	3.302311376	2.71126880366667	2.895070195	3.505032921	2.376813799	2.92785816966667	2.76677281266667	4.50929373266667	3.315396585	2.81924199133333	3.08836514433333	3.104747004	3.477570712
AGO1	5.77972121825	5.20332353525	4.63604039625	5.1042583365	4.440461877	4.398789951	4.56747706375	4.15716227275	4.240000263	4.9678371995	4.5340311455	4.6428414245	4.55984894	4.657139359	3.95272819575	4.8224382585	4.005136012	4.4179121995	4.2760298495	4.50368368325	4.27182186275	4.26636464625	4.28303363775	4.74996007725	4.35446355	4.50441444975	4.92774792975	4.53688587275	4.305062716	4.569712437	4.4121826855	4.4479379765	4.033149352	3.90585498075	4.5430175395	4.2596039365	3.74419509775	4.118504571	4.8651143615	4.28942562225	4.50759020875	4.6620535405	4.14906001	5.14320342125	4.18667998525	5.049789514	4.34339334175	4.91567680275	4.16857729
AGO2	9.435833265	8.86901057	7.590774091	8.86901057	8.907189242	7.698304221	8.097841972	8.598174545	7.81500955	8.097841972	8.762253261	9.087069659	8.126709566	8.447271553	7.848036948	9.476972751	7.538032515	8.646941166	8.296399747	7.424455954	9.394546276	7.636267896	8.412932733	9.230883937	9.414432804	8.627591068	10.19725154	9.281066897	10.29983035	7.910922159	10.05718057	8.42389189	9.060434897	8.602564924	8.33483596	7.18969576	8.48757714	7.743745089	8.615021062	8.097841972	8.557964095	8.097841972	8.93796866	9.386852076	9.179310564	8.815734531	9.491996206	8.861503187	10.36538278
AGO3	4.3493411045	6.18907482775	5.8345202455	5.91059671775	5.380008908	5.31055351025	5.0848825205	4.12903384575	5.99235461225	6.51160391275	5.26831901475	4.9021830735	5.5788545885	5.04133641025	4.816020068	5.00592761475	5.10550938025	5.406100796	4.85025675525	5.17321821975	5.31361201925	5.210034876	5.62991181075	5.06602666575	6.152768951	5.213034003	5.7167685825	4.961455062	4.6210680225	5.20711516225	4.9670741615	5.44903106375	4.8471691005	5.31700154575	5.771253802	5.5314113945	4.6808369725	5.4694482855	5.72609921525	5.0986140025	5.47269475125	5.22998337775	5.06662649925	6.36818411175	4.91573349025	5.90757588775	6.1537145265	5.1966122765	4.8537078075
AGO4	3.45334065725	3.9307428625	4.534837579	3.57358879925	3.693316015	4.046006764	3.788351553	3.89036472025	4.34953395825	4.4081252415	3.97013124025	4.119753357	3.8523549645	3.853496162	3.43160244275	4.09417710875	3.85813154475	3.997339312	3.509917432	4.138263867	4.00338786125	3.6524691295	3.875075402	3.97284038075	3.98067539175	4.0026888	4.49429068275	3.762023732	3.38141933325	3.7878772385	3.67407419325	3.66964369675	3.70442305675	3.7503409995	3.745557725	3.950239723	3.35077629175	3.76835108975	3.95514368425	3.85001136075	3.637933571	3.826682843	3.48452247025	4.0511049355	4.0603478465	4.0020643265	4.011868096	3.95147509775	4.65352786625
AGPAT1	6.986142935	8.2434010705	7.4404090565	8.9714942245	7.738776971	8.311806218	7.309827182	6.5433772025	7.5408797075	6.325534627	7.376080468	7.4037392995	7.258186547	7.065973542	7.2251804975	6.842812543	7.138213779	8.408944531	7.356452017	8.5322607765	7.4330810615	7.101622346	6.607520725	6.9959726385	7.821176076	7.541030391	7.2620263475	7.6026283845	7.3305215715	7.3143017015	8.350377117	7.773839658	7.3034165265	7.0780954725	7.435998871	6.8340372045	8.10675424	7.7117245745	7.6085344165	7.6441925435	7.1342260845	8.7701514625	7.406448024	7.5778116185	7.2926804985	7.4428384175	7.618390364	7.694784405	7.7151322275
AGPAT2	5.187453929	5.676518489	7.365292218	5.692026566	6.8257672535	8.6518370845	5.5427393255	7.614243583	6.5163426065	5.9037331965	7.1688398645	6.43853125	5.627489529	5.0801675345	6.2110028365	5.89542499	5.841891958	5.1378340805	6.1806237945	7.6739939825	5.637190103	7.147137597	7.391580063	6.8093773715	6.3990045195	5.8095536935	5.6924326055	6.789650534	6.1868554535	6.274207756	5.3430053985	5.855691963	6.455993806	6.327216107	5.862812041	5.2598868745	5.928802493	5.825066171	6.237582494	8.675467228	6.0741798555	5.8142164455	8.7488887505	5.906756732	6.655622824	5.675574854	4.6901852355	5.357963272	6.937839078
AGPAT3	3.54253634516667	5.84225337783333	5.986072014	5.401944063	5.213409575	6.15192139233333	5.892086815	4.17897791083333	5.80305796433333	5.99002642416667	5.51370566216667	6.61019890216667	5.59661099516667	4.99383092533333	4.0142373635	4.9260494095	5.45427948366667	5.461607133	5.43956681283333	6.50494984816667	6.02235173116667	6.21160487083333	5.65481393266667	6.43909748316667	5.90827188916667	5.63403473683333	5.7752318795	6.33252921766667	6.03432756783333	5.03926419116667	5.558199245	5.27332607733333	5.29139308833333	5.26527819083333	5.33237169666667	5.14194239166667	5.1110905695	4.89874752883333	5.44019415433333	5.41679864283333	5.200377314	5.03049787833333	5.5806817555	5.44274827983333	5.47668438433333	5.51595094516667	6.09778997833333	4.94303993733333	5.99576991816667
AGPAT4	2.3031150585	2.231162366	2.2434271045	4.095243486	2.2434271045	2.2434271045	2.2434271045	2.2434271045	2.2434271045	3.804404638	2.263322261	2.2434271045	2.475305641	2.2505108785	2.860009478	3.1642308645	2.2434271045	2.5811322475	3.6669956645	2.2434271045	2.2434271045	2.2434271045	2.2434271045	2.246226314	2.2434271045	3.375204469	2.231162366	2.2434271045	2.261885775	2.7535458475	3.920632059	2.26812061	2.2434271045	2.291099141	2.468629596	2.3038544555	2.2434271045	2.2434271045	2.246605969	2.264231212	2.2434271045	3.806388967	2.6351567865	2.2434271045	2.2434271045	2.571002942	3.181750551	3.311137354	2.2434271045
AGPAT4-IT1	2.231162366	2.231162366	2.231162366	2.231162366	2.231162366	2.231162366	2.231162366	2.231162366	2.231162366	2.231162366	2.231162366	2.231162366	2.231162366	2.231162366	2.231162366	2.231162366	2.231162366	2.231162366	2.231162366	2.231162366	2.231162366	2.231162366	2.231162366	2.231162366	2.231162366	2.293171222	2.231162366	2.231162366	2.231162366	2.231162366	2.315373385	2.231162366	2.263863829	2.231162366	2.231162366	2.231162366	2.231162366	2.231162366	2.298689811	2.231162366	2.231162366	2.231162366	3.17401477	2.231162366	2.231162366	2.231162366	2.241860679	2.231162366	2.260813467
AGPAT5	6.7692623305	7.2660700845	6.2764581865	6.472713679	7.8965763685	5.5129488005	6.214247059	6.8538270615	6.578282696	6.3623027425	8.027665183	7.257094016	5.946777617	6.4699624	7.269466491	5.735020979	8.084229363	7.5103206225	5.36139501	7.4765336215	6.4938031315	7.075421033	6.8141980895	5.3093600875	7.7722193	6.502139684	5.175452028	6.0869606985	5.602288599	5.785205816	8.9215853845	5.7290264015	5.474752521	5.6267716935	8.1442933485	7.0822857635	6.6742409555	7.191320805	4.5784531565	5.7453687575	5.9170492965	5.19166403	5.283061905	6.2268699165	5.248906915	6.097871041	8.6431233735	6.2992855885	7.1228831865
AGPAT6	3.428304547	3.596839262	3.50053722	3.98036146166667	3.28905996766667	3.71411861466667	3.45810047266667	3.26423964666667	3.09428716466667	3.47887004533333	3.20687949666667	3.80113703733333	3.556279266	3.50885565466667	3.35636793933333	3.556279266	3.543294397	3.93003645	3.436770175	3.556279266	3.630899018	3.537932858	3.812786946	3.59170462966667	3.47789341033333	3.71323291866667	3.73054325933333	3.556279266	3.38034457633333	3.70596114466667	3.64501118033333	3.556279266	4.64892215966667	3.81644534366667	3.78094399033333	3.42159603033333	3.67245603533333	3.534837361	4.09186394666667	3.39492412066667	3.42819859633333	3.13278500966667	3.52998832466667	3.75862777733333	4.29953091366667	3.26780480533333	3.69461843033333	3.31295210233333	3.40729781633333
AGPAT9	8.802832876	3.437035631	3.117591574	6.599916166	3.117591574	3.114845638	3.647579285	5.371280731	3.117591574	4.246837387	3.114845638	3.114845638	4.998550801	7.905968442	4.530880785	5.304300645	3.117591574	2.231162366	3.117591574	3.114845638	3.448593511	3.114845638	7.512816584	3.117591574	2.761524036	3.686415115	2.231162366	3.345869895	5.966271241	4.213216747	2.591850871	3.117591574	3.464526953	3.355255994	3.114845638	5.332642459	3.114845638	5.217175894	3.117591574	3.117591574	3.114845638	3.117591574	3.92464366	3.117591574	3.114845638	4.334894445	3.117854733	5.591169455	3.283034798
AGPS	7.71545954225	7.00623902675	7.62876909975	8.43869514525	6.6894187045	6.44340252675	6.9564401075	8.0448331005	7.5048053855	7.41276954275	7.18116589225	7.6001807125	7.4483924915	8.5211565795	8.83219775175	7.31203964825	9.064017	7.896361201	6.905963216	7.58520161425	7.673623137	7.585344213	8.08349027675	8.52369221625	7.0885197305	7.878266356	7.2600520285	7.172775235	7.1442888115	7.7312112945	8.8841522325	7.38656453225	6.5203599845	7.42769321275	8.20584082625	9.09004543725	7.4093352	8.93489779925	6.149235199	6.78842182225	5.8904627125	7.54937184425	5.60583062075	6.442572539	6.002462912	6.730650304	6.43510550275	8.63052375575	8.51792045225
AGR2	3.7520529955	3.2933260275	9.8609493695	3.6694774925	8.7345770975	11.6085501035	7.741791616	8.7403882055	10.97208303	5.718928226	11.1107959125	9.604443955	9.103004512	6.9142248355	5.549132694	7.8055872245	11.1630387185	10.7865901405	5.200752411	11.4226410505	5.9721222185	10.887263104	6.801405742	10.6706633695	10.9458065045	9.3003237025	10.6410259135	3.4753289375	10.323357906	5.258447575	2.8843627735	3.530969338	12.639932835	8.3194016355	9.356748526	8.881041861	7.194725923	8.816380477	9.723203183	10.529427142	5.8045098665	3.4502572155	7.9594462205	9.65092294	7.9646414355	9.338566804	3.125389701	6.298582965	9.414095776
AGR3	2.231162366	2.231162366	2.231162366	2.231162366	2.231162366	2.231162366	2.231162366	8.011972807	2.231162366	5.789603797	2.231162366	2.805766428	2.231162366	2.231162366	2.231162366	2.231162366	2.231162366	2.231162366	2.231162366	2.231162366	2.231162366	2.231162366	2.231162366	2.231162366	2.231162366	2.231162366	2.231162366	2.231162366	13.18605956	2.231162366	2.231162366	2.231162366	11.21356344	2.231162366	2.231162366	2.270971314	2.231162366	2.231162366	2.231162366	2.231162366	2.231162366	2.231162366	2.231162366	2.231162366	2.231162366	2.231162366	2.231162366	2.231162366	2.234665928
AGRN	5.44832408625	3.89298375975	6.6650670105	6.08197261275	5.905463676	6.6312631805	4.79856416375	3.74798715325	6.102366516	4.836048024	5.740087964	5.070841976	6.42510251525	5.0007350475	5.11079835275	5.01882814075	5.30455798175	6.6128620355	6.542784413	6.850300598	4.68453021325	6.4125241675	5.34449268875	6.30567761275	6.33973613	6.30720661275	5.84611676925	5.8752352525	5.8943162535	5.0309989365	2.9461512025	6.27240244125	5.358871223	5.3725836315	5.61899104475	5.00607697875	5.6040766945	5.507125714	6.43486861375	6.5554587805	5.692105304	5.7388097965	6.770542943	6.978882503	6.2804039295	6.054635946	4.12929934325	5.3158768315	6.83494302825
AGRP	2.231162366	2.231162366	2.231162366	2.231162366	2.231162366	2.231162366	2.231162366	2.231162366	2.231162366	2.231162366	2.231162366	2.231162366	2.231162366	2.231162366	2.231162366	2.231162366	2.231162366	2.231162366	2.231162366	2.231162366	2.231162366	2.231162366	2.231162366	2.231162366	2.231162366	2.231162366	2.231162366	2.231162366	2.231162366	2.231162366	2.231162366	2.231162366	2.231162366	2.231162366	2.231162366	2.231162366	2.231162366	2.231162366	2.231162366	2.231162366	2.231162366	2.231162366	2.231162366	2.231162366	2.231162366	2.231162366	2.231162366	2.231162366	2.231162366
AGT	5.22865007	5.03096897	5.260806104	6.335698238	6.977580293	6.773538712	5.631922473	5.22865007	5.975615215	5.669568627	6.7594851	7.359648388	5.631922473	5.669568627	5.80244819	5.625976241	5.288284364	7.255956417	5.631922473	5.669568627	6.977677568	6.419453137	6.073361297	5.22865007	5.092193225	6.705398463	5.042101564	5.03096897	6.683655193	5.631922473	6.408181148	6.039437683	9.171837769	5.882967883	5.669568627	5.669568627	6.692669369	6.048328428	5.631922473	5.086100423	7.426526433	5.669568627	5.03096897	5.559755721	6.181506375	5.669568627	9.999940885	5.161922631	5.047772609
AGTPBP1	6.6923598125	4.968221652	4.726959203	4.6884592135	4.2502730325	3.3484235185	5.476519596	5.6149958935	4.898379708	5.913275423	4.5933470145	5.4586403575	3.992168302	5.5888671565	5.638313224	5.936661655	5.045222319	4.1826698125	5.2597372185	4.8197908065	5.6358878735	4.349390372	4.710715788	4.3941705965	4.149762874	4.633314994	4.3857335695	5.4952414345	5.0457868265	4.9934886665	6.415286647	4.246886584	4.8038110405	4.9954564165	4.8975684585	4.6021386405	4.789072739	4.7945023935	5.2938902185	5.3436463905	3.647111323	4.855913435	3.3840331755	4.2244214245	4.7707720945	4.641647954	5.3070938095	4.684811828	4.8716275195
AGTR1	2.258191891	8.4012533105	2.274440889	2.3243962385	2.273884847	3.8095170945	2.274440889	2.231162366	2.274440889	2.274440889	2.231162366	2.274440889	2.3243962385	2.3243962385	2.9750394095	2.274440889	2.3243962385	2.684072996	2.3365520695	2.4324812135	2.3243962385	3.186496317	3.0730448145	2.3243962385	3.9191531205	3.677050968	2.274440889	2.5636707095	2.88905904	3.717868147	2.2582367045	2.655699344	2.2838797065	2.628507943	2.274440889	3.6009405355	2.3243962385	2.5030124295	2.757627121	2.3243962385	2.86090918	2.274440889	2.8433081145	2.274440889	2.9570875855	2.4198811085	6.6744920485	2.3250547365	2.2821488275
AGTR2	2.231162366	2.231162366	2.231162366	2.231162366	2.231162366	2.231162366	2.231162366	2.231162366	2.231162366	2.231162366	2.231162366	2.231162366	2.231162366	2.231162366	2.231162366	2.231162366	2.231162366	2.231162366	2.231162366	2.231162366	2.231162366	2.231162366	2.231162366	2.231162366	2.231162366	2.231162366	2.231162366	2.231162366	2.231162366	2.231162366	2.231162366	2.24602983	2.231162366	2.231162366	2.231162366	2.231162366	2.231162366	2.24916989166667	2.231162366	2.231162366	2.231162366	2.231162366	2.253831174	2.231162366	2.27535141433333	2.231162366	2.231162366	2.231162366	2.24981874666667
AGTRAP	6.17356647133333	7.140040473	5.053947926	8.268645925	5.63277326366667	5.273147311	5.90331726766667	6.289466621	5.456742663	5.65283956666667	4.99050240466667	5.940371142	7.220090868	7.044945712	6.16260459933333	6.96185845666667	5.04202341566667	6.175186029	6.95490547033333	6.18229917933333	6.50215593833333	6.06604365666667	6.97519500833333	7.107665798	5.26361101466667	6.30000700966667	5.32161466933333	6.28396073866667	6.44819137766667	6.79057110533333	6.43043065566667	6.77648268466667	5.24321313933333	6.20697782266667	6.41610188366667	6.332550745	4.31558715166667	6.526830489	5.81806885933333	6.21305316666667	5.20044540466667	6.142889177	5.54990661266667	5.419132565	5.18543782033333	6.36402067733333	4.58796662333333	7.06942001166667	6.57701283433333
AGXT	2.23205630533333	2.23205630533333	2.23205630533333	2.23205630533333	2.23205630533333	2.23205630533333	2.23205630533333	2.23205630533333	2.23205630533333	2.24266276533333	2.23205630533333	2.23205630533333	2.23205630533333	2.23205630533333	2.29961005733333	2.30325561866667	2.23205630533333	2.23205630533333	2.23205630533333	2.23205630533333	2.23205630533333	2.23205630533333	2.23205630533333	2.23205630533333	2.23205630533333	2.23205630533333	2.23205630533333	2.23205630533333	2.23205630533333	2.23205630533333	2.291679554	2.23205630533333	2.23205630533333	2.23205630533333	2.23205630533333	2.23205630533333	2.23205630533333	2.23205630533333	2.23205630533333	2.23205630533333	2.23205630533333	2.23205630533333	2.32505661433333	2.23205630533333	2.23205630533333	2.23205630533333	2.23205630533333	2.23205630533333	2.23993365966667
AGXT2	2.231162366	2.231162366	2.231162366	2.231162366	2.231162366	2.231162366	2.231162366	2.231162366	2.231162366	2.231162366	2.231162366	2.231162366	2.231162366	2.231162366	2.231162366	2.231162366	2.231162366	2.231162366	2.231162366	2.231162366	2.231162366	2.231162366	2.231162366	2.231162366	2.231162366	2.231162366	2.231162366	2.231162366	2.231162366	2.231162366	2.231162366	2.231162366	2.231162366	2.231162366	2.231162366	2.231162366	2.401493883	2.231162366	2.231162366	2.231162366	2.231162366	2.231162366	2.231162366	2.231162366	2.231162366	2.242957313	2.231162366	2.231162366	2.231162366
AHCTF1	9.634811149	9.3679805955	10.3218184385	9.3596865115	9.4668574205	10.0798964645	9.144328765	9.1796676935	9.5562658555	8.983079476	9.6891949735	9.204585164	9.351088701	9.3167970025	9.5773411145	9.465459608	9.690848936	8.9973811475	8.603604055	8.8372578645	8.9666357955	9.228352935	9.4276095235	8.885017053	9.307398928	8.846208682	9.8136783235	8.132852217	8.5447629625	8.6363134975	9.5503589235	8.8422315915	8.2476571445	7.7260067425	9.494152965	9.3893958445	9.542772969	8.784729375	8.2124879675	8.9841323145	8.615389881	8.5320141485	8.123979828	8.634164881	8.247545383	8.844899711	8.488594257	9.3756090155	8.805747633
AHCY	10.58126229	10.12566422	9.846011979	11.5078285	11.4306341	9.903131491	9.579038358	11.41479049	11.32465611	11.43572885	10.0973551	10.22450623	10.23743026	10.97656904	11.16435001	11.99186878	10.56986433	10.97090315	11.01310528	10.50170587	10.31694279	10.1861061	10.56227544	10.82163099	10.79816797	9.20643325	11.05940454	10.00679131	10.65475572	10.90249404	12.83883095	9.910614971	8.87158579	9.74505033	10.51930015	10.40100474	10.14587279	10.77946762	8.714422231	10.92317524	8.286072834	9.438956843	12.12951953	9.467591437	9.6067771	10.4428052	9.640331443	11.25669551	11.1477517
AHCYL1	7.40406011525	8.6621702465	8.5731183115	8.539771415	8.36048694775	8.10978800275	8.5820579065	8.03957327725	8.66411116925	7.73325964075	8.1953751965	7.88771251475	8.722224554	8.21068638775	7.44160726325	8.24775223625	8.325370268	8.1285024905	7.84500470275	8.24340954725	8.3098980915	8.27744907	8.27626808025	8.4641894985	8.289355574	8.1875132705	8.881807554	8.721618279	7.904230528	8.10212742975	8.4870764515	7.9593511185	7.8696353245	8.21028153925	8.07537438275	8.354717746	8.498743774	8.19951483975	8.503165114	8.4501122545	7.6043200165	8.19072604675	7.99166999275	8.7615682665	7.9748832485	8.002591107	8.2758253125	7.95713335025	8.5931325565
AHCYL2	3.7272910855	4.379788991	4.545356905	3.8885937625	4.156186529	3.7272910855	3.761301167	3.7571553955	4.2020552535	4.2993167925	4.0257892545	3.7272910855	4.503758385	3.8885937625	4.048825376	4.3117426485	3.8188776825	4.043211365	3.890988053	4.3939611755	4.236665739	3.9326226935	3.7272910855	4.6804553365	4.5595368225	3.8885937625	4.0778070155	3.8947177125	4.0022001095	3.8487724555	4.111891427	3.790659414	4.06376432	3.8885937625	4.505523842	4.661926742	3.7272910855	4.1310347535	3.7636452045	3.8885937625	3.7272910855	3.7272910855	3.811968229	3.8885937625	4.496012368	6.153651178	3.8604185815	4.640899822	4.0203647655
AHDC1	3.005199526	3.91372607966667	3.28002065033333	2.853777625	3.005199526	3.72860547466667	2.78815655033333	2.77967210333333	3.005199526	3.005199526	3.01762680266667	2.77967210333333	2.980638545	2.77967210333333	2.894135565	3.26022050033333	2.99835316233333	3.005199526	2.78411155266667	3.272714539	2.85060908366667	3.09543588833333	2.77967210333333	2.86980978133333	3.19453576666667	3.005199526	3.237643829	2.890155018	2.82305804533333	2.77967210333333	3.005199526	3.03595114033333	2.804066965	2.94745013533333	2.82360289666667	2.797301123	3.157101977	2.90214298333333	3.21215303566667	2.830607711	3.45686343633333	2.820875343	3.260892132	3.16614334266667	3.445420339	2.85781149333333	3.296938056	2.77967210333333	3.07650450133333
AHI1	3.6081224246	3.6644056632	3.4462568902	3.9472602036	3.3184522632	3.9231671804	3.1963605738	3.6879722806	3.3981159168	3.507402316	3.8898846782	3.104101226	3.0205564044	3.819984388	3.2024436988	2.8781474746	3.8780989554	3.1971455028	3.2295890188	3.3603088704	3.5709525458	3.2922108336	3.6895588204	3.3601480486	3.8338013884	4.0310350818	3.3001084926	2.8979715438	3.1866324564	3.5304894872	4.8312140662	3.7009616154	3.6220567448	4.1261260994	4.1377796794	3.4096412122	3.655434165	4.0130614524	3.4742354158	3.3394917966	3.8104038294	3.7057159152	3.0031821694	3.5927013756	3.284250951	4.5391073132	4.889535486	3.8072038964	3.4228690304
AHNAK	5.93711736375	7.47214128925	5.229546934	5.920574137	6.0176295225	5.3671625495	4.980777923	4.87465873625	5.3786935745	5.04142580425	5.155651648	4.97156642725	6.34323950325	5.8545132845	6.41979547375	7.02624833625	5.37254920925	6.581875616	6.386583199	6.1199447995	5.04422753975	6.34335177375	5.5621757285	5.3336308885	5.384413034	5.740210503	6.18362008175	5.606653616	5.45678754075	5.840256011	3.550590392	5.42887890925	5.82042615	5.59626993425	5.753561076	5.8581598155	4.7348696315	6.77254628025	5.3343541895	6.50212272125	5.16953412625	5.55217835475	6.5353457185	5.46205208375	5.52516554625	5.503890689	4.73931168875	5.2164304495	6.749883294
AHNAK2	6.25412364	2.631208701	3.193155092	5.1799760925	2.888478587	2.631208701	3.0066383565	2.7086824965	2.9432723875	3.075482893	3.075482893	2.631208701	7.6514063415	5.831659226	8.0344988545	6.6770778175	2.631208701	6.0286542785	6.213182881	3.3102725275	3.7903358325	4.5605083555	6.208838513	5.3996685185	3.075482893	6.382594938	2.631208701	5.3981254605	5.212700119	6.322089173	2.6321021855	6.672292013	7.9502134985	4.9963265295	7.2608903485	6.199213118	2.631208701	6.900143759	5.1686989545	4.056926075	4.792317627	5.709370063	5.660217116	2.846144533	3.3222480355	6.1747322595	2.631208701	6.454030633	5.2552276185
AHR	11.65515597	9.371989866	13.11325025	11.51708117	12.81495627	12.78351821	12.0690641	12.9438983	13.00259241	10.8988767	13.50254718	13.20674423	11.40884249	10.90869855	10.61618801	11.49204804	13.08881726	12.93495677	11.23248511	13.38433643	11.79336702	12.2555937	11.07190001	12.19171133	13.57137246	12.52333244	12.81436198	11.09438101	12.44567292	11.54989924	5.851724752	9.992689593	11.7251259	10.84890064	12.48907031	12.44596958	12.2253102	11.77256633	12.81920514	13.29905729	12.07435037	9.744152785	12.25782581	12.35445175	11.84287979	12.45028925	10.14688413	12.89832642	12.13503829
AHRR	2.231162366	2.231162366	2.231162366	2.231162366	2.231162366	2.231162366	2.231162366	2.231162366	2.231162366	2.231162366	2.231162366	2.231162366	2.231162366	2.231162366	2.231162366	2.231162366	2.231162366	2.231162366	2.231162366	2.231162366	2.387751658	2.231162366	2.231162366	2.231162366	2.36090777	2.231162366	2.231162366	2.329210013	2.231162366	2.231162366	2.339745747	2.231162366	2.231162366	2.231162366	2.231162366	2.231162366	2.231162366	2.231162366	2.888811622	2.231162366	2.231162366	2.231162366	2.231162366	2.231162366	2.231162366	2.231162366	2.23220534	2.231162366	2.235656755
AHSA1	10.11155071	10.20338169	10.05368188	11.11177955	10.20880098	10.47878139	9.819542714	10.82122181	10.25536379	10.00302699	9.880888953	9.474458228	10.26433117	10.63014975	10.1997959	10.2977897	10.30503798	9.947659048	9.714571958	10.06389453	9.392388871	10.90170949	10.02803156	10.01569992	10.43295294	9.469951961	10.14211835	9.653474084	9.929800789	10.55694673	10.36075623	9.936108477	9.302401641	9.46326509	9.894369586	10.39744939	8.688989746	10.10898404	9.290625152	10.02637464	9.057586318	9.521182961	10.85824945	8.238653918	9.391394165	9.797204601	9.670764901	10.5693155	10.15109531
AHSA2	5.95006295025	6.60645704825	7.139942517	5.74492180775	6.57497089775	7.8695366625	6.23054186625	4.44706969825	5.9601656975	4.85875552025	6.3882010585	5.7741655505	6.38924926725	6.942747444	4.83521559975	5.34909546175	6.9332076845	4.71246202	4.63599324725	5.74012681075	6.58129017775	5.80989135225	7.94957905825	7.855935402	7.356332881	7.05735064875	7.5758821295	5.76380523125	5.94412684175	4.7810429165	7.6765468285	6.9918854035	8.08600519425	7.67880929475	8.110610538	7.4272879375	7.33786023	7.165170033	8.6358785955	7.65279472825	7.96942454325	7.21374659425	6.524513523	8.00852300125	8.308524689	7.61990797975	7.13412021675	6.2953651645	8.41077300125
AHSG	2.426540713	2.266520537	2.266520537	2.266520537	2.326620954	2.266520537	2.266520537	2.4732848845	2.266520537	2.284600082	2.266520537	2.266520537	2.495403425	2.266520537	2.4837696775	2.3123362855	2.283828726	2.266520537	2.395291685	2.4561356615	2.2496869085	2.266520537	2.266520537	2.2325771915	2.266520537	2.266520537	2.266520537	2.266520537	2.3739585545	2.266520537	2.266520537	2.34106184	2.266520537	2.2826158865	2.304307679	2.266520537	2.438862172	2.266520537	2.266520537	2.266520537	2.3231142505	2.266520537	2.295372054	2.266520537	2.266520537	2.266520537	2.266520537	2.266520537	2.266520537
AHSP	2.231162366	2.231162366	2.231162366	2.231162366	2.231162366	2.231162366	2.231162366	2.231162366	2.231162366	2.231162366	2.231162366	2.231162366	2.231162366	2.231162366	2.231162366	2.231162366	2.231162366	2.231162366	2.231162366	2.231162366	2.231162366	2.231162366	2.231162366	2.231162366	2.231162366	2.231162366	2.231162366	2.231162366	2.231162366	2.231162366	2.231162366	2.231162366	2.231162366	2.231162366	2.231162366	2.231162366	2.231162366	2.231162366	2.231162366	2.231162366	2.231162366	2.231162366	2.231162366	2.231162366	2.231162366	2.231162366	2.231162366	2.231162366	2.231162366
AICDA	2.231162366	2.231162366	2.231162366	2.231162366	2.231162366	2.231162366	4.301205208	2.231162366	2.231162366	2.231162366	2.231162366	2.231162366	2.231162366	2.231162366	2.231162366	2.231162366	2.231162366	2.231162366	2.231162366	2.231162366	2.231162366	2.231162366	2.231162366	2.231162366	2.231162366	2.231162366	2.231162366	2.231162366	2.231162366	2.231162366	2.231162366	2.26519407	2.231162366	2.231162366	2.231162366	2.231162366	2.231162366	2.231162366	2.231162366	2.231162366	2.231162366	2.231162366	2.231162366	2.231162366	2.231162366	2.231162366	2.231162366	2.231162366	2.231162366
AIDA	11.49383159	12.203176395	11.515867555	11.65532571	9.602605277	9.5212118305	10.910917455	10.697759225	10.3511389965	10.738600845	9.9689266195	10.6385716895	10.813553581	11.365529175	11.892846505	10.994025295	11.072961305	10.89821919	10.8282613875	10.391424684	11.580398635	10.417166299	11.757167835	11.19971695	10.6732299435	10.6750896355	10.34145966	11.62516641	11.08051672	11.359162995	10.5170886935	10.49339754	10.787852875	11.05018507	10.1646009035	10.6014132005	9.6444140385	10.2317750235	10.4937029495	10.120947856	9.35295629	10.785752379	7.277921059	9.1471353745	8.2770720665	10.5593411305	11.205878565	11.539157765	10.899772715
AIF1	6.97394526775	8.4580283085	4.97400328875	6.95358053125	4.94028066375	4.67661387125	8.8802023245	7.27418010475	5.043299991	8.23167838325	4.94561879525	6.46276938625	5.722557079	6.98382641525	7.03894608925	5.364931706	5.0435308825	5.325195892	8.6127417845	4.98705084625	8.3593264045	5.27515720825	7.075169269	6.612591357	4.78507457975	6.84518311025	4.784807765	8.45825875425	6.778697379	7.49135766475	5.27055035625	6.89460328675	6.02476545325	8.048254747	4.90303572825	5.8117460645	5.16207473425	5.46810630825	5.81671046875	7.5213076445	5.92585097425	7.470371562	6.57634871375	5.51423594225	5.00896964875	6.33413265175	7.971215657	6.137362084	5.22169725175
AIF1L	2.231162366	2.2400324725	2.2400324725	2.231162366	2.2400324725	2.2400324725	2.2400324725	5.0977970655	2.2400324725	4.8384319065	2.342714117	3.9554779325	2.2400324725	2.2400324725	2.2400324725	2.2400324725	2.490725228	2.2400324725	2.2400324725	2.2400324725	2.231162366	2.2400324725	2.231162366	2.2844014905	2.2400324725	2.2400324725	2.2400324725	2.2400324725	2.263081972	2.2400324725	2.2400324725	2.248775821	2.2400324725	2.2400324725	2.2400324725	2.2400324725	3.335874978	2.231162366	4.9052411645	2.2400324725	2.231162366	2.9827435865	2.2400324725	2.305725179	2.649434582	2.2400324725	2.712729346	2.2400324725	2.2400324725
AIFM1	7.118861114	8.177615407	7.623044711	9.023079846	8.342535238	7.623044711	8.163251384	8.933372693	7.842954145	8.174476214	8.085586919	7.122179221	7.44426807	7.659723313	7.623044711	7.982150691	8.87535588	7.99253942	8.462672441	7.707456524	9.218167248	7.877364794	5.235555221	8.606252392	7.603933463	7.014696728	8.570583097	7.175843573	7.013329316	7.465946454	8.177352666	7.379515169	6.516620421	7.501300361	7.210283934	7.474445747	7.691470005	7.258387025	7.274414163	6.937959624	6.422789043	7.623044711	7.623044711	4.857614511	4.904507841	7.336318817	8.080679961	7.545711643	8.014266545
AIFM2	3.4787365385	3.221981933	3.078448222	4.5784780935	3.4958250065	4.2530977015	3.349197365	3.7454687775	4.151365329	4.7311005395	5.0191703955	4.041541456	3.2360172165	3.609778819	3.5343618095	3.4052199125	3.4690415275	3.480566361	3.9599923445	3.349850006	4.7241827145	3.741665372	4.1433950985	4.034933018	3.113797532	3.480566361	3.5672390635	3.7763189125	5.021126066	3.49745599	3.9988139785	3.9151243015	3.453782882	3.0684109505	3.3375655915	3.359708318	3.498300269	3.545320788	3.4690415275	3.260383747	3.3037133415	3.5877476075	3.9899948305	3.347821811	3.5877476075	3.386491797	3.04775774	3.1313258955	3.4205757275
AIFM3	2.231162366	2.461977365	2.231162366	2.231162366	2.231162366	2.231162366	2.231162366	2.300039803	2.231162366	2.231162366	2.231162366	2.231162366	2.231162366	2.231162366	2.231162366	2.231162366	2.231162366	2.231162366	2.231162366	2.231162366	2.231162366	2.231162366	2.231162366	2.231162366	2.231162366	2.231162366	2.231162366	2.231162366	2.231162366	2.231162366	2.231162366	2.231162366	2.231162366	2.231162366	2.231162366	2.231162366	2.231162366	2.231162366	2.231162366	2.231162366	2.231162366	2.231162366	2.231162366	2.231162366	2.231162366	2.231162366	2.231162366	2.231162366	2.231162366
AIG1	4.72206260433333	3.46625290666667	5.29641609033333	5.43782187633333	5.284280501	6.28247573966667	4.66418059033333	5.03865481466667	5.954219872	4.49068496766667	5.181800854	5.21284891133333	5.136164328	6.16898584133333	5.346679777	4.907962546	5.65413561166667	5.749611878	5.201721267	5.446290067	4.690787249	6.00656773333333	5.792568339	5.155053672	5.00540991166667	5.395835266	5.41028167133333	4.533578734	5.54561759033333	5.30453538033333	4.92340366833333	4.767184604	4.71926329333333	5.09189728066667	5.56349590633333	5.493221232	4.623105993	5.401593553	5.48451831133333	4.96080286166667	5.18029247366667	5.489653017	5.24492860766667	5.08819407433333	5.13287504733333	5.18579385866667	4.88558003633333	5.460068772	7.08061775466667
AIM1	6.157986153	9.753547148	10.69107525	11.43130535	9.673527434	10.65369498	10.13589124	11.12457227	9.053128838	9.596161114	6.15810586	11.28173675	10.84065391	10.64296929	11.32980205	10.45629199	11.70703547	9.741533797	10.95775561	10.70921156	10.401479	6.42787867	9.979199364	9.158066258	7.93870649	10.65016707	9.590964423	9.555672634	9.327740941	9.297897559	2.279221159	10.02813187	9.743743555	11.10613805	9.485250088	11.52566412	9.965027823	11.17344516	11.78747459	11.70477356	7.934850903	10.90451141	8.627057462	8.798496213	9.453013983	11.02452049	9.641503222	9.613336446	11.01716258
AIM1L	3.581251841	3.7817719385	5.1998320325	3.550542059	4.5791674455	4.816528607	3.8690530015	4.3912120405	4.785183365	3.550542059	3.9482506465	3.550542059	4.4678089015	3.134691939	3.486130209	4.833585796	3.9193187115	4.3236218275	4.687842828	4.481005832	2.997340297	4.892757508	3.8809959635	3.3508195105	4.038315057	3.878082725	5.0198783145	3.550542059	3.850425936	3.809985021	3.134691939	3.647868095	3.7084166955	3.932686482	4.1195362915	3.6406161535	3.550542059	3.550542059	3.586885893	5.483475685	5.568534855	3.5546976275	5.2359860425	5.26109205	5.178334302	4.527537858	3.079847994	3.242183916	3.6999220795
AIM2	10.23403468	7.964980147	10.93569683	10.23193696	8.576716661	8.686029277	9.497478402	4.900970511	6.898411185	8.412897033	7.576850911	7.383007798	8.435554591	8.172681698	10.32651643	8.225250079	11.70957554	4.39079881	9.10896926	9.44695206	9.041393286	9.227867514	3.034129923	11.29693189	10.00530796	8.289508498	4.175388727	7.024434977	10.64895967	9.443467847	2.952629427	8.957472419	3.034129923	10.87970887	9.957808943	11.23732992	2.952629427	8.412897033	5.897309717	9.687982432	5.866192144	8.632593483	5.914610231	11.14761191	3.034129923	9.48510833	6.721985158	10.37872367	10.2814534
AIMP1	9.26788617333333	8.56652286733333	8.86875220633333	8.883632125	9.14071627633333	8.96632848633333	9.41700978533333	8.56615877566667	9.93346151166667	9.84359662566667	9.364701983	9.81891421766667	9.55130152266667	9.53728758266667	9.96959885	9.43262264533333	9.87181364633333	9.363460289	7.965741458	8.93302273033333	8.00753202966667	9.637541912	9.140862407	8.56796356266667	8.821265371	8.507130789	9.49762952333333	8.15587745333333	9.54080130566667	9.51521121066667	10.095322825	8.19303665966667	8.59707266733333	9.66374590233333	9.48112453866667	9.83451931233333	9.38852310766667	9.09181418733333	8.16095360666667	8.72978088	8.277842854	8.28656049966667	7.72466873266667	8.408192565	8.13697503366667	8.880163291	8.91863608166667	9.42181837233333	9.77679389466667
AIMP2	7.6596115	7.033051804	6.76709015933333	7.477176842	7.40386723633333	6.64417338366667	7.28102587033333	7.61714434033333	7.58517301233333	7.20419975833333	7.24197601233333	7.44406353633333	7.077603091	7.573941642	7.47341225366667	7.720456307	7.01029422933333	7.08551625933333	7.69644301033333	7.07701085633333	7.50790239366667	7.026867654	7.30625662466667	7.49656226966667	7.11952485933333	6.822846779	7.178656148	7.13105668	7.13855509	7.53824743133333	8.50927878033333	7.545876487	6.94632726166667	7.25531280266667	6.84567377966667	7.405949623	7.132875976	7.00308694233333	7.17747132	7.23149290366667	6.05970193433333	7.269637593	7.68899510166667	6.290896144	7.00383968033333	7.22299814466667	7.270295883	7.81176936366667	7.25146653733333
AIP	9.3895380735	9.4890285565	7.0895290005	8.712042032	8.618480119	8.3642187615	8.388157672	8.5220173045	8.123045359	7.433510287	7.78867757	8.097230058	8.8005132795	7.748003824	8.0540368675	9.6664580445	7.910585549	8.6553767785	8.2636048315	7.974208186	8.245418026	8.6826712935	10.217797985	7.514339225	8.1229888145	7.808060559	7.9842306245	8.500582392	8.4923332845	9.3373457065	8.734200553	8.1101184345	7.4220568715	8.0251511375	8.2684712475	6.8976618785	7.735104535	7.1358828725	7.411856625	7.513410132	7.3540515635	7.275043359	8.886475124	7.152500657	7.875855377	7.5767168085	8.2691146115	8.2132723905	9.044613458
AIPL1	2.231162366	2.231162366	2.231162366	2.231162366	2.231162366	2.231162366	2.231162366	2.231162366	2.231162366	2.231162366	2.231162366	2.231162366	2.231162366	2.231162366	2.231162366	2.231162366	2.231162366	2.231162366	2.231162366	2.231162366	2.231162366	2.231162366	2.231162366	2.231162366	2.231162366	2.231162366	2.231162366	2.231162366	2.231162366	2.231162366	2.231162366	2.321140032	2.231162366	2.231162366	2.231162366	2.231162366	2.231162366	2.231162366	2.231162366	2.231162366	2.231162366	2.231162366	2.231162366	2.231162366	2.231162366	2.231162366	2.231162366	2.231162366	2.231162366
AIRE	2.980938151	2.980938151	2.980938151	2.980938151	2.980938151	2.980938151	2.980938151	2.980938151	2.980938151	2.980938151	3.080229156	2.980938151	2.980938151	2.980938151	2.980938151	2.980938151	2.980938151	2.980938151	3.604699694	2.980938151	2.980938151	2.980938151	2.980938151	2.97111402	2.980938151	2.980938151	2.980938151	2.980938151	2.980938151	2.980938151	2.980938151	3.011282712	3.279564913	2.980938151	2.980938151	3.298981754	2.980938151	2.980938151	2.980938151	3.015918735	3.136625575	2.980938151	2.980938151	2.980938151	2.980938151	3.156764652	2.97111402	2.980938151	2.980938151
AJAP1	4.556318117	2.231162366	2.231162366	2.231162366	2.231162366	2.231162366	2.231162366	2.231162366	2.231162366	2.231162366	2.231162366	2.231162366	2.231162366	2.231162366	2.231162366	2.231162366	2.231162366	2.231162366	2.231162366	2.231162366	2.231162366	2.231162366	2.231162366	2.231162366	2.231162366	2.231162366	2.231162366	2.231162366	2.24968010325	2.231162366	2.231162366	2.231162366	2.231162366	2.231162366	2.231162366	2.231162366	2.231162366	2.231162366	2.231162366	2.231162366	2.231162366	2.231162366	2.231162366	2.231162366	2.231162366	2.231162366	2.231162366	2.231162366	2.231162366
AJUBA	5.94401617325	7.7690543775	6.0838881435	4.64510594575	5.28377338825	6.58489383775	3.78070781875	5.659025317	5.9192415845	5.0125787885	6.4193532885	5.507205342	8.6507778905	6.7050508945	9.097524174	8.1025629535	6.68068698475	6.85698062875	8.36779963375	7.12666261525	8.2017948115	6.65596146925	6.87000476975	6.0019598145	6.146577115	5.9166233325	5.88302333025	5.640534689	5.832926041	7.56743193475	4.049329361	7.2902965925	5.8677963835	5.55934875775	6.68853514275	5.70160728975	5.058462096	5.8037080865	4.384101889	4.16173099975	4.578633512	4.7427760235	4.906329311	6.19420642875	3.59134634125	6.13374483775	3.121090327	6.244143572	7.37710741
AK000798	2.231162366	2.231162366	2.231162366	2.231162366	2.231162366	2.231162366	2.231162366	2.231162366	2.231162366	2.231162366	2.231162366	2.231162366	2.231162366	2.231162366	2.231162366	2.231162366	2.231162366	2.231162366	2.231162366	2.231162366	2.231162366	2.231162366	2.231162366	2.231162366	2.235424898	2.242622535	2.231162366	2.231162366	2.231162366	2.231162366	2.232111653	2.231162366	2.254235269	2.231162366	2.231162366	2.231162366	2.231162366	2.231162366	2.289149213	2.231162366	2.231162366	2.231162366	2.231162366	2.231162366	2.231162366	2.251367599	2.232613228	2.231162366	2.231162366
AK021537	2.885135872	2.868200975	2.885135872	2.885135872	2.885135872	2.885135872	2.885135872	2.885135872	2.885135872	2.885135872	2.885135872	2.885135872	2.885135872	2.885135872	2.931753459	2.885135872	2.885135872	2.885135872	2.885135872	2.885135872	2.249280015	2.885135872	2.885135872	2.885135872	2.240946212	2.968803598	2.885135872	2.885135872	2.885135872	2.885135872	2.885135872	3.577036569	2.885135872	2.885135872	3.541863128	2.901417307	2.885135872	2.885135872	2.885135872	3.019865762	2.885135872	2.885135872	2.885135872	2.885135872	3.104634681	2.885135872	2.885135872	2.885135872	2.885135872
AK021804	7.1839709425	3.268045681	3.060527053	4.9576436485	2.85799259	2.636522606	3.815858192	3.093291779	2.636522606	2.971466736	2.507365393	2.573721643	3.437823321	5.3523598835	3.210093916	2.521041497	3.787548561	3.6627454195	2.507365393	2.676105642	5.291797389	4.4229228855	8.523899185	4.8311436185	4.198956542	8.959164966	2.626276425	2.937166308	2.590132164	3.7444978335	2.889320249	4.85765842	7.6099362525	7.881437392	3.587701825	6.7777058915	4.2022524865	6.212901796	7.9966486655	6.5051412455	8.0307283475	4.8976174965	3.380200867	5.227451051	4.287751952	7.783092334	8.8342515005	4.6727652885	2.516632872
AK021933	2.5106741655	2.249975103	2.3546752805	2.249975103	2.5527381325	2.3155174395	2.407889084	2.249975103	2.63172688	2.249975103	2.249975103	2.249975103	2.249975103	2.249975103	2.3339978765	2.3026446935	2.249975103	2.3204124885	2.249975103	2.293542918	2.232089673	2.3328829355	2.249975103	2.249975103	2.231162366	2.249975103	2.249975103	2.249975103	2.249975103	2.249975103	3.7989284045	2.438462266	2.249975103	2.4805456035	2.249975103	2.2563383955	2.2935328585	2.249975103	2.2898404825	3.175192867	2.249975103	2.3180865775	2.2933740235	2.249975103	2.399874714	2.3926827475	2.249975103	2.249975103	2.249975103
AK021977	2.24515262	2.243694508	2.541746743	2.340383769	2.541746743	2.541746743	2.392478639	2.340383769	2.565650556	2.572834872	2.340383769	2.231162366	2.541746743	2.815893842	2.604570684	2.293374685	2.340383769	2.524086179	3.335337742	2.479891377	2.484535089	3.807220138	3.046754498	2.930360819	2.636859044	5.548805701	2.231162366	2.231162366	2.231162366	2.367319085	2.822982419	4.376996253	2.783076681	2.572834872	2.572834872	4.669376777	2.683966988	2.572834872	2.752970012	4.206713396	3.910021625	2.565650556	2.572834872	3.119845322	2.565650556	4.259182249	5.522748003	2.572834872	2.252216147
AK024936	2.231162366	2.231162366	2.245153507	2.231162366	2.231162366	2.684051497	2.231162366	2.231162366	2.231162366	2.231162366	2.231162366	2.231162366	2.231162366	2.231162366	2.231162366	2.231162366	2.231162366	2.231162366	2.231162366	2.231162366	2.231162366	2.231162366	2.231162366	2.231162366	2.231162366	2.231162366	2.236629046	2.231162366	2.231162366	2.231162366	2.231162366	2.231162366	2.298271999	2.231162366	2.231162366	2.231162366	2.231162366	2.231162366	2.240365899	2.256198002	3.310541262	2.231162366	2.231162366	2.593223638	2.231162366	2.231162366	2.231162366	2.231162366	2.231162366
AK025288	12.12108629	4.629258485	11.21168095	8.95019706	7.016701039	10.68780807	6.884536354	6.273906388	5.517533882	7.44350375	6.875869581	5.599576572	9.767487136	10.92984329	9.19864262	5.599576572	9.009432587	6.651077891	8.280944778	7.903920844	9.44230451	8.230336847	9.141812555	10.65300631	8.694868241	10.73228957	9.205167945	5.538334455	5.949988422	8.849522849	10.99665952	10.42790573	10.42757048	9.78623512	11.48202176	9.456248331	9.643492471	9.968384377	8.706572375	9.683593885	9.912932074	9.532505296	7.128646397	11.41748902	8.920882853	10.51889618	9.762168146	9.519985919	9.518304538
AK026905	2.296336828	2.296336828	2.296336828	2.296336828	2.296336828	2.345380372	2.296336828	2.296336828	2.296336828	2.252760512	2.296336828	2.296336828	2.296336828	2.732433963	2.296336828	2.296336828	2.296336828	2.296336828	2.296336828	2.296336828	2.296336828	2.296336828	2.296336828	2.296336828	2.296336828	2.512247632	2.296336828	2.296336828	2.296336828	2.296336828	2.296336828	3.063180896	2.57538391	2.38863777	2.296336828	2.231162366	2.274069917	2.296336828	3.246353248	2.296336828	2.630933423	2.296336828	2.856617895	2.517404246	3.493925645	2.296336828	2.296336828	2.28012006	3.262396353
AK054988	2.231162366	2.231162366	2.231162366	2.231162366	2.231162366	2.231162366	2.231162366	2.231162366	2.231162366	2.231162366	2.231162366	2.231162366	2.231162366	2.231162366	2.231162366	2.231162366	2.231162366	2.231162366	2.231162366	2.231162366	2.231162366	2.231162366	2.231162366	2.231162366	2.231162366	2.231162366	2.231162366	2.231162366	2.231162366	2.231162366	2.231162366	2.231162366	2.231162366	2.231162366	2.231162366	2.231162366	2.231162366	2.231162366	2.231162366	2.231162366	2.231162366	2.231162366	2.231162366	2.231162366	2.231162366	2.231162366	2.231162366	2.231162366	2.231162366
AK055458	2.231162366	2.231162366	2.231162366	2.231162366	2.231162366	2.231162366	2.231162366	2.231162366	2.231162366	2.231162366	2.231162366	2.231162366	2.231162366	2.231162366	2.231162366	2.231162366	2.231162366	2.231162366	2.231162366	2.231162366	2.231162366	2.231162366	2.231162366	2.231162366	2.231162366	2.231162366	2.231162366	2.231162366	2.231162366	2.231162366	2.231162366	2.231162366	2.231162366	2.231162366	2.231162366	2.231162366	2.231162366	2.231162366	2.231162366	2.231162366	2.231162366	2.231162366	2.231162366	2.231162366	2.2546305115	2.231162366	2.231162366	2.231162366	2.231162366
AK055981	2.231162366	4.663168319	2.231162366	2.231162366	2.231162366	2.231162366	2.231162366	2.231162366	2.231162366	2.231162366	2.231162366	2.231162366	2.231162366	2.23508257	2.231162366	2.231162366	2.231162366	2.231162366	2.231162366	2.231162366	2.23278877	2.231162366	2.231162366	2.231421253	2.231162366	2.561896597	2.231162366	3.340160555	2.231162366	2.231162366	2.231241576	2.231162366	3.352935969	2.231162366	2.231162366	2.320691477	2.231162366	2.231162366	4.279889487	2.284526751	2.231162366	2.231162366	2.231162366	2.231162366	2.231162366	2.243860492	2.930829378	2.231162366	2.231162366
AK056098	2.231162366	2.231162366	2.231162366	4.822993918	2.231162366	2.231162366	2.231162366	2.231162366	2.231162366	2.231162366	2.231162366	2.231162366	2.231162366	2.231162366	2.231162366	2.231162366	2.231162366	2.231162366	2.231162366	2.231162366	2.231162366	2.231162366	3.437501284	7.219350936	2.231162366	2.231162366	2.231162366	2.231162366	2.231162366	6.029886023	2.231162366	2.231162366	2.275192026	2.231162366	2.231162366	2.231162366	2.231162366	6.957725846	2.231162366	2.231162366	2.231162366	2.232019376	2.231162366	2.231162366	2.231162366	2.231162366	2.231162366	2.865223634	2.231162366
AK056982	2.233740495	2.233740495	2.527356754	2.233740495	3.787368949	4.074523441	2.233740495	2.233740495	3.129847988	2.233740495	4.547246383	2.233740495	2.247190221	2.242256701	2.553413393	2.233740495	7.102364315	2.594681804	2.233740495	2.233740495	2.233740495	2.233740495	2.389840277	2.233740495	2.233740495	2.233740495	3.287088617	2.233740495	3.126792493	2.233740495	2.233740495	2.233740495	2.233740495	2.233740495	2.574271547	4.165144501	2.233740495	2.233740495	2.233740495	2.233740495	2.233740495	2.233740495	2.233740495	2.233740495	2.233740495	2.233740495	2.231162366	5.854371134	3.922076506
AK074476	2.253743178	2.322106211	2.34133116833333	2.231162366	2.28447952666667	2.231162366	2.24521885	2.24521885	2.265672131	2.45464138733333	2.24521885	2.24521885	2.24521885	2.24521885	2.28454918833333	2.27954238933333	2.24521885	2.28655298933333	2.24521885	2.24521885	2.24517720966667	2.36345449766667	2.24521885	2.24521885	2.25854002333333	2.24517720966667	2.24975066633333	2.24521885	2.24521885	2.24517720966667	3.07061628333333	2.24521885	2.24521885	2.24521885	2.28423033833333	2.24521885	2.24521885	2.24521885	2.24517720966667	2.24521885	2.24521885	2.24521885	2.367060787	2.32041833466667	2.24521885	2.24521885	2.24517720966667	2.24521885	2.24517720966667
AK090844	8.522396776	7.097714253	8.562881074	6.752763238	6.973279607	7.933507848	6.943175707	6.879621477	6.700304932	7.182791391	6.672312159	6.672312159	7.376987154	8.378486244	6.978940308	6.672312159	7.219791328	6.672312159	7.831627202	7.297240198	7.957215469	8.19917811	7.911043021	8.066889855	8.422304322	8.386876635	8.083134922	7.297240198	7.297240198	6.83528617	8.023419987	8.516944071	8.04641585	7.81978402	7.899350523	7.781359588	7.800835106	7.39725759	9.05999346	7.969283224	8.861535508	7.864464415	8.297806916	9.402770016	8.498129803	8.244406158	8.471619892	7.902534376	7.54595401
AK091729	2.239799706	2.239799706	2.239799706	2.239799706	2.239799706	2.239799706	2.239799706	2.239799706	2.239799706	2.239799706	2.231162366	2.239799706	2.239799706	2.239799706	2.239799706	2.239799706	2.239799706	2.239799706	2.239799706	2.239799706	2.269851716	2.239799706	2.239799706	2.253965092	2.38797717	2.239799706	2.239799706	2.239799706	2.239799706	2.231162366	2.239799706	2.239799706	2.239799706	2.239799706	2.239799706	2.239799706	2.239799706	2.239799706	2.296419152	2.239799706	2.239799706	2.239799706	2.242202133	2.239799706	2.239799706	2.239799706	2.239819348	2.239799706	2.239799706
AK093205	2.231162366	2.231162366	2.231162366	2.231162366	2.231162366	2.231162366	2.231162366	2.231162366	2.231162366	2.231162366	2.231162366	2.231162366	2.231162366	2.231162366	2.231162366	2.231162366	2.231162366	2.231162366	2.231162366	2.231162366	2.231162366	2.231162366	2.231162366	2.231162366	2.231162366	2.231162366	2.231162366	2.231162366	2.231162366	2.231162366	2.231162366	2.231162366	2.231162366	2.231162366	2.231162366	2.231162366	2.231162366	2.231162366	2.231162366	2.231162366	2.231162366	2.231162366	2.231162366	2.231162366	2.231162366	2.231162366	2.231162366	2.231162366	2.231162366
AK094644	2.231162366	2.231162366	2.231162366	2.231162366	2.231162366	2.231162366	2.231162366	2.231162366	2.231162366	2.231162366	2.231162366	2.231162366	2.231162366	2.231162366	2.231162366	2.231162366	2.231162366	2.231162366	2.231162366	2.231162366	2.231162366	2.231162366	2.231162366	2.231162366	2.231162366	2.231162366	2.231162366	2.231162366	2.231162366	2.231162366	2.231162366	3.485004887	2.231162366	2.231162366	2.231162366	2.231162366	2.231162366	2.231162366	2.231251332	2.231162366	2.231162366	2.231162366	2.231162366	2.231162366	2.231162366	2.231162366	2.231162366	2.231162366	2.231162366
AK096159	2.231162366	2.231162366	2.231162366	2.231162366	2.231162366	2.231162366	2.231162366	2.231162366	2.231162366	2.231162366	2.231162366	2.231162366	2.231162366	2.456386788	2.231162366	2.231162366	2.231162366	2.231162366	2.231162366	2.231162366	2.231162366	2.231162366	2.231162366	2.231162366	2.231162366	2.231162366	2.231162366	2.231162366	2.231162366	2.231162366	2.231162366	2.231162366	2.231162366	2.231162366	2.231162366	2.231162366	2.231162366	2.231162366	2.231162366	2.231162366	2.231162366	2.231162366	2.231162366	2.231162366	2.231162366	2.231162366	2.231692615	2.231162366	2.231162366
AK097370	2.231162366	2.74832018	2.231162366	2.231162366	2.231162366	2.231162366	2.231162366	2.231162366	2.231162366	2.231162366	2.231162366	2.231162366	2.231162366	2.231162366	2.231162366	2.231162366	2.231162366	2.231162366	2.231162366	2.231162366	2.231162366	2.231162366	2.231162366	2.231162366	2.231162366	2.231162366	2.231162366	2.231162366	2.231162366	2.231162366	2.231162366	2.231162366	2.231162366	2.231162366	2.231162366	2.231162366	2.231162366	2.231162366	2.231162366	2.231162366	2.231162366	2.231162366	2.231162366	2.231162366	2.231162366	2.231162366	2.231162366	2.231162366	2.231162366
AK097453	2.345454087	2.345454087	2.345454087	2.345454087	2.345454087	2.345454087	4.620933729	3.210387781	2.345454087	2.345454087	2.950317962	2.375413155	2.353202931	2.345454087	2.345454087	2.345454087	2.345454087	2.345454087	2.359300573	2.231162366	2.302197312	2.345454087	3.173545221	2.231162366	2.345454087	2.345454087	2.564512205	2.575594009	2.345454087	2.345454087	2.345454087	2.404766514	2.345454087	2.806980477	2.345454087	2.345454087	2.345454087	2.345454087	4.696984069	2.345454087	4.124739066	2.345454087	5.903371946	2.345454087	5.367503138	2.345454087	2.345454087	2.345454087	2.259475054
AK098263	2.231162366	2.248896941	2.231162366	2.231162366	2.231162366	2.231162366	2.231162366	2.231162366	2.231162366	2.231162366	2.231162366	2.231162366	2.231162366	2.231162366	2.231162366	2.231162366	2.231162366	2.231162366	2.231162366	2.231162366	2.231162366	2.231162366	2.231162366	2.231162366	2.231162366	2.231162366	2.231162366	2.231162366	2.280255937	2.231162366	2.231162366	2.231162366	2.231162366	2.231162366	2.231162366	2.231162366	2.231162366	2.231162366	2.231162366	2.231162366	2.231162366	2.231162366	2.231162366	2.231162366	2.231162366	2.231162366	2.231162366	2.231162366	2.231162366
AK1	5.849988117	5.51516091	5.3882526715	5.7571561985	4.3094599625	2.8492027795	4.4746978755	6.0117554815	3.907258939	5.193727286	4.4026601715	4.987236067	4.3459721175	4.754767666	5.264243664	5.802512809	4.6262210165	4.264771805	4.9141313555	5.194460657	5.1646257585	3.8076314455	5.3476963725	5.2485616835	4.6289804715	4.9141313555	4.9326564085	5.8538392385	4.2394713515	5.8611886465	5.8679533	5.180644425	4.948443442	4.4350885205	3.1760162885	3.9526839965	3.339230828	4.524844237	5.6628967735	4.3367947955	3.8548823025	5.0249496115	4.5771334665	4.9141313555	4.6197432055	4.0939410665	5.4750576405	4.9141313555	5.342256231
AK130486	2.473182248	2.473182248	2.473182248	2.410943194	2.5907317275	2.438968788	2.473182248	2.465514082	2.473182248	2.473182248	2.473182248	2.465514082	2.473182248	2.473182248	2.473182248	2.473182248	2.47298677	2.473182248	2.473182248	2.473182248	2.465514082	2.473182248	2.433193684	2.473182248	2.5329905135	2.473182248	2.5526172495	2.3018093725	2.465514082	2.380833078	2.473182248	2.637214844	2.735376047	2.512230817	2.473182248	2.527671838	2.546649746	2.473182248	2.4823627615	2.473182248	2.7280814245	2.48819733	2.957494688	2.6609522365	3.121708461	2.473182248	2.4344034765	2.473182248	2.4924295465
AK131021	2.231162366	2.231162366	2.231162366	2.231162366	2.231162366	2.231162366	2.231162366	2.231162366	2.231162366	2.231162366	2.231162366	2.231162366	2.231162366	2.231162366	2.231162366	2.231162366	2.231162366	2.231162366	2.231162366	2.231162366	2.231162366	2.231162366	2.231162366	2.231162366	2.231162366	2.231162366	2.231162366	2.231162366	2.231162366	2.231162366	2.231162366	2.231162366	2.231162366	2.231162366	2.231162366	2.231162366	2.231162366	2.231162366	2.231162366	2.231162366	2.231162366	2.231162366	2.231162366	2.231162366	2.231162366	2.231162366	2.231162366	2.231162366	2.231162366
AK2	7.31520333266667	6.99984146433333	6.22008279716667	7.77668611633333	7.00476096216667	6.87328893866667	7.13490958816667	7.03871926033333	7.13883154966667	7.32366882516667	6.98495980566667	6.918558108	6.56266306366667	7.25479565216667	7.486143148	7.4493515245	7.29291418533333	6.9481944815	6.95349463933333	6.55772961016667	7.31631338183333	6.984178757	7.31952737933333	7.39948399516667	6.16582034316667	6.3678215155	7.21912576933333	6.7260282955	6.61597094366667	7.20128449683333	7.30669981716667	7.190987701	5.9149746905	6.77408673716667	7.392357253	7.19373526483333	6.32970304966667	6.6120126605	6.30430671416667	6.36202398466667	6.11304569583333	7.41133503466667	6.843740403	6.502478327	6.20187233116667	6.26722099533333	6.91777989466667	7.45857317616667	7.37203027983333
AK3	9.973782693	11.3301908	10.999982345	11.74650666	11.15290305	11.011870085	11.044961725	10.938751435	11.101576555	11.641071885	11.59073764	11.648550865	10.203560533	10.867006195	10.550331975	10.993041285	11.784531715	10.3246229875	11.22173303	11.690417035	11.74184117	11.284999465	11.78485823	11.74668911	10.55131638	11.78040266	10.99794703	12.15540345	12.481282535	11.4265615	11.76354898	11.12466554	10.45168917	11.278596605	10.87393176	11.428626665	10.68429584	10.90982978	11.722888195	12.27968841	9.444320802	12.19793779	11.206514055	11.41790224	10.94824983	10.447549115	11.36216855	11.76241422	11.7907117
AK5	2.231162366	2.231162366	2.231162366	5.115731179	2.231162366	2.231162366	2.231162366	2.231162366	2.231162366	2.231162366	2.231162366	5.2163888535	2.231162366	2.231162366	2.231162366	2.2368409425	2.231162366	2.231162366	2.231162366	2.231162366	2.231162366	2.231162366	2.231162366	2.231162366	2.231162366	2.231162366	2.231162366	2.231162366	2.231162366	2.231162366	2.231162366	2.231162366	2.2443911425	2.231162366	2.231162366	2.231162366	2.292469653	2.231162366	2.231162366	2.883020286	2.231162366	2.231162366	2.231162366	2.231162366	2.2539516895	2.231162366	3.1641074605	2.231162366	2.231162366
AK6	9.612472098	10.14938302	8.714539449	9.652708828	8.93353733	8.492233845	9.29374944	10.81923561	9.80832156	10.04716813	10.07498561	10.14808991	8.639041037	9.711740302	10.84055252	9.716722093	10.31305988	9.19682226	8.22101503	8.644087498	9.369838435	9.126210368	9.914407118	8.831063662	8.952583922	7.998589789	8.632841602	8.63625653	9.320504874	9.021250621	9.987711088	8.029887415	8.722910478	8.437142334	9.12448668	9.642094371	9.608248243	8.816452031	9.098192205	8.806436289	7.359247976	8.62351505	7.635784071	7.571848164	7.708618984	9.352994628	8.967119562	9.043367035	9.530456774
AK7	2.231162366	2.231162366	2.271119065	2.231162366	2.547654842	2.231162366	2.231162366	2.231162366	2.241766656	2.2378303615	2.231162366	2.231162366	2.231162366	2.231162366	2.231162366	2.231162366	2.23666540875	2.231162366	2.231162366	2.231162366	2.231162366	2.231162366	2.231162366	2.231162366	2.231162366	2.231162366	2.231162366	2.231162366	2.231162366	2.231162366	2.231162366	2.231162366	2.231162366	2.231162366	2.231162366	2.231162366	2.2681361695	2.231162366	2.231162366	2.231162366	2.2541497935	2.231162366	2.231162366	2.231162366	2.231162366	2.231162366	2.231162366	2.231162366	2.231162366
AK8	3.9243342425	3.9243342425	3.9243342425	3.92272291	3.949902565	3.929633361	3.9243342425	3.9243342425	4.20032004	3.9272641775	4.0062439745	3.9243342425	3.9243342425	3.9243342425	4.034366076	3.92272291	3.9059999215	3.9243342425	4.027272871	4.0502612145	4.102593064	3.9243342425	3.92272291	3.92272291	3.971343505	3.9586603875	3.9243342425	3.92272291	3.92272291	3.9243342425	3.92272291	4.017945522	3.963142748	4.005338272	4.2025335265	4.196061079	4.2288639495	3.9243342425	3.9243342425	3.9243342425	3.9243342425	4.760512046	4.467692722	4.083721074	4.159835793	3.9243342425	3.9243342425	3.920580301	3.9243342425
AK9	2.24858355633333	2.231162366	2.26236523233333	2.248869634	2.70336767666667	2.24858355633333	2.26112722666667	2.282465044	2.39381009666667	2.24510445633333	2.248869634	3.61384140833333	2.24510445633333	2.248869634	2.24858355633333	2.24858355633333	2.61755510533333	2.24858355633333	2.24858355633333	2.34049722066667	2.24858355633333	2.24858355633333	2.24858355633333	2.248869634	2.261260509	2.24858355633333	2.70362931033333	2.24095171066667	2.24510445633333	2.24858355633333	2.48622050166667	2.24858355633333	2.24858355633333	2.248869634	2.24858355633333	2.24858355633333	2.40581984	2.24858355633333	5.17636851966667	2.28445062833333	2.248869634	2.74292841966667	2.248869634	2.548319439	2.408359112	2.248869634	2.24877796166667	2.24651800266667	2.77165938133333
AKAP1	6.6366336765	4.653095855	7.14101236125	7.23348814025	8.06745122475	6.984065305	5.2400979405	5.971192154	7.3064065915	6.54471809925	6.838788173	7.6722634615	6.1743008115	5.77253171125	5.7285941065	6.51482466325	6.39187374225	6.55728122375	5.68747945425	7.508141941	6.91100569075	6.585068198	6.61672225425	6.620500735	7.86475083075	6.31823252425	7.8082830695	6.387719134	7.588630155	6.1830880795	7.994744805	6.470496995	6.67491224225	5.22061931775	7.1369817145	6.555949624	7.09865724975	7.662879596	6.951943937	5.88174310475	5.82618571175	6.421155313	7.36934952625	6.86590474675	6.569079761	6.789544247	6.173632419	6.3872466855	7.11375497425
AKAP10	5.37173084125	4.396793918	5.449112509	5.23809120775	4.473256198	5.574548468	4.3008801665	4.82515347775	3.4507242335	4.69682759775	4.67470001825	4.30683410425	4.60174814325	5.1798400695	4.891743032	3.89083918725	4.94620133175	4.30402426975	4.853498596	4.59645273825	5.288241836	4.106249917	4.8629792885	4.76370356125	5.29620125475	4.99123056175	5.37759136525	4.249818324	3.72785585175	4.39372463575	4.57864518025	5.28990401625	4.675916057	5.22486101075	4.332031442	5.00963175	4.93718640175	5.565831752	5.2536586425	6.99173215875	4.6696327685	5.09532189925	4.7006820685	5.8608239475	5.412398828	5.421277274	5.402261603	4.96838597975	4.69852831
AKAP11	5.8543812375	6.431902067	5.9942904325	6.393962795	6.403397152	5.916830181	6.439087781	6.174066566	6.448327247	6.017620362	6.5866259845	6.001677835	6.116589913	6.169440207	6.107951398	5.995840801	6.4864522075	6.0689129475	5.8465117905	6.1091027005	6.641711229	6.06558576	6.6305374145	6.550379929	6.978588062	6.152884602	6.2265906195	6.385536272	5.887872389	5.6890414945	7.0701164605	5.7106338705	6.5147278365	5.96104416	6.2503309355	6.708436019	6.9509074505	6.5447735675	6.094635299	6.9118592075	5.6822161395	5.8941820615	5.530576803	6.2644496225	5.7080929655	6.4787945095	7.242083127	5.724514309	6.708137805
AKAP12	4.0956549498	4.088939611	3.8995687456	6.5637662274	3.512557458	3.0264372152	5.2913213148	3.9953710018	4.7113276998	3.9274751612	7.3976933402	6.0900825852	3.4971635296	5.9009761846	4.6535059464	3.959269836	7.388908452	5.4190566846	4.892901531	3.8101368232	4.1432487732	5.6956710922	6.24562193	4.1988805656	4.5152279346	7.2863260566	7.2718916388	4.9368617424	6.4375619016	6.6302463496	7.8825563044	6.1777107366	6.9865038042	4.8951215586	3.4965531924	5.1247193736	4.998483428	5.7207428814	5.2438887572	5.0537503206	4.6017779536	5.4851435462	3.7851899666	3.6141855268	4.719408521	5.2595909624	7.4229701682	6.2600919614	4.2473193524
AKAP13	5.759712435	7.89901074955556	6.29197374422222	6.72124077222222	5.85606307488889	6.39560865844444	6.76002642044444	5.10434968011111	5.63147840444444	5.64886229877778	6.23227767666667	5.91753546366667	6.94801328111111	6.56946763488889	5.59447985733333	6.38554005511111	6.17610466155556	6.69697684411111	6.74271534644445	6.378588713	6.99680167966667	6.66341520066667	6.48575701177778	6.35143918911111	6.70895750355556	7.42623986466667	6.02168508044444	6.78359811711111	7.15009437988889	6.35615413477778	5.422511745	6.47829728766667	7.15757069188889	6.52343575411111	6.43508033044444	6.82431130977778	5.61256197266667	6.45561933166667	7.33658146955556	6.78622637222222	6.39699850033333	6.12317685833333	6.525339332	6.90542903066667	6.37022781411111	6.87390674322222	6.721156633	6.24378466377778	6.53219870588889
AKAP14	2.231162366	2.231162366	2.231162366	2.231162366	2.231162366	2.231162366	2.231162366	2.231162366	2.231162366	2.231162366	2.231162366	2.231162366	2.231162366	2.231162366	2.231162366	2.231162366	2.231162366	2.231162366	2.231162366	2.231162366	2.231162366	2.231162366	2.231162366	2.231162366	2.231162366	2.231162366	2.231162366	2.231162366	2.231162366	2.231162366	2.231162366	2.231162366	2.231162366	2.231162366	2.231162366	2.231162366	2.231162366	2.231162366	2.231162366	2.231162366	2.231162366	2.231162366	2.231162366	2.231162366	2.231162366	2.231162366	2.231162366	2.231162366	2.231162366
AKAP17A	3.976968837	5.05332799833333	4.313795906	5.30434998033333	5.048805206	4.74858882866667	4.80377973333333	5.18469813833333	4.99370605233333	5.55186498466667	4.71762267366667	5.18738708366667	5.11101500033333	4.51300718266667	4.455842615	5.17333483733333	4.90904651633333	4.968734645	4.82582285566667	5.268060323	6.02437923066667	5.402719882	4.985137918	6.139724627	5.05368775866667	5.486509069	5.97218210366667	6.245203912	5.36431109766667	4.776746729	5.92295444166667	5.25805882866667	5.180106745	5.106928966	4.52697559766667	5.131427875	4.741238894	5.08070695633333	5.55351058933333	5.72635157533333	5.37626920166667	4.99297029033333	5.15508037166667	5.25023813533333	6.37608491133333	4.91138593333333	6.44324118966667	4.53232979933333	7.04783990366667
AKAP3	2.231162366	2.231162366	2.231162366	2.231162366	2.231162366	2.231162366	2.231162366	2.231162366	2.231162366	2.231162366	2.231162366	2.231162366	2.231162366	2.231162366	2.231162366	2.231162366	2.231162366	2.231162366	2.302483325	2.231162366	2.231162366	2.231162366	2.250941339	2.231162366	2.231162366	2.231162366	2.231162366	2.231162366	2.231162366	2.231162366	2.231162366	2.231162366	2.231162366	2.231162366	2.231162366	2.231162366	2.231162366	2.231162366	2.231162366	2.231162366	2.231162366	2.231162366	2.231162366	2.231162366	2.231162366	2.231162366	2.231162366	2.231162366	2.231162366
AKAP4	2.231162366	2.231162366	2.231162366	2.231162366	2.231162366	2.231162366	2.231162366	2.231162366	2.231162366	2.231162366	2.231162366	2.231162366	2.231162366	2.231162366	2.231162366	2.231162366	2.231162366	2.231162366	2.231162366	2.231162366	2.231162366	2.231162366	2.231162366	2.231162366	2.231162366	2.231162366	2.231162366	2.231162366	2.231162366	2.231162366	2.231162366	2.231162366	2.231162366	2.231162366	2.231162366	2.231162366	2.231162366	2.231162366	2.231162366	2.231162366	2.231162366	2.231162366	2.231162366	2.231162366	2.231162366	2.231162366	2.231162366	2.231162366	2.231162366
AKAP5	3.5978593565	5.332302841	3.6549456805	3.5978593565	3.5978593565	3.5978593565	5.1013729185	3.773467604	3.637344493	4.108363406	3.5978593565	3.6786980305	3.638982597	3.501833913	3.5978593565	3.541581773	3.5978593565	3.7875026665	4.044748772	3.588819121	3.5978593565	3.5978593565	3.5712582585	3.5728750465	3.5712582585	3.5978593565	3.4214217605	3.9948818185	3.8754957445	4.12578301	3.5978593565	3.7620975415	3.5978593565	3.7413169315	3.5978593565	3.5735816865	3.6348896935	3.8879664955	3.6168039345	4.030865323	3.619474875	3.683549284	3.5712582585	3.583042646	3.612758273	3.531645492	4.4136840955	3.53078801	3.531645492
AKAP6	2.231162366	2.231162366	2.231162366	2.231162366	2.231162366	2.231162366	2.231162366	2.231162366	2.231162366	2.231162366	2.231162366	2.231162366	2.231162366	2.231162366	2.231162366	2.231162366	2.231162366	2.231162366	2.231162366	2.231162366	2.231162366	2.231162366	2.231162366	2.231162366	2.231162366	2.231162366	2.231162366	2.231162366	2.231162366	2.231162366	2.231162366	2.231162366	2.231162366	2.231162366	2.231162366	2.231162366	2.231162366	2.231162366	2.231162366	2.231162366	2.231162366	2.231162366	2.231162366	2.231162366	2.231162366	2.231162366	2.231162366	2.231162366	2.231162366
AKAP7	5.6092613	7.595924213	6.094558091	6.1015456055	5.3266348575	8.543483308	6.48557977	5.392737174	6.1048511395	6.079628263	5.118278325	6.0763164765	5.381701208	4.5858029445	5.7262859035	5.2082101615	7.0212233835	5.6591881145	5.4516497465	6.221894664	6.347633679	5.3266348575	5.7239273035	5.8024373805	5.1253951955	5.2755101145	5.340327381	6.2084360105	5.32555049	5.9378302415	6.421747704	5.2411852975	5.97166874	5.387597145	5.655941913	5.4204869445	5.18552366	4.833517944	4.9930560505	5.8004038945	4.6866945995	5.412874383	4.002294155	4.8036694375	4.2644837995	5.1232211135	6.880768436	6.1165217255	6.0029490495
AKAP8	7.977350624	7.8674142915	8.4027855875	7.3295950285	7.9063385355	8.464315886	7.4156059965	7.234600577	8.630282783	7.9651669405	8.024707083	7.4750930935	8.2943249265	7.4269125065	7.637039617	8.1593154055	7.691265257	8.793780234	7.5672422155	8.1338032135	7.6078091045	7.933010037	7.2271307165	7.7836480945	8.1357556955	7.570787383	8.5406360655	7.1368538555	8.165573965	7.3944708625	8.056939154	7.502518678	7.2126774985	7.3354832105	7.742015013	7.502518678	7.9853271715	6.847526352	7.9872685875	7.733669213	7.535580383	6.7446615365	8.370797174	7.854991093	7.188561567	7.7312461465	7.723774079	7.4936303995	8.676915581
AKAP8L	3.542637481	3.7975766996	3.8384848656	3.6493991582	3.8843371748	3.9287892104	3.4107669198	3.4079925292	3.592629764	3.5386618444	3.4823861248	3.5711501944	3.5711501944	3.2692936834	3.3587161932	3.7312026966	3.4332574938	3.7889664008	3.7769258428	3.7869393548	3.5333441736	3.7074605292	3.4942720656	3.5711501944	3.8208018572	3.7111053752	3.8940410032	3.573672275	3.6157760468	3.5711501944	3.7277816482	3.5711501944	3.5532134022	3.5068206704	3.5711501944	3.4351901352	3.5234725148	3.2967508474	4.1642579078	3.5711501944	3.6657831868	3.3503791804	4.0128229662	3.9148999896	3.7783760386	3.4714731104	3.6339948536	3.374513571	3.7530453686
AKAP9	4.912866966	4.66639349866667	5.19753878333333	4.48901119933333	5.02829068166667	5.75789928566667	5.230139964	4.645786663	5.27879292566667	5.255641012	5.718859687	4.90774272166667	5.00665208833333	6.06455906933333	4.87925319333333	4.65428690166667	5.40483696966667	4.50446025533333	4.43391858533333	4.58381400133333	5.76767913366667	4.86041850166667	6.15240363	5.86250959666667	6.04755011566667	5.525954479	6.41815567	4.77435993366667	4.77127744933333	4.80103464266667	5.54687965466667	5.29013158466667	6.16722482533333	5.66011727633333	6.295014252	4.929905329	6.02438988766667	6.66814771433333	5.63413970933333	6.147042173	4.92198838133333	6.01637353833333	4.86438977733333	6.12971354633333	4.49439856033333	5.576853928	5.69908923233333	6.31164056033333	5.531415456
AKIP1	6.368047164	7.356809523	6.184481286	6.629888389	5.516425942	5.938654254	5.41378675	5.093140784	6.2265790385	6.4781609495	5.9666329325	6.005407956	6.267087845	6.221701747	8.1095374805	7.236585861	6.4104768325	6.0074187055	7.8396767515	6.6749052165	6.275681455	6.0712038405	6.7669871615	6.960425182	6.118242113	6.720676538	5.1889572065	6.456973696	6.037302926	8.1448536605	4.864734756	6.538676763	5.4616311305	6.018016909	4.7667723555	6.4557469405	4.6372686755	6.088397709	5.9922302815	5.521718217	4.909044958	6.341824395	5.6309339505	5.857876522	5.5445024925	5.441682898	5.89979296	6.3374973935	7.504324523
AKIRIN1	7.57875319766667	8.94052912633333	7.606639354	8.80531318633333	6.93735707033333	6.25102467066667	9.11183211533333	9.53269324133333	8.46044866266667	9.73814409866667	8.16563940966667	8.13623407133333	8.40662088766667	7.983191984	7.29833373433333	8.77375020066667	7.440952232	8.77143144933333	7.71197303366667	7.827601756	8.74883326033333	8.008408316	6.81478179833333	8.46327674766667	7.93611025666667	7.59457561266667	8.51825988733333	8.15638326733333	7.70497887	8.37380151266667	7.85474074433333	7.11769660266667	5.559975239	7.034661531	5.286674498	7.440089287	10.8121879986667	6.65582068233333	7.13614230433333	7.52257445	6.37869741333333	7.01923404	7.339550427	7.03999131733333	5.42295305066667	6.60626220933333	8.18968550766667	7.77183445633333	9.14227717566667
AKIRIN2	5.876113178	7.346703654	6.92799329433333	6.81386468333333	6.35670932633333	6.15402343133333	6.61242810033333	6.563630852	6.77418198566667	6.767367469	6.44104511933333	6.36497866033333	5.97517126733333	5.042094406	6.188017904	6.62470603133333	6.41924133366667	6.949713672	6.90533917933333	6.86690999866667	6.96710341966667	6.32110952233333	5.57571003833333	6.057709288	6.656152063	6.39491738233333	6.56298654	6.65223283933333	5.766349801	6.384725522	6.690576358	6.21088809933333	5.48047917533333	5.42944643133333	4.93692078733333	6.53161187433333	6.26519177433333	6.76654320933333	6.02066013666667	6.35550604466667	5.41969586733333	6.64358447666667	5.93845741933333	5.16368520833333	4.55856385566667	6.25843030333333	6.744372187	6.31104013333333	7.72071834266667
AKNA	3.495699949	5.111571479	3.4378573875	3.668838191	2.6427508575	4.154945987	4.986010451	2.6427508575	2.6427508575	4.112516521	2.6427508575	3.613774156	3.00975888	2.94388587	2.9744405545	2.6427508575	3.185033772	2.6427508575	4.444472382	3.085339281	5.2124619145	3.0782998665	2.6427508575	3.536019667	3.010129273	3.9897358425	3.185033772	4.9571604095	4.12094052	3.5487214605	3.2612808245	3.9311079385	3.327596266	3.9218468445	2.2599163875	2.423464954	2.7630447895	2.6269114165	4.741832818	4.484437445	3.170181994	3.296659928	4.345964508	3.1963890295	3.185033772	3.500958253	5.110083582	2.700841583	3.8768347715
AKNAD1	2.38921150133333	2.42714622966667	2.375667118	2.437498679	2.73088751833333	2.44454729266667	2.33507469333333	2.324379178	2.33360480666667	2.34150912633333	2.324379178	2.41493311266667	2.42393033866667	2.289711395	2.46157729733333	2.324379178	2.324379178	2.324379178	2.38111946566667	2.38546724433333	2.324379178	2.324379178	2.324379178	2.324379178	2.231162366	2.324379178	2.324379178	2.324379178	2.373609272	2.324379178	2.31133158266667	2.54790550133333	2.653016978	2.68948208433333	2.52994137233333	2.33235913666667	2.469781379	2.55289225166667	2.324379178	2.61495487966667	2.80439985733333	2.44989404366667	2.42309449633333	2.324379178	2.81502418166667	2.333968923	2.299527174	2.324379178	2.289711395
AKR1A1	10.13557325	10.8580189	10.67111908	10.83495267	10.54921063	10.91150721	12.01201528	11.02332072	10.93698967	10.53874707	10.83101921	11.2897172	10.39526481	10.41824736	10.46980139	10.41257914	11.32952162	11.17293647	10.24525116	10.71901806	11.61359523	10.95423449	11.1584067	11.01719285	9.472412046	10.07855719	10.90006816	12.12832178	11.05911834	11.14699213	11.52157085	9.963722861	9.498779718	11.21798477	10.62108366	10.61458357	12.77823915	10.43668311	11.00874784	11.86508193	10.68902276	10.41830731	11.67001043	10.96022266	10.8230784	10.6433853	10.46834051	10.55438313	10.47633048
AKR1B1	10.71877184	10.75365003	10.42001595	11.63511312	11.10074661	8.917462499	11.48398541	11.27123722	11.20461942	11.10574914	9.770817386	11.55354788	11.67613456	12.49104596	9.929865259	9.762926879	11.05770333	10.23778299	10.57035808	9.358114609	11.73797758	9.278337829	13.82907338	10.15386962	11.67504616	10.44932266	11.12858125	11.62349792	10.5172901	11.65030929	11.5260728	11.22679724	9.187836951	12.90961197	10.14937201	10.47563887	10.34412038	12.03451334	11.26104892	10.76373925	7.787640316	10.8982897	13.18171441	11.59595453	13.83206142	10.34114637	13.85023881	11.35133271	12.03951908
AKR1B10	7.24386852	3.063857353	8.441219791	3.063857353	6.845717845	3.063857353	2.538635999	5.069030537	3.586609965	8.615705236	6.295827963	9.165751049	13.51364474	7.573356083	5.890429087	3.15342334	10.1978835	3.063857353	5.213401202	3.444360582	2.47332634	3.15342334	7.332284337	10.03198724	4.642757873	4.826634199	4.178085283	3.063857353	3.063857353	5.285573173	2.914076353	6.937125442	8.031944811	7.868040321	11.2358354	13.75012103	4.965799387	14.28971101	2.95682423	5.248422899	5.862782475	5.264773713	5.697669034	8.114799195	5.892114891	13.19971896	2.614284466	5.893305748	5.069030537
AKR1C1	7.7156483364	6.2203493454	7.5906913308	5.3299145676	8.2600912184	7.7548250656	4.5765998962	7.3640081934	7.4451670122	4.4706685528	8.8218858804	6.4640085528	8.9739012264	5.0711187846	7.0925591124	5.6122991948	7.0942569076	6.7348927584	4.28173018	7.3308607216	4.8798390564	6.5790285288	5.506995243	5.7656739616	6.814198165	6.3193948388	6.9289019646	4.0733026656	5.6271712676	5.0995678354	3.1180210956	5.8975415376	5.6269399774	4.480806068	7.9082048624	9.2991662824	8.0980528564	9.6608605844	6.3364390448	6.0202083152	8.1046503104	6.2563348052	3.5073992614	8.8077554504	3.039254694	8.4177954724	3.2921505354	5.0923100402	6.312629058
AKR1C3	8.336901572	6.378187236	10.70593063	10.2829661	11.94649561	10.21340322	4.615283304	8.583481054	12.5485895	7.354406491	12.98047029	13.4769202	13.60246727	8.064560853	10.99449069	10.50201797	11.16264349	10.51416694	3.728867803	10.92042485	13.03909029	9.343282416	7.344559788	10.06425841	8.038160197	9.787299591	8.803025542	7.958282844	8.926443648	8.716855125	2.231162366	7.201142752	10.16192481	2.673956868	10.11772941	14.4372146	11.90783253	14.46351055	10.75070474	8.370042764	11.06075394	8.886197364	2.377713832	11.7868085	3.067148779	12.05978494	5.441555308	7.424288418	10.83002491
AKR1C4	2.231162366	2.231162366	2.231162366	2.231162366	2.231162366	2.231162366	2.231162366	2.231162366	2.231162366	2.231162366	2.231162366	2.231162366	2.231162366	2.231162366	2.231162366	2.231162366	2.231162366	2.231162366	2.231162366	2.231162366	2.232369272	2.231162366	2.231162366	2.231162366	2.231162366	2.231162366	2.231162366	2.231162366	2.231162366	2.231162366	2.231162366	2.231162366	2.231162366	2.231162366	2.231162366	3.709971636	2.231162366	3.84129837	2.231162366	2.231162366	2.231162366	2.231162366	2.231162366	2.231162366	2.231162366	2.231162366	2.231162366	2.231162366	2.231162366
AKR1C6P	2.231162366	2.231162366	2.231162366	2.231162366	2.231162366	2.231162366	2.231162366	2.231162366	2.231162366	2.231162366	2.231162366	2.231162366	2.231162366	2.231162366	2.336960459	2.231162366	2.231162366	2.231162366	2.231162366	2.231162366	2.231162366	2.231162366	2.231162366	2.231162366	2.231162366	2.231162366	2.231162366	2.297030993	2.231162366	2.231162366	2.231162366	2.231162366	2.249204464	2.231162366	2.231162366	2.231162366	2.231162366	2.231162366	2.231162366	2.231162366	2.231162366	2.231162366	2.231162366	2.231162366	2.231162366	2.231162366	2.231162366	2.231162366	2.231162366
AKR1D1	2.231162366	2.231162366	2.231162366	2.231162366	2.231162366	2.231162366	2.231162366	2.231162366	2.231162366	2.231162366	2.231162366	2.231162366	2.231162366	2.231162366	2.231162366	2.231162366	2.231162366	2.231162366	2.231162366	2.231162366	2.231162366	2.231162366	2.231162366	2.231162366	2.231162366	2.231162366	2.231162366	2.231162366	2.231162366	2.231162366	2.231162366	2.231162366	2.231162366	2.231162366	2.231162366	2.231162366	2.231162366	2.231162366	2.231162366	2.231162366	2.231162366	2.231162366	2.231162366	2.231162366	2.231162366	2.231162366	2.231162366	2.231162366	2.231162366
AKR1E2	3.15533409166667	2.98725618366667	3.158549024	3.174064747	3.30705302133333	3.21357945933333	3.05432352466667	3.12215853	3.165683515	3.12395485966667	3.244895384	3.263053745	3.201258324	2.98682054766667	3.13695829166667	3.142814613	3.05575961766667	3.02503228666667	3.38720277133333	3.32385543633333	2.24182860766667	3.09207265133333	3.05575961766667	2.577953694	2.84229840566667	3.20314052533333	2.90559257133333	3.12477172466667	3.25543386366667	2.80377116	2.66485098233333	3.30211142133333	3.52371606366667	3.32416182433333	3.23475150433333	3.18437284	3.44967814166667	3.77053007233333	2.92393257666667	3.27153048833333	3.64681819966667	3.13188453666667	3.16187754533333	3.05575961766667	3.56698495033333	3.25121931733333	2.81292594633333	3.166030948	2.87141664266667
AKR7A2	9.055804542	9.318224489	8.2531123195	10.115714634	8.7360014775	9.4405215645	8.965945886	9.909434477	9.886623992	9.4446513515	9.0026345195	9.862627809	9.2202402765	9.697408309	8.7911607885	9.623393562	9.996489505	9.8483787285	8.98970952	9.150803052	9.249303151	9.593418733	9.6710628585	9.4798953605	8.5824048415	8.8564634365	9.645894287	8.963420937	9.592933116	10.52352647	11.490471275	8.466846348	8.290620317	9.0367051925	8.949861032	9.3182840445	8.8513455365	8.388363619	8.7376650535	9.1339057275	6.969590112	9.3237262955	10.470933225	7.1191051825	7.538519751	8.731248584	8.842294366	9.405015652	9.8340746795
AKR7A3	6.458959068	6.763926467	6.3344169955	7.3125921915	6.388372883	6.884740532	6.507382631	7.581374008	6.8111825495	6.857219016	6.4936031505	6.715620113	6.66822711	7.1481944765	6.4163502495	7.2650705305	7.0494230475	6.9810716725	6.4280935665	6.5619212705	7.429647624	6.834485171	6.858555337	6.6317272375	6.287459456	6.415458155	7.0614650985	6.447609649	7.235123629	7.569951338	8.7679506925	6.415458155	7.8639161255	6.440920716	6.467241688	6.7065035245	6.6418424235	6.388372883	6.2555033985	6.452937332	6.3688428365	6.6488977065	7.593033118	5.9722942515	6.3688428365	6.712999594	6.462222757	6.5017750865	7.2463041875
AKT1	8.279484899	10.30795526	9.828223448	9.603732516	8.367096206	9.614744602	7.754266672	9.947221476	9.297971411	7.685359521	9.38630877	8.699643988	9.885713897	9.196243042	8.660166719	9.281326032	8.753397019	9.115562925	9.090670915	9.386124703	8.766802246	10.07667388	8.7306803	9.137262794	10.01421662	9.006985585	9.406354352	9.115562925	9.276755067	9.497141252	7.928329474	8.813273074	8.973028687	8.585371813	9.115562925	9.180429468	8.954522574	9.401172409	9.765448909	9.45838566	7.343307922	8.49667203	10.15490559	8.47216427	9.079910686	9.172483173	9.416190455	9.263710096	10.16748435
AKT1S1	5.4780429775	4.114500193	4.695766266	4.652300524	4.4579821635	4.760878449	3.999581643	3.4739844485	4.1480101185	4.2740554745	3.8439532045	3.732922702	5.042497701	4.095083508	4.2740554745	4.701961763	3.9671609625	6.345000396	4.6988775	5.6602622215	4.286058141	5.0388488485	3.771447509	4.529222568	5.6311290455	4.532971776	4.810363142	4.2897107635	4.753403418	3.9265047675	4.2740554745	4.2740554745	3.7525053475	3.6718320895	3.953417018	4.082927776	4.242611042	4.450188805	4.285833147	4.3551331355	4.138661106	4.092315318	6.231084534	4.888207598	4.152808642	4.5379349545	4.0502345025	4.368849043	5.323167962
AKT2	3.79702741333333	3.728269344	3.80675658966667	3.89325744916667	3.93473662616667	3.94737690366667	3.728037853	3.553844577	3.87147919733333	3.64131046383333	3.57422803283333	3.65004714083333	3.80208706766667	3.66514147966667	3.62121712316667	3.83264759033333	3.64385449033333	3.7991546085	3.68002976583333	4.0675451855	3.8112190575	3.82289776733333	3.47632349066667	3.89476123483333	4.32858190183333	3.59249853	4.26738628933333	4.64941817733333	3.85521537	3.743222081	3.78870728733333	3.71685332333333	3.58321231416667	3.60013080016667	3.6881704545	3.54658630133333	3.675057817	3.944307991	3.94668414516667	3.6734688715	3.72381906233333	3.67345983766667	4.148485922	4.5070891605	4.11819069183333	3.6457691045	4.0708720485	3.6814352465	4.025726609
AKT3	5.87347796557143	5.00282200671429	4.465841421	5.51965897328571	3.63747010485714	4.25321719628571	5.04712414114286	4.40334111128571	4.20703432657143	5.98549732457143	4.001464108	5.10044447071429	4.72635091985714	5.70417309271429	4.95233375514286	4.634607891	4.25032161771429	4.67491273985714	5.36916330642857	4.67236233342857	5.91769076585714	4.88641919214286	5.227664543	5.17312102228571	4.53113531242857	6.03573511414286	3.49476471085714	5.326111872	4.77813518814286	5.25274247328571	6.80175679485714	5.039817472	5.39731212971429	5.13596521242857	4.642273797	5.40159904214286	4.79362500642857	4.70972987	5.18991902542857	4.95270730585714	5.20655266057143	6.35307150142857	4.37333892828571	4.69339868028572	5.814239188	5.44326923914286	6.613343679	6.26930321942857	3.79300687742857
AKTIP	5.3936928095	7.4417226845	7.386580107	7.8121997295	7.3778171485	6.922864492	8.000705077	9.832135418	7.58160334	6.966668371	8.2336742745	8.280922912	8.532477479	8.1691409295	6.6380897265	8.347225251	7.8226063635	8.6262086185	7.243587803	7.4142405225	7.432555161	7.3706134325	8.242399712	8.308202794	7.3971040835	7.643695416	8.199483642	7.910345224	6.371591184	7.5208204015	6.97384223	6.4950677485	7.567796983	7.9145576315	7.58160334	7.73217133	7.805432228	6.6663614805	7.827856371	7.9019647785	5.801322251	7.4757031945	8.1928587425	7.5784120465	6.401321024	7.9420725545	7.405662947	8.151421768	8.38579215
AL022341.3	2.662893199	3.631077665	2.662893199	3.590269751	3.049245259	2.748407074	2.673700993	2.650898271	2.662893199	2.693389342	2.70254952	2.795156321	2.893396866	2.598653535	2.716159043	2.662893199	2.662893199	2.648408365	2.960672686	2.662893199	2.662893199	2.662893199	2.662893199	2.231162366	2.662893199	2.836916299	2.440713409	3.232692878	3.472340045	2.660747425	2.662893199	2.810317201	3.613570958	3.131560085	2.727638415	2.662893199	2.976180463	3.196807043	2.662893199	4.011345986	3.559792257	3.069818126	2.662893199	2.662893199	3.522274727	2.735057341	2.57780728	2.662893199	2.662893199
AL022344.5	2.231162366	2.231162366	2.231162366	2.231162366	2.231162366	2.231162366	2.231162366	2.231162366	2.231162366	2.231162366	2.231162366	2.231162366	2.231162366	2.413495995	2.231162366	2.231162366	2.231162366	2.231162366	2.231162366	2.231162366	2.231162366	2.231162366	2.231162366	2.231162366	2.231162366	2.231162366	2.231162366	2.231162366	2.231162366	2.231162366	2.231162366	2.258189945	2.231162366	2.231162366	2.231162366	2.231162366	2.231162366	2.231162366	2.231162366	2.231162366	2.231162366	2.231162366	2.231162366	2.231162366	2.231162366	2.231162366	2.231162366	2.231162366	2.231162366
[truncated: 21,022 more rows]
[truncated: 44 more columns]
