# Supplementary material for: Clinical Eosinophil-Associated Genes can Serve as a Reliable Predictor of Bladder Urothelial Cancer
Source: Front Mol Biosci. 2022 Jul 22;9:963455. doi: 10.3389/fmolb.2022.963455 (PMC9353774; doi:10.3389/fmolb.2022.963455)
Supplement: Supplementary file 3 [file Table4.XLS]

barcode	clinical_data_date_of_initial_pathologic_diagnosis	clinical_data_days_to_death	clinical_data_days_to_last_followup	clinical_data_days_to_last_known_alive	clinical_data_ethnicity	clinical_data_gender	clinical_data_karnofsky_performance_score	clinical_data_number_of_lymph_nodes	clinical_data_number_pack_years_smoked	clinical_data_pathologic_stage	clinical_data_pathology_M_stage	clinical_data_pathology_N_stage	clinical_data_pathology_T_stage	clinical_data_race	clinical_data_radiation_therapy	clinical_data_tumor_tissue_site	clinical_data_vital_status	clinical_data_years_to_birth	datasource	disease	expData	ips_ctla4_neg_pd1_neg	ips_ctla4_neg_pd1_pos	ips_ctla4_pos_pd1_neg	ips_ctla4_pos_pd1_pos	patient_uuid
TCGA-GD-A3OP	2011	NA	64	NA	not hispanic or latino	female	NA	4	NA	stage iv	mx	n2	t4a	white	NA	bladder	0	84	TCGA	BLCA	1	9	7	8	7	31da07bb-6752-49a3-a7ea-5427c04a9458
TCGA-XF-AAML	2007	232	NA	NA	not hispanic or latino	male	90	0	NA	stage ii	mx	n0	t2b	white	no	bladder	1	75	TCGA	BLCA	1	10	10	10	10	329d372c-c44e-4595-b8ac-474c5a1321a5
TCGA-FD-A3SQ	2008	1423	NA	NA	not hispanic or latino	male	NA	5	60	stage iv	mx	n2	t3a	white	no	bladder	1	62	TCGA	BLCA	1	8	7	8	7	3071cb51-dcf5-41f7-b047-afc2dcbf0aaf
TCGA-YF-AA3M	2013	NA	415	NA	hispanic or latino	male	90	NA	58	stage ii	mx	nx	t2a	NA	no	bladder	0	57	TCGA	BLCA	1	8	6	7	6	30ad8081-daa7-4e2b-96f8-07f5ad12e774
TCGA-G2-A2EL	2009	819	NA	NA	not hispanic or latino	male	80	NA	40	stage ii	m0	n0	NA	white	no	bladder	1	77	TCGA	BLCA	1	9	7	8	6	30c7445e-d0c4-4a0f-96a4-27e4259ee10b
TCGA-4Z-AA82	2010	1556	NA	NA	NA	male	NA	1	NA	stage iv	m0	n1	t2a	black or african american	no	bladder	1	59	TCGA	BLCA	1	8	7	7	6	32e79b35-a33a-4ca0-bfb7-7ea7e4e26568
TCGA-K4-A5RI	2012	356	NA	NA	not hispanic or latino	female	NA	0	40	stage iii	mx	n0	t3a	white	no	bladder	1	67	TCGA	BLCA	1	7	5	6	4	32efe5e2-e037-4547-8ead-619f61647639
TCGA-XF-A9ST	2005	128	NA	NA	not hispanic or latino	male	90	0	60	stage iii	mx	n0	t3b	white	no	bladder	1	68	TCGA	BLCA	1	7	6	6	5	33708951-0a0d-4ad0-b472-23151c9f76f6
TCGA-GV-A3QH	2011	258	NA	NA	not hispanic or latino	male	90	NA	10	stage ii	mx	nx	NA	white	no	bladder	1	67	TCGA	BLCA	1	9	8	9	7	33bc6a7c-9844-41e3-96b3-1e34bb3fedd5
TCGA-HQ-A2OE	2007	NA	1174	NA	NA	male	NA	NA	NA	NA	mx	n2	t2a	NA	no	bladder	0	NA	TCGA	BLCA	1	7	5	6	5	353c5fcc-9c6a-4ac6-99dc-fb4573b2ae6c
TCGA-4Z-AA81	2010	1270	NA	NA	NA	male	NA	0	NA	stage ii	m0	n0	t2b	white	no	bladder	1	80	TCGA	BLCA	1	10	10	10	10	35c7bb8a-7b5c-488d-9d3a-725b24d14478
TCGA-FD-A3B6	2011	1005	NA	NA	not hispanic or latino	male	NA	0	60	stage ii	mx	n0	t2b	white	no	bladder	1	75	TCGA	BLCA	1	7	8	7	8	36054200-3fa4-4541-a25c-47282e4ef88d
TCGA-DK-A1AC	2000	NA	3981	NA	NA	male	NA	0	20	stage iii	m0	n0	t3b	white	no	bladder	0	72	TCGA	BLCA	1	7	7	7	7	36c14e9d-1863-4c55-bbbb-f8c9dd418932
TCGA-ZF-A9R4	2012	NA	921	NA	not hispanic or latino	male	NA	NA	NA	stage ii	m0	nx	t2	white	no	bladder	0	83	TCGA	BLCA	1	10	10	10	9	371b5d70-9797-4dae-b523-247f5eaeb4ab
TCGA-K4-AAQO	2013	NA	359	NA	not hispanic or latino	male	NA	NA	43	stage iii	mx	n0	t3a	white	NA	bladder	0	56	TCGA	BLCA	1	9	7	8	7	383bf27a-9216-492e-b4bd-2b4eef8278de
TCGA-ZF-A9RL	2007	NA	2703	NA	not hispanic or latino	male	NA	NA	38	stage ii	mx	NA	NA	white	no	bladder	0	61	TCGA	BLCA	1	9	7	8	6	386f51e4-d03a-4606-bf2e-6168f2122c5f
TCGA-FD-A6TB	2012	NA	572	NA	not hispanic or latino	male	NA	0	30	stage iii	mx	n0	t3a	white	no	bladder	0	82	TCGA	BLCA	1	8	7	8	7	389d1e21-5b97-4231-a3d7-71fecb918beb
TCGA-XF-AAMG	2004	NA	3364	NA	hispanic or latino	male	90	0	NA	stage iii	mx	n0	t4a	white	no	bladder	0	49	TCGA	BLCA	1	8	6	7	6	390a29fe-2cfd-43c4-a247-69e692763e17
TCGA-CF-A1HR	2010	NA	389	NA	not hispanic or latino	male	NA	NA	NA	stage iii	m0	n0	t3	asian	no	bladder	0	62	TCGA	BLCA	1	9	8	9	7	39ea19e1-4959-4f1b-9934-54bdaf766842
TCGA-CF-A3MG	2011	NA	369	NA	not hispanic or latino	male	70	NA	NA	stage ii	m0	n0	t2	asian	no	bladder	0	48	TCGA	BLCA	1	8	6	7	5	39efa06a-ffe5-40b3-8f8a-a2d7071bc9e3
TCGA-LC-A66R	2012	NA	466	NA	not hispanic or latino	male	NA	3	NA	stage iv	mx	n2	t4a	white	no	bladder	0	78	TCGA	BLCA	1	8	9	8	9	39fdc742-8bdb-4e77-b20b-0f967a75e659
TCGA-GU-AATP	2012	NA	1003	NA	not hispanic or latino	male	NA	2	14	stage iv	mx	n2	t2	white	no	bladder	0	74	TCGA	BLCA	1	9	8	9	8	3b16881a-88c2-4048-b78f-e3e183503f70
TCGA-2F-A9KW	2013	254	NA	NA	not hispanic or latino	female	90	0	NA	stage iii	mx	n0	t3b	white	no	bladder	1	67	TCGA	BLCA	1	7	6	7	6	3b464065-b2e9-4fb2-a7da-09e963fd43b3
TCGA-UY-A9PF	NA	NA	117	NA	not hispanic or latino	male	NA	NA	5	stage iv	mx	n2	t3a	white	no	bladder	0	77	TCGA	BLCA	1	9	7	9	7	3bd918a8-3b92-4042-b4a1-f9dfcd6fe405
TCGA-FD-A43N	2011	NA	699	NA	not hispanic or latino	male	NA	0	112	stage iii	mx	n0	t3a	white	no	bladder	0	76	TCGA	BLCA	1	8	7	8	6	3cccffea-bd7d-4548-bb38-fe5eda630de6
TCGA-GV-A3JW	2011	NA	649	NA	not hispanic or latino	male	90	NA	NA	stage ii	mx	nx	t2	white	yes	bladder	0	74	TCGA	BLCA	1	7	5	7	4	3d644eaf-82fc-4bc7-93b7-3e600e8c6511
TCGA-DK-A1A7	2010	NA	560	NA	not hispanic or latino	female	NA	2	NA	stage iv	m0	n2	t3	white	no	bladder	0	67	TCGA	BLCA	1	9	7	8	6	3ed614e7-f356-4d87-985b-d3bbbae3bb40
TCGA-E7-A7DV	2013	NA	37	NA	not hispanic or latino	male	90	4	NA	stage iv	mx	n3	t4	white	no	bladder	0	44	TCGA	BLCA	1	7	7	7	6	3effd691-570c-478a-8903-3771a1b43f2e
TCGA-DK-A3IK	2011	146	NA	NA	not hispanic or latino	male	NA	8	NA	stage iv	m0	n2	t3	white	NA	bladder	1	87	TCGA	BLCA	1	9	7	8	7	3f0a0748-9acc-4d0b-ba18-7c08bd183f86
TCGA-C4-A0F0	2007	NA	59	NA	NA	male	NA	NA	61	stage ii	m0	n0	t2b	NA	NA	bladder	0	60	TCGA	BLCA	1	8	7	7	7	40398c03-a9cc-476b-9ee9-aecf161be43f
TCGA-DK-A3X2	2010	547	NA	NA	not hispanic or latino	male	70	2	40	stage iv	m0	n2	t3	white	no	bladder	1	85	TCGA	BLCA	1	7	5	6	4	40551d53-388b-4067-9341-76e94d023703
TCGA-E5-A2PC	2008	NA	1326	NA	not hispanic or latino	female	90	1	NA	stage iv	mx	n1	t2b	white	no	bladder	0	61	TCGA	BLCA	1	10	9	10	8	4107ae6f-502c-4bdc-bf14-e4b3711cba38
TCGA-BT-A20Q	2006	593	NA	NA	not hispanic or latino	male	NA	4	NA	stage iv	m0	n2	t3b	white	no	bladder	1	73	TCGA	BLCA	1	9	8	9	8	419deaac-ea45-4bdd-9fa0-b5cd8429b44f
TCGA-DK-A3IM	2011	248	NA	NA	not hispanic or latino	male	NA	0	8	stage iii	m0	n0	t3	white	NA	bladder	1	76	TCGA	BLCA	1	8	6	7	5	41b59716-116f-4942-8b63-409870a87e26
TCGA-FD-A43P	2012	NA	832	NA	not hispanic or latino	male	NA	0	44	stage ii	mx	n0	t2a	black or african american	no	bladder	0	74	TCGA	BLCA	1	9	8	9	9	41e8c196-ef93-47c6-ad06-0031f23d4347
TCGA-SY-A9G0	2011	1008	NA	NA	not hispanic or latino	male	100	1	9.75	stage iv	m0	n1	t4	white	no	bladder	1	82	TCGA	BLCA	1	8	7	8	6	423b7fc5-3970-4c96-990d-96ad0842f1eb
TCGA-XF-A9SU	2006	182	NA	NA	not hispanic or latino	female	90	2	30	stage iv	mx	n1	t3b	white	no	bladder	1	74	TCGA	BLCA	1	7	6	7	6	42bcf1a7-2f3a-4ed8-a41d-cdd67e65b928
TCGA-UY-A78O	NA	NA	2312	NA	not hispanic or latino	female	NA	0	NA	stage ii	mx	n0	t2	white	no	bladder	0	74	TCGA	BLCA	1	8	7	8	6	4319aa02-6d8b-4cb8-b4e4-c4eed1cb2ac7
TCGA-CF-A8HX	2013	NA	345	NA	not hispanic or latino	female	NA	NA	NA	stage ii	m0	n0	t2	asian	no	bladder	0	55	TCGA	BLCA	1	7	5	6	4	43f9b602-683a-4fa1-b044-8fc5794b1453
TCGA-FD-A3SL	2011	712	NA	NA	not hispanic or latino	male	NA	18	NA	stage iv	m1	n2	t4a	white	no	bladder	1	60	TCGA	BLCA	1	8	7	8	6	4570b6e2-d430-41ca-aab1-ce4d14c36463
TCGA-4Z-AA87	2010	NA	1454	NA	NA	male	NA	0	NA	stage iii	m0	n0	t4a	black or african american	no	bladder	0	72	TCGA	BLCA	1	7	7	7	6	45b4b153-e4aa-4080-b0dc-ee81a966978a
TCGA-DK-AA6S	2000	NA	5050	NA	not hispanic or latino	male	90	0	NA	stage iii	m0	n0	t3b	white	yes	bladder	0	60	TCGA	BLCA	1	8	7	8	7	45eea556-e97b-4912-8aa9-7e5c709eb52b
TCGA-UY-A9PA	NA	NA	1072	NA	not hispanic or latino	male	NA	NA	NA	stage iii	mx	n0	t3a	white	no	bladder	0	47	TCGA	BLCA	1	10	10	10	10	45f5af14-060a-49a3-b51d-25ab8a88feb7
TCGA-FD-A3B5	2011	272	NA	NA	not hispanic or latino	male	NA	1	25	stage iv	mx	n1	t2b	black or african american	no	bladder	1	86	TCGA	BLCA	1	8	6	7	6	462d5a6b-9f39-4aae-a35b-d06a7811d053
TCGA-FD-A62O	2012	216	NA	NA	not hispanic or latino	male	NA	8	NA	stage iv	mx	n2	t3a	white	no	bladder	1	74	TCGA	BLCA	1	7	6	7	5	472502eb-ad99-4a1a-8445-1a11dc02a6d9
TCGA-FD-A3SM	2011	547	NA	NA	not hispanic or latino	male	NA	4	80	stage iv	m1	n2	t3a	white	no	bladder	1	70	TCGA	BLCA	1	8	6	7	6	474582f2-8dec-4fbc-803f-4fd9ba2e0957
TCGA-GV-A3QF	2011	617	NA	NA	not hispanic or latino	male	90	12	60	stage iv	mx	n2	t3b	white	no	bladder	1	79	TCGA	BLCA	1	7	5	6	4	47990d5e-a0e1-4752-86f5-4f5b84e219df
TCGA-DK-A1AE	2010	NA	491	NA	not hispanic or latino	male	NA	0	10	stage iii	m0	n0	t3	white	no	bladder	0	84	TCGA	BLCA	1	8	7	8	6	493a4ff2-37a5-4b79-928d-83dbfe534556
TCGA-4Z-AA7Y	2010	NA	1522	NA	NA	male	NA	0	NA	stage ii	m0	n0	t2a	white	no	bladder	0	60	TCGA	BLCA	1	9	7	9	7	49ea6676-ae27-4ca0-a7b3-48423d606d48
TCGA-CU-A0YO	2009	149	NA	NA	not hispanic or latino	male	NA	8	NA	stage iv	mx	n2	t3a	white	no	bladder	1	84	TCGA	BLCA	1	10	9	10	8	4a9ef220-922c-49cf-bbed-d173b214ed31
TCGA-FD-A3B3	2011	974	NA	NA	not hispanic or latino	female	NA	0	32	stage iii	mx	n0	t3	white	no	bladder	1	74	TCGA	BLCA	1	8	8	8	8	4b5d873b-bfda-482e-92a0-bf84c0f9032a
TCGA-CF-A5U8	2012	NA	399	NA	not hispanic or latino	male	70	NA	NA	stage ii	m0	n0	t2	asian	no	bladder	0	59	TCGA	BLCA	1	8	6	8	6	4cc25adb-6db4-46aa-9fc9-c2c6339fb6d3
TCGA-XF-AAMW	2006	253	NA	NA	not hispanic or latino	female	90	0	NA	stage iv	NA	n0	t2b	white	no	bladder	1	79	TCGA	BLCA	1	8	7	8	7	19da59a8-b67a-438d-900a-92a71e03bef3
TCGA-DK-A6B1	2007	NA	2049	NA	not hispanic or latino	male	NA	0	NA	stage ii	m0	n0	t2a	white	no	bladder	0	67	TCGA	BLCA	1	10	9	10	8	0d2cd56c-09c6-467d-b3aa-1f7fe0cc60e1
TCGA-ZF-AA58	2010	NA	1649	NA	not hispanic or latino	female	NA	2	39	stage iv	mx	n2	t3a	white	no	bladder	0	61	TCGA	BLCA	1	8	9	8	9	0da6502c-058d-47f5-9996-8aa1d511d7e4
TCGA-CF-A47T	2011	385	NA	NA	not hispanic or latino	female	60	NA	NA	stage ii	m0	n0	t2	asian	yes	bladder	1	58	TCGA	BLCA	1	7	5	6	5	0db0f02f-94f5-492f-8840-5254792f6879
TCGA-XF-AAMH	2005	344	NA	NA	not hispanic or latino	male	90	4	20	stage iv	mx	n1	t3b	white	no	bladder	1	80	TCGA	BLCA	1	6	5	6	5	0ec37c2c-8d90-48c1-9cbc-69fe6473c980
TCGA-E5-A4U1	2011	NA	1181	NA	not hispanic or latino	male	90	0	NA	stage ii	m0	n0	t2b	NA	no	bladder	0	72	TCGA	BLCA	1	7	5	7	5	1c28f311-e0b0-4292-b29a-c6757665a4a4
TCGA-BL-A3JM	2010	205	NA	NA	not hispanic or latino	male	NA	0	49	stage iii	m0	n0	t3	white	no	bladder	1	62	TCGA	BLCA	1	8	7	8	7	0f4fb205-b13c-4a85-97b3-779429e6ccdd
TCGA-FD-A6TI	2013	294	NA	NA	not hispanic or latino	male	NA	1	NA	stage iv	mx	n1	t4b	white	no	bladder	1	73	TCGA	BLCA	1	9	7	8	7	0f956645-35aa-4a68-98d3-ea589459be00
TCGA-FD-A3SN	2011	NA	887	NA	hispanic or latino	male	NA	0	5	stage iii	mx	n0	t3b	white	no	bladder	0	79	TCGA	BLCA	1	8	7	7	6	0fb043d3-d86b-4cd8-8c01-9e2b3e965bb0
TCGA-ZF-AA51	2009	NA	1714	NA	not hispanic or latino	female	NA	NA	38	stage ii	m0	nx	t2	white	no	bladder	0	69	TCGA	BLCA	1	8	7	8	7	1029514b-a32c-4c43-a440-a5ba2709f717
TCGA-GV-A40G	2012	NA	580	NA	not hispanic or latino	male	90	0	30	stage ii	mx	n0	t2a	white	no	bladder	0	77	TCGA	BLCA	1	8	6	7	5	10422fe9-8d70-40a9-9875-3fe9fab68823
TCGA-DK-AA6U	2013	NA	578	NA	not hispanic or latino	male	90	NA	15	stage ii	m0	n0	NA	white	no	bladder	0	64	TCGA	BLCA	1	9	7	8	6	104c8e20-1b29-4d77-9633-359a35be48fb
TCGA-E7-A8O7	2013	NA	466	NA	not hispanic or latino	male	NA	NA	NA	stage ii	m0	n0	t2	asian	no	bladder	0	52	TCGA	BLCA	1	9	8	8	7	1e15cb17-cf22-4f06-a3d9-e528e77d1876
TCGA-CF-A3MF	2011	NA	383	NA	not hispanic or latino	male	70	NA	NA	stage iii	m0	n0	t3	asian	yes	bladder	0	34	TCGA	BLCA	1	7	5	6	5	1e308b12-0590-4dae-94d0-a539fcf25df7
TCGA-ZF-A9RG	2010	NA	1786	NA	not hispanic or latino	female	NA	0	NA	stage iii	mx	n0	t3b	white	no	bladder	0	70	TCGA	BLCA	0	NA	NA	NA	NA	1eb0adbf-dbe8-4736-97f6-2dc4ee30e943
TCGA-4Z-AA7M	2013	NA	495	NA	NA	male	NA	NA	10	stage iii	m0	n0	t3a	white	no	bladder	0	65	TCGA	BLCA	1	8	6	7	5	1ecfdf16-f5e9-4a08-8834-37f4b474179d
TCGA-DK-A6B2	2012	NA	477	NA	not hispanic or latino	male	90	1	57	stage iv	m0	n1	t3	white	no	bladder	0	70	TCGA	BLCA	1	9	8	9	8	10c825d7-4e21-43e7-ac95-dda75fbdaf74
TCGA-CF-A47W	2012	NA	368	NA	not hispanic or latino	male	60	NA	10	stage ii	m0	n0	t2	asian	no	bladder	0	42	TCGA	BLCA	1	9	7	8	6	122fc134-8915-47db-96c9-ab1853c3cd18
TCGA-GC-A3OO	2011	NA	481	NA	not hispanic or latino	male	60	0	NA	stage ii	m0	n0	t2b	white	no	bladder	0	79	TCGA	BLCA	1	8	6	7	6	1ff60fd9-3ca3-43be-92a8-8dba2cd4d4df
TCGA-K4-A4AC	2012	278	NA	NA	not hispanic or latino	male	NA	0	NA	stage ii	mx	n0	t2b	white	yes	bladder	1	83	TCGA	BLCA	1	8	7	7	6	2088ac24-a8b4-49af-a954-2b78b88a6f66
TCGA-GU-A764	2012	NA	610	NA	not hispanic or latino	male	NA	0	19	stage ii	mx	n0	t2b	white	no	bladder	0	66	TCGA	BLCA	1	7	8	6	7	20ebeff1-e5a7-423a-be93-e7ebb82438ac
TCGA-G2-AA3B	2009	NA	2008	NA	not hispanic or latino	female	NA	0	26	stage ii	m0	n0	t2	white	no	bladder	0	75	TCGA	BLCA	1	10	9	10	9	22424a05-0546-44c2-8ab7-abb8e49c3363
TCGA-BT-A0YX	2009	400	NA	NA	not hispanic or latino	female	NA	0	NA	stage iii	m0	n0	t3b	white	no	bladder	1	70	TCGA	BLCA	1	7	6	7	6	22473ad4-df39-4716-b558-3c1409d5fa0e
TCGA-DK-AA71	2013	NA	415	NA	not hispanic or latino	male	NA	0	NA	stage ii	m0	n0	t2b	white	no	bladder	0	71	TCGA	BLCA	1	8	6	8	6	22dbea93-3e1b-4e1b-ba40-55f08b99e73b
TCGA-DK-A2I2	2010	237	NA	NA	not hispanic or latino	female	NA	12	NA	stage iv	m0	n3	t3	white	no	bladder	1	63	TCGA	BLCA	1	7	6	7	6	234086dd-5a74-4ff1-94ab-bad43ee69d5c
TCGA-XF-AAN3	2007	NA	2625	NA	not hispanic or latino	male	90	2	NA	stage iv	mx	n2	t3b	white	no	bladder	0	76	TCGA	BLCA	1	8	6	7	6	24ad2168-b25a-4de8-a021-dfe1c74fcc6e
TCGA-ZF-AA5P	2013	NA	372	NA	not hispanic or latino	male	NA	0	62	stage iv	m0	n2	t2b	white	no	bladder	0	65	TCGA	BLCA	1	9	8	9	8	24d56331-4bca-4ab8-9fb7-a95a30b4c8fe
TCGA-DK-AA74	2010	NA	1708	NA	not hispanic or latino	male	NA	NA	34	stage iii	m0	n0	t3	white	no	bladder	0	75	TCGA	BLCA	1	8	8	8	8	0198d8e5-a14b-44ee-b1c4-d248994845ad
TCGA-FD-A6TC	2013	NA	187	NA	not hispanic or latino	female	NA	0	10	stage iii	mx	n0	t4a	white	no	bladder	0	79	TCGA	BLCA	1	8	6	7	5	00d8e96f-f231-4475-9e9f-c1f8aec28e4e
TCGA-BT-A20V	2008	154	NA	NA	not hispanic or latino	female	NA	2	NA	stage iv	m0	n2	t4a	black or african american	no	bladder	1	59	TCGA	BLCA	1	8	8	7	8	24f21425-b001-4986-aedf-5b4dd851c6ad
TCGA-CF-A7I0	2013	NA	368	NA	not hispanic or latino	male	70	NA	NA	stage ii	m0	n0	t2	asian	no	bladder	0	54	TCGA	BLCA	1	8	6	8	6	25ac9acd-328b-4fae-a448-4f3957b1b212
TCGA-2F-A9KQ	2007	NA	2886	NA	not hispanic or latino	male	90	0	NA	stage iii	m0	n0	t3a	white	no	bladder	0	69	TCGA	BLCA	1	8	6	7	5	25eaf3f9-c364-423c-aaae-925e7b393afc
TCGA-ZF-A9RE	2010	106	NA	NA	not hispanic or latino	female	NA	NA	NA	stage ii	mx	NA	NA	white	yes	bladder	1	78	TCGA	BLCA	1	8	6	7	5	284e175c-3229-4fee-a627-a49eac538e3a
TCGA-E7-A7XN	2013	NA	428	NA	not hispanic or latino	male	NA	NA	10	stage iii	m0	n0	t3	asian	no	bladder	0	66	TCGA	BLCA	1	8	9	8	9	286cf147-b7f7-4a05-8e41-7fbd3717ad71
TCGA-G2-A2EC	2010	696	NA	NA	not hispanic or latino	female	90	NA	NA	stage ii	m0	n0	NA	black or african american	no	bladder	1	58	TCGA	BLCA	1	9	7	9	7	28e25ffb-8b0c-4839-a735-ed7b78e3213a
TCGA-E7-A678	2012	NA	798	NA	not hispanic or latino	male	NA	NA	25	stage iii	m0	n0	t3	asian	no	bladder	0	55	TCGA	BLCA	1	10	8	9	7	29c52372-d3a7-4188-b468-67c3451c4f20
TCGA-G2-A2EF	2007	NA	1884	NA	not hispanic or latino	male	90	NA	35	stage ii	m0	n0	NA	white	no	bladder	0	50	TCGA	BLCA	1	6	7	7	7	2a142731-119c-495d-ad30-eb0b48bacb46
TCGA-GD-A3OS	2011	NA	638	NA	not hispanic or latino	female	70	NA	17.5	stage ii	mx	nx	NA	white	no	bladder	0	54	TCGA	BLCA	1	9	8	9	7	2a41b7d4-132f-4fb6-87b5-487c445379c7
TCGA-DK-A3WW	2011	NA	633	NA	not hispanic or latino	male	NA	0	NA	stage iii	m0	n0	t3	white	no	bladder	0	57	TCGA	BLCA	1	8	9	8	9	2ab0fb7b-ad2a-403d-9411-712974ccd878
TCGA-GD-A3OQ	2011	NA	95	NA	not hispanic or latino	male	NA	1	31	stage iv	mx	n1	t4a	white	NA	bladder	0	48	TCGA	BLCA	1	8	7	7	6	2e85c30c-c4c4-4096-9eef-4eb2c7d991a3
TCGA-HQ-A5ND	NA	274	NA	NA	NA	male	NA	1	40	stage iv	m0	n1	t3b	NA	no	bladder	1	78	TCGA	BLCA	1	9	8	9	7	001944e5-af34-4061-9c09-bb9ea346f6fd
TCGA-DK-A6AW	2010	NA	1621	NA	not hispanic or latino	male	NA	0	25	stage ii	m0	n0	t2a	white	no	bladder	0	70	TCGA	BLCA	1	8	6	7	6	01c815ba-7bda-4f7e-865c-0c5776febf2c
TCGA-GV-A3JV	2011	434	NA	NA	not hispanic or latino	male	90	1	90	stage iv	mx	n1	t3b	white	no	bladder	1	66	TCGA	BLCA	1	9	8	9	8	01ee41ef-1894-4408-9e96-a22a1f068190
TCGA-XF-A8HH	2004	57	NA	NA	not hispanic or latino	female	80	3	NA	stage iv	m0	n2	t3b	white	no	bladder	1	61	TCGA	BLCA	1	8	6	7	6	02964d82-cc94-4286-a66f-03567101950c
TCGA-XF-A9T8	2008	418	NA	NA	not hispanic or latino	male	90	0	15	stage iii	mx	n0	t3b	white	NA	bladder	1	64	TCGA	BLCA	1	7	7	7	7	317e1db6-df93-4793-a4df-2fa234d8a81a
TCGA-DK-A2I1	2010	NA	546	NA	not hispanic or latino	female	NA	0	NA	stage ii	m0	n0	t2b	white	no	bladder	0	73	TCGA	BLCA	1	8	7	8	7	036b9681-ab58-4734-a8fd-e0d5d078bf5a
TCGA-XF-A9SK	2004	486	NA	NA	not hispanic or latino	male	90	3	30	stage iv	mx	n1	t3b	white	no	bladder	1	65	TCGA	BLCA	1	8	7	8	7	03f588d6-832e-47d8-a9c4-af6640a1a635
TCGA-ZF-AA5H	2012	NA	897	NA	not hispanic or latino	female	NA	3	8	stage iv	m0	n2	t3b	white	no	bladder	0	60	TCGA	BLCA	1	8	9	8	9	04477379-6c51-45d9-b9b9-d05d53b53945
TCGA-E7-A7PW	2013	NA	416	NA	not hispanic or latino	male	NA	NA	5	stage iii	m0	nx	t3a	asian	no	bladder	0	63	TCGA	BLCA	1	8	7	8	6	045fe498-6a07-41ff-9956-dc0fb0483e7f
TCGA-PQ-A6FI	2011	NA	372	NA	not hispanic or latino	male	NA	0	58	stage ii	mx	n0	t2a	white	no	bladder	0	70	TCGA	BLCA	1	9	8	9	8	04b9090a-e8ef-4f52-bc52-af90caa84168
TCGA-C4-A0EZ	2006	273	NA	NA	NA	female	NA	NA	34	stage iv	m1	n1	t3a	NA	no	bladder	1	69	TCGA	BLCA	1	6	4	6	4	05935f1d-77c2-46ca-b87a-7a84bce38afd
TCGA-FD-A62S	2013	406	NA	NA	not hispanic or latino	female	NA	0	NA	stage iii	mx	n0	t3b	black or african american	no	bladder	1	60	TCGA	BLCA	1	7	6	7	6	05a1402e-5a79-4d54-9430-065844ed1505
TCGA-FD-A5C0	2012	550	NA	NA	not hispanic or latino	male	NA	5	30	stage iv	mx	n2	t3a	white	no	bladder	1	61	TCGA	BLCA	1	7	6	7	5	0628e443-3d7f-4a38-9d2a-ebc7f4f7e11d
TCGA-GU-A42R	2012	577	NA	NA	not hispanic or latino	male	NA	2	20	stage iv	mx	n2	t4a	white	no	bladder	1	68	TCGA	BLCA	1	7	5	7	5	0691b8c5-6244-407c-8601-fa1bda01ff2a
TCGA-UY-A78M	NA	690	NA	NA	not hispanic or latino	female	90	NA	NA	stage iv	mx	n2	t2	asian	NA	bladder	1	81	TCGA	BLCA	1	7	6	7	5	069b6e47-012c-483e-bee4-36a2a21a3486
TCGA-GV-A3QI	2011	NA	1110	NA	not hispanic or latino	male	90	0	35	stage iii	mx	n0	t3b	white	no	bladder	0	47	TCGA	BLCA	1	10	8	9	7	06f936e9-5a90-40d3-b91a-713f2b4e6e11
TCGA-FD-A5C1	2009	NA	1792	NA	not hispanic or latino	female	NA	0	NA	stage iii	mx	n0	t3b	white	no	bladder	0	61	TCGA	BLCA	1	8	8	8	8	070c66fa-ef48-46cb-af4f-357d2c641118
TCGA-DK-AA6X	2013	NA	467	NA	not hispanic or latino	male	NA	NA	NA	stage ii	m0	n0	NA	white	no	bladder	0	63	TCGA	BLCA	1	9	8	9	7	071b350d-8745-4795-8194-a8c6491f0931
TCGA-CU-A3YL	2011	NA	906	NA	not hispanic or latino	male	NA	0	25	stage iii	m0	n0	t4a	white	no	bladder	0	67	TCGA	BLCA	1	9	7	9	7	087a7f70-2fa8-4a16-b130-4df10a70c662
TCGA-FD-A6TH	2013	131	NA	NA	not hispanic or latino	male	NA	10	45	stage iv	mx	n2	t3	white	no	bladder	1	63	TCGA	BLCA	1	7	7	7	6	08d13748-0946-49a1-8eb3-5afd1deebc84
TCGA-BT-A20T	2007	453	NA	NA	not hispanic or latino	male	NA	1	NA	stage iv	m0	n1	t3b	white	no	bladder	1	63	TCGA	BLCA	1	10	9	9	8	096b4f32-10c1-4737-a0dd-cae04c54ee33
TCGA-CF-A9FH	2013	NA	-64	NA	not hispanic or latino	male	NA	NA	80	stage ii	m0	n0	t2	asian	no	bladder	0	85	TCGA	BLCA	1	10	9	10	9	83a369ae-003b-432b-a7b2-c630805b43c1
TCGA-BT-A20U	2008	455	NA	NA	not hispanic or latino	female	NA	NA	NA	stage iii	m0	n0	t3a	white	no	bladder	1	70	TCGA	BLCA	1	8	6	8	6	83b41d35-69b1-4218-be1a-8821d8a6899c
TCGA-XF-A8HE	2004	NA	3817	NA	not hispanic or latino	male	90	0	NA	stage iii	mx	n0	t3b	white	no	bladder	0	47	TCGA	BLCA	1	7	7	7	7	841b4582-a268-4a55-a9a2-47c7e5c3b69f
TCGA-XF-AAMJ	2006	1670	NA	NA	not hispanic or latino	male	90	0	NA	stage iii	m0	n0	t3b	asian	yes	bladder	1	70	TCGA	BLCA	1	8	6	8	6	8f10e006-531a-49ac-b51b-df3fdcb20929
TCGA-FD-A43U	2012	NA	636	NA	not hispanic or latino	male	NA	7	20	stage iv	mx	n2	t4a	white	no	bladder	0	70	TCGA	BLCA	1	7	6	7	6	140b83db-badd-4b8d-b0f5-0f8c8060a228
TCGA-FD-A3NA	2009	NA	1845	NA	not hispanic or latino	male	NA	0	45	stage ii	mx	n0	t2b	white	no	bladder	0	60	TCGA	BLCA	1	9	8	9	7	14917461-dae4-44cb-909d-42ac45aef450
TCGA-DK-A1A5	2010	65	NA	NA	not hispanic or latino	male	NA	0	20	stage ii	m0	n0	t2b	white	no	bladder	1	79	TCGA	BLCA	1	10	9	9	8	904a8757-e0c5-41ef-b583-c8f170caaac1
TCGA-XF-A8HB	2006	NA	1370	NA	hispanic or latino	female	40	0	20	stage ii	mx	n0	t2b	NA	no	bladder	0	50	TCGA	BLCA	1	9	7	8	6	90bf49b7-6710-4665-82df-30ecc22c59a3
TCGA-E7-A8O8	2013	NA	13	NA	not hispanic or latino	male	NA	NA	13	stage ii	m0	n0	t2	asian	no	bladder	0	59	TCGA	BLCA	1	9	7	9	7	854e5236-f2d6-4681-be62-0bead955c926
TCGA-ZF-A9RC	2007	NA	2868	NA	not hispanic or latino	male	NA	0	NA	stage iii	mx	n0	t3a	white	no	bladder	0	77	TCGA	BLCA	1	7	5	6	4	4ed34db5-ddb5-4efd-a49b-84bf26789aee
TCGA-4Z-AA86	2009	311	NA	NA	NA	male	NA	1	NA	stage iv	m0	n1	t3a	black or african american	no	bladder	1	66	TCGA	BLCA	1	7	7	7	8	939b73d8-39fd-410e-aeae-53080ea99618
TCGA-XF-AAMT	2006	90	NA	NA	not hispanic or latino	female	90	5	10	stage iv	mx	n2	t3b	white	no	bladder	1	75	TCGA	BLCA	1	8	7	8	7	ada95115-275f-4229-aa00-f298a5ff931c
TCGA-2F-A9KT	2006	NA	3314	NA	not hispanic or latino	male	80	0	NA	stage ii	m0	n0	t2b	white	no	bladder	0	83	TCGA	BLCA	1	7	5	6	4	bc6c516b-591e-4950-b6b0-decafa666f4e
TCGA-BT-A20X	2009	251	NA	NA	not hispanic or latino	male	NA	3	NA	stage iv	m0	n2	t4a	white	no	bladder	1	56	TCGA	BLCA	1	8	7	8	6	be8b3f36-aaa1-4302-b28e-de1996faceaf
TCGA-XF-A8HF	2004	2954	NA	NA	not hispanic or latino	male	90	0	1	stage iii	m0	n0	t3a	white	no	bladder	1	80	TCGA	BLCA	1	9	7	8	7	8573e114-ac20-4113-a942-01f2d1562a7b
TCGA-FJ-A3ZE	2012	324	NA	NA	not hispanic or latino	male	NA	NA	25	stage iv	m1	n3	NA	white	yes	bladder	1	65	TCGA	BLCA	1	7	5	6	4	917961e2-78ad-4182-9cdb-5efb09808111
TCGA-E7-A4XJ	2012	68	NA	NA	not hispanic or latino	male	NA	NA	20	stage ii	m0	n0	t2	asian	no	bladder	1	66	TCGA	BLCA	1	7	5	6	4	92495a89-9974-4f75-99e0-28bd11114460
TCGA-H4-A2HO	2010	NA	46	NA	not hispanic or latino	male	NA	0	30	stage iii	mx	n0	t4a	white	no	bladder	0	53	TCGA	BLCA	1	9	7	8	6	86d1e388-b30f-48fd-9647-3848eb6134f1
TCGA-ZF-AA4V	2008	NA	1806	NA	not hispanic or latino	male	NA	0	28	stage iii	m0	n0	t3b	white	no	bladder	0	66	TCGA	BLCA	1	7	7	7	7	ccd65bc8-82ef-453e-b4bc-a005cc2262d5
TCGA-ZF-AA53	2010	NA	1761	NA	not hispanic or latino	male	NA	NA	NA	stage ii	m0	nx	t2	white	no	bladder	0	60	TCGA	BLCA	1	7	8	7	7	92c6856a-b26f-4512-bbb1-8a8aff4636ab
TCGA-E7-A6MD	2012	NA	129	NA	not hispanic or latino	male	70	3	NA	stage iv	m0	n1	t4a	white	NA	bladder	0	66	TCGA	BLCA	1	8	7	8	7	92d27fec-30c2-4496-965d-df509d869eaa
TCGA-BT-A3PH	2010	142	NA	NA	not hispanic or latino	male	NA	8	NA	stage iv	mx	n2	t3b	white	no	bladder	1	76	TCGA	BLCA	1	7	5	6	4	932bcdd4-5145-49e8-9a95-8a546396f572
TCGA-XF-AAMF	2004	329	NA	NA	not hispanic or latino	male	90	5	32	stage iv	mx	n2	t4	white	no	bladder	1	68	TCGA	BLCA	0	NA	NA	NA	NA	93fbe302-a2e0-4cf4-a638-312786f547c2
TCGA-FD-A3SO	2012	168	NA	NA	not hispanic or latino	male	NA	1	30	stage iv	mx	n1	t3a	white	no	bladder	1	68	TCGA	BLCA	1	8	7	7	7	94809fbf-4895-42c0-a7c6-f39ee1a41f1a
TCGA-DK-A1AD	2002	NA	3420	NA	NA	male	NA	2	NA	stage iv	m0	n2	t3b	white	no	bladder	0	69	TCGA	BLCA	1	9	8	9	7	88a521ce-a5e9-4c6f-83d4-ec36a62fedb6
TCGA-DK-A3IL	2011	413	NA	NA	not hispanic or latino	female	NA	2	108	stage iv	m0	n2	t3	white	NA	bladder	1	79	TCGA	BLCA	1	7	5	6	5	178b28cd-99c3-48dc-8d09-1ef71b4cee80
TCGA-XF-A8HC	2005	200	NA	NA	not hispanic or latino	male	90	97	NA	stage iv	mx	n2	t3a	asian	no	bladder	1	79	TCGA	BLCA	1	8	6	8	6	17ee3278-dc2a-4021-a903-e4ed11e3218b
TCGA-ZF-AA4T	2008	599	NA	NA	not hispanic or latino	male	NA	3	NA	stage iv	mx	n2	t4	white	NA	bladder	1	65	TCGA	BLCA	1	10	8	9	8	1859a4c5-78bc-4b1a-a26e-3d2b4cb221c2
TCGA-YC-A89H	2013	NA	573	NA	not hispanic or latino	female	NA	NA	31.5	stage ii	mx	NA	NA	white	no	bladder	0	78	TCGA	BLCA	1	7	5	6	5	95520295-90d3-4b4e-86b6-4bd856723315
TCGA-CF-A9FL	2013	565	NA	NA	not hispanic or latino	male	NA	NA	NA	stage iii	m0	n0	t3b	asian	no	bladder	1	85	TCGA	BLCA	1	8	6	8	6	96292f0e-5d09-4c44-8dfc-73ebde6bf137
TCGA-FD-A6TG	2013	93	NA	NA	not hispanic or latino	male	NA	3	10	stage iv	mx	n2	t3a	white	no	bladder	1	73	TCGA	BLCA	1	8	6	7	6	0c890030-9bdb-4247-a3d5-a004f992f99c
TCGA-CF-A1HS	2010	NA	382	NA	not hispanic or latino	female	40	NA	NA	stage iii	m0	n0	t3	asian	no	bladder	0	75	TCGA	BLCA	1	7	6	7	6	a73c0842-39c5-4c2c-aa6a-f31341a4f36e
TCGA-CU-A3KJ	2011	NA	562	NA	not hispanic or latino	male	NA	0	60	stage iii	m0	n0	t3b	white	no	bladder	0	75	TCGA	BLCA	1	9	7	8	7	a75584bc-bef7-48f6-b4b3-c1472a3af768
TCGA-E7-A97P	2013	437	NA	NA	not hispanic or latino	male	NA	NA	NA	stage ii	m0	nx	t2	asian	no	bladder	1	73	TCGA	BLCA	1	8	8	8	8	18e6bdb0-b62d-4367-86e9-befbbf5e458c
TCGA-5N-A9KM	2012	530	NA	NA	not hispanic or latino	female	NA	0	30	stage iii	mx	n0	t4a	white	no	bladder	1	73	TCGA	BLCA	1	9	7	9	7	9743e684-25dd-4dd9-9b84-6ae9518d1818
TCGA-YC-A8S6	2013	NA	293	NA	not hispanic or latino	male	NA	0	NA	stage ii	mx	n0	t2a	white	no	bladder	0	71	TCGA	BLCA	1	8	7	8	7	97d6568c-0a89-4327-8988-71e81ee8dae6
TCGA-FD-A5BU	2012	NA	588	NA	not hispanic or latino	female	NA	0	67	stage ii	mx	n0	t2b	black or african american	no	bladder	0	76	TCGA	BLCA	1	7	7	7	7	980c7214-f708-4499-818d-f3de87dc6de7
TCGA-XF-AAN2	2007	1869	NA	NA	not hispanic or latino	male	90	0	20	stage ii	mx	n0	t2b	white	no	bladder	1	73	TCGA	BLCA	1	8	9	8	8	987e8157-fbea-40f3-aa01-0092d6cceb97
TCGA-G2-AA3F	2012	NA	893	NA	not hispanic or latino	male	NA	1	108	stage iv	m0	n1	t3	white	no	bladder	0	77	TCGA	BLCA	1	8	6	7	6	9883c38f-87bf-4421-bfc0-1b1001f8159c
TCGA-G2-A2EO	2009	1804	NA	NA	not hispanic or latino	male	90	NA	NA	stage iii	m0	n0	t3a	white	no	bladder	1	69	TCGA	BLCA	1	8	7	8	7	98b9ad62-76ed-43e3-91bc-b8f065d79673
TCGA-GC-A4ZW	2012	NA	15	NA	not hispanic or latino	male	NA	0	NA	stage iii	m0	n0	t3a	white	NA	bladder	0	71	TCGA	BLCA	1	9	8	9	8	a9e17a7d-7ff4-44e3-b8c9-b0d2f46b6cd5
TCGA-XF-AAN8	2007	118	NA	NA	not hispanic or latino	female	90	0	60	stage iii	mx	n0	t3b	white	no	bladder	1	74	TCGA	BLCA	1	7	6	7	6	aa14e232-c6c6-4075-9d15-e1857373d233
TCGA-K4-A83P	2013	NA	495	NA	not hispanic or latino	male	NA	1	140	stage iv	mx	n1	t4a	white	no	bladder	0	77	TCGA	BLCA	1	8	8	8	8	aa14ffb4-a715-4636-8251-73d019dddd8c
TCGA-GV-A40E	2012	261	NA	NA	not hispanic or latino	male	80	NA	20	stage ii	mx	nx	NA	white	no	bladder	1	75	TCGA	BLCA	1	7	7	7	7	aa6142af-bad7-493c-98a0-fd070de39073
TCGA-XF-A9T2	2007	575	NA	NA	not hispanic or latino	male	90	0	NA	stage iii	mx	n0	t3b	white	no	bladder	1	54	TCGA	BLCA	1	8	6	7	6	aa6b44ab-14b1-4b5d-8679-ba958b546afa
TCGA-ZF-A9R5	2011	NA	1090	NA	not hispanic or latino	male	NA	0	69	stage iii	m0	n0	t3	white	no	bladder	0	59	TCGA	BLCA	1	10	9	10	8	aaa55de1-8f53-4b56-ba0a-67cff909cf81
TCGA-CF-A9FM	2013	NA	398	NA	not hispanic or latino	male	NA	NA	NA	stage i	m0	n0	t1	asian	no	bladder	0	50	TCGA	BLCA	1	8	7	8	6	aad167ab-4772-4616-afb3-265e00d4a3f0
TCGA-GD-A6C6	2012	NA	67	NA	not hispanic or latino	male	90	0	45	stage iii	mx	n0	t3a	white	no	bladder	0	64	TCGA	BLCA	1	8	7	8	6	aadcf26b-c398-489f-a86a-e8db1b5db456
TCGA-C4-A0F1	2006	NA	89	NA	NA	male	NA	NA	75	stage iii	m0	n0	t3b	NA	NA	bladder	0	71	TCGA	BLCA	1	9	7	8	7	ab20d2d5-ea10-4aba-b495-fbe7b18bb394
TCGA-K4-A3WU	2012	NA	105	NA	not hispanic or latino	male	NA	NA	NA	stage iii	mx	n0	t4a	white	no	bladder	0	87	TCGA	BLCA	1	8	7	8	7	9aa6522a-120a-4691-993e-3f8534f644b5
TCGA-DK-A3WY	2001	NA	4967	NA	not hispanic or latino	female	NA	0	NA	stage iii	m0	n0	t3	white	no	bladder	0	67	TCGA	BLCA	1	9	9	9	10	9bb5d187-033e-4e86-a76e-e1a6d20488f7
TCGA-CF-A47Y	2012	NA	373	NA	not hispanic or latino	male	60	NA	NA	stage ii	m0	n0	t2	asian	no	bladder	0	55	TCGA	BLCA	1	8	7	8	6	9bcff619-f75a-4aa4-9e09-2e9aa7b59225
TCGA-DK-A6B6	2011	NA	1115	NA	not hispanic or latino	male	90	NA	7	stage ii	mx	nx	NA	white	no	bladder	0	57	TCGA	BLCA	1	10	9	10	9	ab6580e4-5de9-4361-b06a-1d20e5571890
TCGA-ZF-A9R3	2012	949	NA	NA	not hispanic or latino	female	NA	NA	29	stage ii	m0	nx	t2	white	no	bladder	1	53	TCGA	BLCA	1	9	8	9	8	ab77b411-4df2-4e3a-bfad-946e8bb1fa70
TCGA-FD-A5BZ	2009	835	NA	NA	not hispanic or latino	female	NA	1	NA	stage iv	mx	n1	t3a	white	no	bladder	1	77	TCGA	BLCA	1	8	6	7	6	ac187cd1-a5ef-47da-88b2-1d4df27e0e76
TCGA-DK-A1A3	2010	665	NA	NA	not hispanic or latino	male	NA	12	24	stage iv	m0	n2	t3	white	NA	bladder	1	60	TCGA	BLCA	1	7	6	7	6	c5b20ccc-523d-491c-8536-008e05c57212
TCGA-G2-A2EJ	2009	NA	1460	NA	not hispanic or latino	female	90	NA	20	stage ii	m0	n0	NA	white	no	bladder	0	56	TCGA	BLCA	1	8	8	8	8	c6227d39-d9e8-4e28-9e70-d7f720ab25e4
TCGA-G2-A3IE	2007	612	NA	NA	not hispanic or latino	male	80	NA	1.5	stage ii	mx	nx	NA	white	no	bladder	1	51	TCGA	BLCA	1	8	6	8	6	c65ba2b8-e867-42e8-bbd0-c2cdf5130cfb
TCGA-ZF-AA4N	2011	88	NA	NA	not hispanic or latino	male	NA	NA	NA	stage ii	NA	NA	NA	white	no	bladder	1	74	TCGA	BLCA	1	8	7	7	7	c692e696-37fe-4fc1-90eb-8e34a91a98fc
TCGA-DK-A1A6	2008	NA	2020	NA	NA	male	NA	1	60	stage iv	m0	n1	t2a	white	no	bladder	0	53	TCGA	BLCA	1	8	7	7	7	9c274536-3ca1-4f0e-93a8-1688074d862f
TCGA-GU-A42Q	2012	344	NA	NA	not hispanic or latino	male	NA	0	57	stage iii	m0	n0	t3b	white	no	bladder	1	67	TCGA	BLCA	1	8	6	7	5	9c46846e-7f66-4936-af97-50a7b8189d84
TCGA-GV-A3JZ	2011	NA	603	NA	not hispanic or latino	male	90	2	15	stage iv	mx	n3	t4a	white	no	bladder	0	55	TCGA	BLCA	1	7	6	7	6	9cc92795-7a24-4875-87f0-3efccbfcc970
TCGA-ZF-A9R1	2013	NA	773	NA	not hispanic or latino	male	NA	2	NA	stage iv	m0	n1	t3b	white	no	bladder	0	81	TCGA	BLCA	1	8	6	8	6	f1bd8305-5c3f-4c82-9e68-ba9cf4ecdf7b
TCGA-CF-A3MI	2011	NA	370	NA	not hispanic or latino	male	70	NA	40	stage ii	m0	n0	t2	asian	no	bladder	0	62	TCGA	BLCA	1	8	6	8	6	f1ebf96b-8df9-4e59-acef-7ad433e40214
TCGA-G2-AA3C	2009	211	NA	NA	not hispanic or latino	male	NA	1	4	stage iv	m0	n1	t3b	white	no	bladder	1	66	TCGA	BLCA	1	7	6	6	5	c04cc413-95b0-4b56-af55-9596a5ead4a6
TCGA-BT-A20O	2003	370	NA	NA	not hispanic or latino	male	NA	0	NA	stage iii	mx	n0	t3a	white	no	bladder	1	75	TCGA	BLCA	1	8	9	8	9	c0e7fbe7-b9cb-4e65-941b-cd7d581c54ec
TCGA-XF-AAN5	2008	NA	2293	NA	not hispanic or latino	female	90	0	30	stage iii	mx	n0	t3b	white	no	bladder	0	61	TCGA	BLCA	1	8	8	8	8	c1591625-e794-4155-8ae4-b74d6264659f
TCGA-BL-A5ZZ	2012	NA	377	NA	not hispanic or latino	female	NA	NA	30	stage iii	mx	n0	t4a	white	no	bladder	0	80	TCGA	BLCA	1	6	6	6	5	c1afc5eb-8c1d-4b6c-8453-48728fc023ba
TCGA-DK-AA6M	2010	NA	1582	NA	not hispanic or latino	female	80	NA	NA	stage ii	m0	n0	t2	white	no	bladder	0	64	TCGA	BLCA	1	8	8	8	7	d8b07fdd-5580-4bcc-9619-b5e0c9f0aa3d
TCGA-DK-A1AF	2010	NA	536	NA	not hispanic or latino	female	NA	4	NA	stage iv	m0	n2	t3	white	no	bladder	0	84	TCGA	BLCA	1	8	7	8	7	f3104468-bf17-434b-8a7e-bc3b253121ea
TCGA-GV-A3JX	2011	NA	581	NA	not hispanic or latino	male	90	0	80	stage iii	mx	n0	t3b	white	no	bladder	0	59	TCGA	BLCA	1	9	8	9	8	d9dcbb57-f6c2-4465-8a60-afe876e113ca
TCGA-BT-A42F	2011	NA	864	NA	not hispanic or latino	male	NA	1	NA	stage iv	mx	n1	t4a	white	no	bladder	0	64	TCGA	BLCA	1	7	7	7	7	da98be9d-7acf-43ce-aa24-38d1d2604506
TCGA-GC-A3WC	2011	NA	540	NA	not hispanic or latino	female	NA	0	14	stage iii	mx	n0	t3	white	no	bladder	0	80	TCGA	BLCA	1	9	10	9	10	db52c68a-ed44-4ec4-9381-d75f9bcbc29a
TCGA-BT-A42B	2011	534	NA	NA	not hispanic or latino	male	NA	1	20	stage iv	mx	n1	t3a	white	no	bladder	1	59	TCGA	BLCA	0	NA	NA	NA	NA	db84c62d-6904-4ea8-8e51-1262b8d6ff90
TCGA-BT-A20P	2005	544	NA	NA	not hispanic or latino	female	NA	0	NA	stage iii	m0	n0	t3a	white	no	bladder	1	81	TCGA	BLCA	1	9	7	8	6	f48937ed-e294-41f0-8872-7010391167a9
TCGA-ZF-A9RD	2008	408	NA	NA	not hispanic or latino	female	NA	4	10	stage iv	mx	n2	t3a	white	no	bladder	1	75	TCGA	BLCA	1	8	8	8	8	f57122dd-a6f1-484d-b08a-cb1194de2f9d
TCGA-GV-A6ZA	2012	NA	691	NA	not hispanic or latino	male	90	NA	NA	stage ii	mx	n0	t2b	white	no	bladder	0	54	TCGA	BLCA	1	10	9	10	9	f5c187ef-dc08-4466-932a-43aa33285673
TCGA-XF-A9SW	2006	362	NA	NA	not hispanic or latino	male	90	4	NA	stage iv	mx	n2	t3b	white	no	bladder	1	85	TCGA	BLCA	1	8	6	7	6	f5e03536-26e1-480d-a7bb-010eb8210cd6
TCGA-GU-A763	2012	NA	997	NA	not hispanic or latino	male	NA	0	45	stage iii	m0	n0	t4	white	no	bladder	0	72	TCGA	BLCA	1	10	9	10	8	f632bc31-3aa0-4783-b10b-818ecb26d40b
TCGA-XF-A9SZ	2007	859	NA	NA	not hispanic or latino	male	90	6	30	stage iv	mx	n2	t3b	white	no	bladder	1	79	TCGA	BLCA	1	8	7	8	7	dc321b92-7275-48c9-adeb-7670db3195ef
TCGA-2F-A9KO	2008	734	NA	NA	not hispanic or latino	male	80	1	69	stage iv	m0	n1	t3	white	no	bladder	1	63	TCGA	BLCA	1	10	9	10	9	dd3a6357-9087-44b2-9956-f981e0de6f1c
TCGA-2F-A9KR	2000	3183	NA	NA	NA	female	70	0	22.5	stage iii	m0	n0	t3a	NA	no	bladder	1	59	TCGA	BLCA	1	9	7	9	7	f6d916b0-8e4c-49cb-a0d4-883908f3284f
TCGA-CF-A8HY	2013	NA	345	NA	not hispanic or latino	male	NA	NA	NA	stage ii	m0	n0	t2	asian	no	bladder	0	59	TCGA	BLCA	1	7	6	7	5	6a3e87d7-e360-44c5-9764-4b630df383e6
TCGA-LT-A8JT	2013	NA	641	NA	not hispanic or latino	female	NA	0	75	stage ii	m0	n0	t2a	white	no	bladder	0	69	TCGA	BLCA	1	10	8	9	7	6aa72ca1-b378-4db4-b4ef-b12386683d1f
TCGA-XF-A9SI	2006	NA	2423	NA	not hispanic or latino	female	90	0	NA	stage ii	mx	n0	t2b	asian	no	bladder	0	73	TCGA	BLCA	1	8	9	9	9	6b0c8e8d-8aba-413d-85ed-631653f00ca9
TCGA-FJ-A3Z7	2010	NA	945	NA	not hispanic or latino	male	NA	2	NA	stage iv	mx	n2	t4a	white	no	bladder	0	76	TCGA	BLCA	1	8	7	8	7	6b2d63f2-f390-4601-9640-f769f6e91bf4
TCGA-FD-A5BX	2012	173	NA	NA	not hispanic or latino	male	NA	1	111	stage iv	mx	n1	t3b	white	no	bladder	1	82	TCGA	BLCA	1	9	8	8	7	6bd85ae2-9d27-4285-a280-4469dd2a8b0a
TCGA-DK-A3X1	2009	NA	2009	NA	not hispanic or latino	female	NA	0	20	stage iii	m0	n0	t3	white	no	bladder	0	78	TCGA	BLCA	1	9	7	9	7	6bddafde-7004-49b6-80cf-8081cd4b7d44
TCGA-GD-A76B	2013	NA	NA	NA	not hispanic or latino	female	NA	0	NA	stage ii	mx	n0	t2b	white	no	bladder	1	86	TCGA	BLCA	1	10	10	10	10	6c1ffaf7-fdae-4ab0-8dd1-6738937357ba
TCGA-ZF-AA5N	2013	168	NA	NA	not hispanic or latino	female	NA	NA	10	stage iv	m1	nx	t2	white	no	bladder	1	62	TCGA	BLCA	1	8	7	8	6	f78cb4fa-5548-40f8-b71b-663dde47f539
TCGA-E7-A3Y1	2012	NA	163	NA	not hispanic or latino	male	NA	NA	NA	stage ii	m0	n0	NA	white	yes	bladder	0	57	TCGA	BLCA	1	9	7	8	6	f7c891eb-3b09-4e01-bb8a-53d570518cbe
TCGA-DK-A2I6	2005	NA	2656	NA	not hispanic or latino	male	NA	1	16	stage iv	m0	n1	t2b	white	no	bladder	0	81	TCGA	BLCA	1	7	7	6	6	de810af0-4c18-4e8f-9836-f8abc425e3eb
TCGA-BT-A20R	2006	154	NA	NA	not hispanic or latino	female	NA	NA	NA	stage iv	m0	n1	t3b	white	no	bladder	1	79	TCGA	BLCA	1	8	6	7	6	f8780a4b-7f55-41d1-bf92-8513955d150e
TCGA-ZF-AA52	2009	1077	NA	NA	not hispanic or latino	male	NA	NA	2	stage iii	mx	nx	t3a	white	no	bladder	1	70	TCGA	BLCA	1	8	6	7	6	6c5f09f0-2019-4440-8554-e8912bce5e98
TCGA-FD-A3SJ	2010	739	NA	NA	not hispanic or latino	male	NA	3	40	stage iv	mx	n2	t2b	white	no	bladder	1	59	TCGA	BLCA	1	8	6	8	6	6d8d8169-0c1a-4cdb-be6f-9761c981a369
TCGA-DK-A1AG	2010	NA	475	NA	not hispanic or latino	male	NA	0	NA	stage iii	m0	n0	t3	white	no	bladder	0	65	TCGA	BLCA	1	8	6	8	6	f8c0a69c-df53-4a0a-a30e-4424c0ce3dd5
TCGA-UY-A9PB	NA	NA	899	NA	not hispanic or latino	male	NA	NA	25	stage iii	mx	n0	t3a	white	no	bladder	0	48	TCGA	BLCA	1	8	8	8	8	f90cff19-1c16-4514-8bc1-169539d01fca
TCGA-DK-A3IV	2011	294	NA	NA	not hispanic or latino	male	80	NA	80	stage ii	m0	nx	NA	white	no	bladder	1	60	TCGA	BLCA	1	9	9	9	8	f953dc5d-58bf-4936-b9fe-74b45e8c00e5
TCGA-XF-A9T4	2008	495	NA	NA	not hispanic or latino	male	90	1	NA	stage iv	mx	n1	t2b	white	no	bladder	1	48	TCGA	BLCA	1	8	9	8	8	f9a03eaa-a228-429c-99c5-8e877379db0f
TCGA-XF-A9T5	2008	NA	2027	NA	not hispanic or latino	female	90	1	NA	stage iv	mx	n1	t3a	white	no	bladder	0	78	TCGA	BLCA	1	10	10	10	10	f9a7ab94-70df-4194-8102-66021d01dadd
TCGA-DK-AA6T	2013	NA	572	NA	not hispanic or latino	male	NA	NA	30	stage ii	m0	n0	NA	white	yes	bladder	0	63	TCGA	BLCA	1	10	9	9	8	f9b55748-605a-4313-bb19-dcf5476590c2
TCGA-XF-A8HD	2006	NA	2964	NA	not hispanic or latino	male	90	0	12	stage iii	mx	n0	t3a	white	no	bladder	0	77	TCGA	BLCA	1	10	10	10	10	dfc67e7b-3986-4129-ae02-4d8f57e776e3
TCGA-FD-A5BR	2012	NA	813	NA	not hispanic or latino	male	NA	0	NA	stage ii	mx	n0	t2b	white	no	bladder	0	57	TCGA	BLCA	1	8	7	8	7	dfdaebd6-e0ab-49d1-9ae9-3a57b3c318b5
TCGA-HQ-A5NE	NA	370	NA	NA	NA	male	NA	0	80	stage iii	m0	n0	t3	NA	no	bladder	1	56	TCGA	BLCA	1	8	8	8	7	e053a911-2202-4c1f-bc93-904e26564e79
TCGA-ZF-A9RF	2009	NA	1949	NA	not hispanic or latino	male	NA	NA	52	stage ii	m0	nx	t1	white	no	bladder	0	74	TCGA	BLCA	1	9	10	9	10	fa05f7f6-50e9-4878-a834-f655c0877394
TCGA-UY-A8OD	NA	NA	3432	NA	not hispanic or latino	female	NA	NA	NA	stage ii	mx	n0	t2b	black or african american	no	bladder	0	67	TCGA	BLCA	1	8	6	8	6	fa2410b1-4f69-446d-99ee-a10a00034c42
TCGA-YC-A9TC	2013	20	NA	NA	not hispanic or latino	male	NA	NA	NA	stage iv	m1	NA	NA	white	yes	bladder	1	71	TCGA	BLCA	1	8	7	8	7	6ee03f14-14ac-4cb9-bd23-b69704176301
TCGA-XF-A9T6	2008	NA	64	NA	not hispanic or latino	female	90	0	NA	stage iii	mx	n0	t3b	white	NA	bladder	0	88	TCGA	BLCA	1	8	7	8	7	6ee18b9a-3f45-491f-9535-502820cfcf46
TCGA-E7-A7DU	2013	NA	28	NA	not hispanic or latino	male	80	0	NA	stage iii	m0	n0	t3	white	no	bladder	0	73	TCGA	BLCA	1	8	6	7	5	6f30b069-c8f5-424c-9fb5-f7dba508cb8b
TCGA-FJ-A3ZF	2012	NA	524	NA	not hispanic or latino	male	NA	NA	51	stage iii	m0	n0	NA	white	no	bladder	0	73	TCGA	BLCA	1	8	6	7	5	fae38579-5fe2-4d81-9729-39fde866d18c
TCGA-E7-A6MF	2013	NA	750	NA	not hispanic or latino	male	NA	NA	2.5	stage ii	m0	nx	t2a	asian	no	bladder	0	37	TCGA	BLCA	1	9	7	8	7	faf3c230-c661-4d6e-9b73-2b679bc6deff
TCGA-E7-A4IJ	2012	674	NA	NA	not hispanic or latino	male	NA	NA	NA	stage ii	m0	nx	t2b	asian	no	bladder	1	56	TCGA	BLCA	1	10	8	9	8	faf4c71c-c4f3-4513-8c44-9114a5d3729a
TCGA-G2-AA3D	2009	NA	2139	NA	not hispanic or latino	male	NA	2	25	stage iv	m0	n2	t3	white	no	bladder	0	60	TCGA	BLCA	1	9	7	9	7	e1540865-69c2-4b60-a78e-97d0ce2957dc
TCGA-DK-A3IN	2011	250	NA	NA	not hispanic or latino	male	80	0	40	stage iii	m0	n0	t4a	white	no	bladder	1	72	TCGA	BLCA	1	6	6	6	6	fc0032db-b6d8-4da3-bd1b-beec4196abf0
TCGA-FD-A6TA	2009	NA	1912	NA	not hispanic or latino	male	NA	6	NA	stage iv	mx	n2	t3b	white	no	bladder	0	58	TCGA	BLCA	1	8	7	8	7	fcda9873-3a93-40b2-913d-4df1e6a27efb
TCGA-UY-A8OB	NA	NA	2109	NA	hispanic or latino	male	NA	NA	25	stage iv	mx	n1	t3a	white	no	bladder	0	63	TCGA	BLCA	1	10	10	10	10	fe33e5e0-a54d-481a-897c-e32b4708da69
TCGA-FD-A3SR	2010	602	NA	NA	not hispanic or latino	male	NA	4	40	stage iv	mx	n2	t4a	white	no	bladder	1	68	TCGA	BLCA	1	9	8	9	8	72d6e9aa-4a99-4fc9-a67b-4631e95fb043
TCGA-G2-A2ES	2009	1004	NA	NA	not hispanic or latino	male	90	NA	65	stage ii	m0	n0	t3b	white	no	bladder	1	85	TCGA	BLCA	1	7	7	7	7	72d8eae8-9efb-45b2-acbd-82c6b5732e38
TCGA-4Z-AA7R	2010	522	NA	NA	NA	male	NA	0	NA	stage iv	m0	n0	t4b	black or african american	no	bladder	1	73	TCGA	BLCA	1	8	6	7	5	72fe54b5-c1c8-468a-954a-09992429512a
TCGA-FJ-A3Z9	2012	385	NA	NA	not hispanic or latino	male	NA	0	13	NA	m0	n0	tx	white	no	bladder	1	72	TCGA	BLCA	1	8	6	7	5	72ff655f-bb08-40ed-b4c3-e9497d4da108
TCGA-BT-A3PK	2011	303	NA	NA	not hispanic or latino	male	NA	0	NA	stage ii	mx	n0	t2b	white	no	bladder	1	80	TCGA	BLCA	1	7	6	7	6	73041fcf-f3b6-4851-b34d-1d62a1fcf6fe
TCGA-CF-A9FF	2013	NA	361	NA	not hispanic or latino	male	NA	NA	NA	stage ii	m0	n0	t2	asian	no	bladder	0	52	TCGA	BLCA	1	9	8	9	7	736e8cdf-e2d7-4141-86a9-45c34178a1c8
TCGA-DK-A6B0	2007	NA	2330	NA	not hispanic or latino	male	NA	0	20	stage ii	m0	n0	t2b	white	no	bladder	0	61	TCGA	BLCA	1	8	7	8	6	73bc18a4-3600-409e-a2b5-e09e2b3f040d
TCGA-ZF-A9RN	2010	615	NA	NA	not hispanic or latino	female	NA	NA	NA	stage iii	m0	nx	t3b	white	no	bladder	1	67	TCGA	BLCA	1	8	8	8	8	73db40ce-2ba7-4a56-aef2-b78d2c744be1
TCGA-FD-A62P	2012	191	NA	NA	not hispanic or latino	male	NA	0	NA	stage ii	mx	n0	t2b	white	no	bladder	1	76	TCGA	BLCA	1	7	6	7	6	741311b6-cb15-498f-932d-ca282e1db10d
TCGA-E7-A519	2012	NA	508	NA	not hispanic or latino	male	80	NA	50	stage ii	m0	nx	t2b	white	no	bladder	0	72	TCGA	BLCA	1	9	7	9	7	74216d58-9e34-4a2b-b4af-886c4a3dc079
TCGA-BT-A20J	1999	579	NA	NA	not hispanic or latino	male	NA	0	20	stage ii	mx	n0	t2b	white	no	bladder	1	75	TCGA	BLCA	1	7	7	7	6	74b1e72d-fdd0-4d84-8858-3bb32d58ff7e
TCGA-GC-A3I6	2011	630	NA	NA	not hispanic or latino	male	40	0	NA	stage iii	m0	n0	t3a	white	no	bladder	1	45	TCGA	BLCA	1	9	8	9	8	74cbb078-9aae-422a-a7af-dd29ebca949e
TCGA-XF-A9SP	2004	454	NA	NA	not hispanic or latino	male	90	0	66	stage iii	mx	n0	t3b	white	no	bladder	1	59	TCGA	BLCA	1	9	7	8	7	76388364-eb01-4b16-a2b9-0b6c05b4b386
TCGA-S5-A6DX	2013	56	NA	NA	not hispanic or latino	male	NA	2	70	stage iv	mx	n2	t4a	white	no	bladder	1	83	TCGA	BLCA	1	7	6	7	7	76400a3d-45c4-47f8-bd81-0a345a949a1f
TCGA-FD-A43S	2012	NA	455	NA	not hispanic or latino	female	NA	0	150	stage iii	mx	n0	t3b	white	no	bladder	0	71	TCGA	BLCA	1	9	8	9	8	77236911-d9e0-4b85-829a-a98f1e4b92d2
TCGA-GC-A3BM	2010	651	NA	NA	not hispanic or latino	male	80	0	30	stage ii	m0	n0	t2b	white	no	bladder	1	70	TCGA	BLCA	1	9	8	9	7	7840aea9-40c4-473e-be33-8fa0b9f332c9
TCGA-4Z-AA7N	2010	1367	NA	NA	NA	male	NA	0	NA	stage iii	m0	n0	t3a	white	yes	bladder	1	65	TCGA	BLCA	1	9	9	9	9	7934bd8c-0822-44a3-88a4-a3135a448f2b
TCGA-4Z-AA83	2009	NA	2024	NA	NA	male	NA	NA	NA	stage ii	m0	n0	t2a	white	no	bladder	0	52	TCGA	BLCA	1	9	7	8	7	7976dbb0-57b0-463e-a766-126e23825743
TCGA-BT-A2LA	2010	NA	522	NA	not hispanic or latino	male	NA	0	40	stage iii	m0	n0	t3a	white	no	bladder	0	54	TCGA	BLCA	1	8	6	8	5	797a71ee-372d-41e5-aeee-5ab3c4661110
TCGA-GV-A3QG	2011	NA	NA	NA	not hispanic or latino	male	NA	3	46	stage iv	mx	n3	t3a	white	no	bladder	1	65	TCGA	BLCA	1	8	8	8	8	79f23a0e-5aae-4618-8191-7dd7c0552408
TCGA-CU-A5W6	2012	56	NA	NA	not hispanic or latino	male	NA	0	37	stage iii	m0	n0	t4a	white	no	bladder	1	70	TCGA	BLCA	1	8	7	8	6	7a7fcdd3-cce9-47cf-a26f-cc6ff34ecd9a
TCGA-FD-A3SS	2012	391	NA	NA	not hispanic or latino	male	NA	22	30	stage iv	mx	n3	t4	white	no	bladder	1	66	TCGA	BLCA	1	8	6	7	6	7b98b829-fdc7-4719-bee9-c83f6154019c
TCGA-FT-A61P	2013	NA	337	NA	not hispanic or latino	male	100	2	4	stage iv	mx	n2	t3b	white	no	bladder	0	76	TCGA	BLCA	1	9	9	8	9	7c698a35-7694-47f0-b681-f08840b95c02
TCGA-SY-A9G5	2011	NA	1186	NA	not hispanic or latino	male	100	0	NA	stage iii	m0	n0	t4a	white	no	bladder	0	66	TCGA	BLCA	1	8	8	8	8	7d198ee2-d80a-4759-804f-a7ef85971843
TCGA-ZF-A9RM	2010	NA	1455	NA	not hispanic or latino	male	NA	0	8	stage ii	mx	n0	t0	white	no	bladder	0	70	TCGA	BLCA	1	9	7	8	6	7d71945a-b81a-405c-bb17-cec9b1d7592c
TCGA-FD-A3B4	2011	510	NA	NA	not hispanic or latino	female	NA	0	30	stage iii	mx	n0	t4a	black or african american	no	bladder	1	55	TCGA	BLCA	1	9	9	9	8	899f8d52-4c3a-4371-90eb-1f106001eddc
TCGA-XF-A9SY	2006	NA	640	NA	not hispanic or latino	female	70	2	40	stage iv	mx	n2	t3b	white	no	bladder	0	60	TCGA	BLCA	1	7	8	7	8	8a83f744-8469-41ef-a4cd-e983f849383f
TCGA-GC-A3YS	2012	NA	758	NA	not hispanic or latino	male	80	1	58	stage iv	mx	n1	t3a	white	no	bladder	0	61	TCGA	BLCA	1	8	7	8	7	4d323b18-ce5a-4516-862d-7ed1fdf1f008
TCGA-BT-A20W	2009	254	NA	NA	not hispanic or latino	male	NA	0	NA	stage ii	m0	n0	t2b	white	no	bladder	1	71	TCGA	BLCA	1	9	7	9	7	4dc5cffe-ed8c-47ab-b5fc-f9615b5414f7
TCGA-DK-AA6P	2013	NA	457	NA	not hispanic or latino	female	90	NA	30	stage ii	m0	n0	NA	white	no	bladder	0	72	TCGA	BLCA	1	8	6	7	5	4e702ca1-c0e0-4b9c-b9c7-7d7946818561
TCGA-CF-A27C	2011	NA	425	NA	not hispanic or latino	male	60	NA	NA	stage iii	m0	n0	t3	asian	yes	bladder	0	52	TCGA	BLCA	1	9	7	8	7	7fee9d6f-c0ea-43c2-89c2-66d965a077a8
TCGA-FD-A5BV	2012	163	NA	NA	not hispanic or latino	female	NA	0	28	stage iii	mx	n0	t3b	white	no	bladder	1	47	TCGA	BLCA	1	8	7	8	6	4fa31971-15e2-4c9b-b49a-b3b7096262e4
TCGA-5N-A9KI	2011	76	NA	NA	not hispanic or latino	female	NA	NA	60	stage iii	mx	nx	t4	white	no	bladder	1	76	TCGA	BLCA	1	10	8	9	8	4fece3d0-649c-4771-b9c4-a3397cea0feb
TCGA-FD-A43X	2012	NA	110	NA	not hispanic or latino	male	NA	0	60	stage ii	mx	n0	t2a	white	no	bladder	0	84	TCGA	BLCA	1	8	6	8	6	4ff4d9fe-eab8-4ab3-9ae4-9f15b2581a8f
TCGA-C4-A0F6	2008	NA	700	NA	NA	female	NA	NA	35	stage iii	m0	n0	t3b	NA	NA	bladder	0	82	TCGA	BLCA	1	8	6	7	6	4ff9b4f2-6d04-4fed-8796-155902a8bf28
TCGA-4Z-AA84	2008	NA	460	NA	NA	male	NA	2	NA	stage iv	m1	n2	t3a	white	no	bladder	0	61	TCGA	BLCA	1	7	6	6	5	8b091ac3-d03a-4dd2-bdde-f7f5c6987155
TCGA-K4-A4AB	2012	NA	84	NA	not hispanic or latino	male	NA	0	NA	stage iii	mx	n0	t4a	white	no	bladder	0	76	TCGA	BLCA	1	9	7	8	6	8b7556ed-2dab-4180-af5b-0e113e26b36e
TCGA-FD-A3N6	2011	NA	851	NA	not hispanic or latino	female	NA	0	8.25	stage ii	mx	n0	t2b	black or african american	no	bladder	0	43	TCGA	BLCA	1	9	8	9	8	8c1dd7f7-b74a-4fa2-b6a7-86f0348d2567
TCGA-XF-A9SG	2006	NA	1479	NA	hispanic or latino	male	90	0	NA	stage ii	mx	n0	t2a	NA	no	bladder	0	81	TCGA	BLCA	0	NA	NA	NA	NA	80fd5a84-4d82-49ab-ba78-9636f1989fca
TCGA-CU-A0YR	2010	460	NA	NA	not hispanic or latino	male	NA	4	12	stage iv	m0	n2	t2	white	no	bladder	1	83	TCGA	BLCA	1	7	7	7	7	811b3950-36e7-485f-bc48-aca1eee2ddef
TCGA-XF-AAMR	2006	NA	2790	NA	not hispanic or latino	male	90	0	NA	stage iii	mx	n0	t3b	white	no	bladder	0	48	TCGA	BLCA	1	9	7	8	6	818f5a45-4deb-49e4-9a73-55ef4269de4c
TCGA-E7-A5KE	2012	NA	17	NA	not hispanic or latino	female	NA	NA	NA	stage ii	m0	n0	t2a	asian	no	bladder	0	78	TCGA	BLCA	1	6	4	5	3	514dcd02-0b33-40ef-8ef1-05272045fc39
TCGA-XF-A9SL	2004	2020	NA	NA	not hispanic or latino	male	90	6	55	stage iv	mx	n2	t3a	white	no	bladder	1	69	TCGA	BLCA	1	8	7	8	7	51fdb034-5d05-427b-b6b8-b6eecd65d976
TCGA-BT-A42E	2012	NA	1108	NA	not hispanic or latino	male	NA	0	50	stage iii	m0	n0	t3a	white	no	bladder	0	74	TCGA	BLCA	1	7	7	8	7	8d434cfb-2414-4d93-bf79-7b957bf040db
TCGA-FD-A5BY	2012	NA	251	NA	not hispanic or latino	female	NA	0	NA	stage iii	mx	n0	t3a	white	no	bladder	0	63	TCGA	BLCA	1	8	7	8	7	8da76432-3004-47e5-a474-bd94bd4c0b33
TCGA-4Z-AA7W	2012	NA	840	NA	NA	male	NA	0	NA	stage ii	m0	n0	t2a	white	no	bladder	0	55	TCGA	BLCA	1	9	9	10	10	821b99bc-7e14-45b9-898d-6e8e149bc8a7
TCGA-CF-A47X	2012	NA	384	NA	not hispanic or latino	male	60	NA	20	stage ii	m0	n0	t2	asian	yes	bladder	0	60	TCGA	BLCA	1	8	7	8	6	82d5f37f-5a1b-49d8-b990-ac222b4e1c1d
TCGA-XF-AAMQ	2006	NA	2177	NA	not hispanic or latino	female	90	0	12	stage ii	mx	n0	t2a	white	no	bladder	0	59	TCGA	BLCA	1	8	8	8	7	82f4c181-e022-4799-9f7f-01abcdc3803e
TCGA-4Z-AA7O	2013	NA	512	NA	NA	male	NA	0	NA	stage ii	m0	n0	t2a	black or african american	no	bladder	0	64	TCGA	BLCA	1	10	9	10	8	835084d6-9f1e-408b-a58c-9d60493bbc6a
TCGA-K4-A54R	2012	NA	842	NA	not hispanic or latino	male	NA	0	NA	stage ii	mx	n0	t2b	white	no	bladder	0	59	TCGA	BLCA	1	7	7	7	7	52fddd92-fa5e-4fac-8e44-e64c98c84f86
TCGA-XF-AAN1	2006	941	NA	NA	not hispanic or latino	female	80	0	47	stage iii	m0	n0	t4a	NA	no	bladder	1	75	TCGA	BLCA	1	9	8	9	7	5378f375-aa04-4eca-bc35-190b3efb52bc
TCGA-FD-A3B8	2011	NA	384	NA	hispanic or latino	male	NA	0	40	stage ii	mx	n0	t2b	white	no	bladder	0	56	TCGA	BLCA	1	7	8	7	8	537ca5d1-5b26-496f-b7b4-05fea7b46353
TCGA-GC-A6I1	2012	272	NA	NA	not hispanic or latino	female	90	0	NA	stage ii	mx	n0	t2b	white	no	bladder	1	90	TCGA	BLCA	1	8	8	8	8	54c04bcc-ebd5-461e-bbd5-b4d791b00c95
TCGA-BL-A13J	2010	81	NA	NA	not hispanic or latino	male	NA	2	24	stage iv	m0	n2	t4	white	no	bladder	1	65	TCGA	BLCA	1	8	6	7	6	556fcbc8-172a-4af1-8822-ae036e8d68e8
TCGA-DK-A1AA	2010	NA	578	NA	not hispanic or latino	male	NA	0	20	stage iii	m0	n0	t3	white	no	bladder	0	57	TCGA	BLCA	1	8	6	8	6	56d8a1b8-1268-4362-a7f1-77b76fbf1b59
TCGA-UY-A78N	NA	2641	NA	NA	not hispanic or latino	male	100	1	25	stage iv	mx	n1	t2	white	no	bladder	1	79	TCGA	BLCA	1	7	5	7	5	573e124f-98cb-4014-b9d2-0499f7fbdb7a
TCGA-DK-A3IT	2011	NA	648	NA	not hispanic or latino	male	NA	0	NA	stage iii	m0	n0	t3	white	no	bladder	0	62	TCGA	BLCA	1	8	6	7	6	58520c66-7688-435a-b09f-653b18768c41
TCGA-ZF-AA4U	2008	262	NA	NA	not hispanic or latino	male	NA	NA	25	stage iii	mx	nx	t4a	white	no	bladder	1	70	TCGA	BLCA	1	10	8	10	8	585dfb25-5013-4ae1-a26b-5fed08e6cdb3
TCGA-UY-A8OC	NA	92	NA	NA	not hispanic or latino	male	NA	NA	NA	stage iv	mx	n1	t4	white	no	bladder	1	90	TCGA	BLCA	1	7	6	7	5	5a0e4dc3-4ec6-4d27-bb7e-1d2221d06d33
TCGA-K4-A5RJ	2012	NA	539	NA	not hispanic or latino	male	NA	0	NA	stage ii	mx	n0	t2b	white	NA	bladder	0	75	TCGA	BLCA	1	8	9	8	9	5a25658c-2436-4a47-8902-8a2cf4a1c20d
TCGA-ZF-A9R0	2013	680	NA	NA	not hispanic or latino	male	NA	NA	5	stage iii	m0	nx	t3b	white	no	bladder	1	82	TCGA	BLCA	1	10	9	10	8	5b39a0dc-8ab2-46c6-95c7-65df919ebc76
TCGA-DK-A2I4	2001	NA	4343	NA	not hispanic or latino	male	NA	0	NA	stage iii	m0	n0	t3b	white	no	bladder	0	79	TCGA	BLCA	1	8	9	8	9	5c4aebeb-fb6f-4d66-b24a-89ef20de971e
TCGA-FD-A6TE	2013	NA	376	NA	not hispanic or latino	male	NA	2	20	stage iv	mx	n2	t3a	white	no	bladder	0	54	TCGA	BLCA	1	10	9	10	9	5c771ee8-2aea-498d-ba8c-cdbaebfd57ac
TCGA-E7-A5KF	2012	NA	20	NA	not hispanic or latino	male	NA	NA	25	stage ii	m0	n0	t2a	asian	NA	bladder	0	67	TCGA	BLCA	1	9	7	8	6	5d06cc19-8b10-4ed1-b6d4-8e044f1f8a8c
TCGA-GD-A2C5	2011	NA	812	NA	not hispanic or latino	female	NA	2	31	stage iv	mx	n2	t3a	white	NA	bladder	0	53	TCGA	BLCA	1	9	7	8	7	5d54c742-5a8e-4c40-8d62-95e75e210ab8
TCGA-G2-A2EK	2010	NA	485	NA	not hispanic or latino	male	90	NA	NA	stage ii	m0	n0	NA	white	no	bladder	0	57	TCGA	BLCA	1	9	7	8	6	5da1cb68-c438-4ddc-999f-90aed0c4bd7a
TCGA-DK-AA6R	2001	NA	5041	NA	not hispanic or latino	male	90	1	55	stage iv	m0	n1	t4	white	no	bladder	0	68	TCGA	BLCA	1	6	6	6	6	5db4b168-a6ba-482c-b067-2274eba96aad
TCGA-4Z-AA80	2012	19	NA	NA	NA	male	NA	0	NA	stage ii	m0	n0	t2a	white	no	bladder	1	73	TCGA	BLCA	1	9	8	9	7	5df620fa-44d9-4361-91d0-f242e3e5e595
TCGA-UY-A78K	NA	536	NA	NA	not hispanic or latino	male	NA	9	NA	stage iv	mx	n2	NA	white	NA	bladder	1	60	TCGA	BLCA	1	8	8	9	8	5f587f1b-f835-4869-9e6d-8cb3b9e0610b
TCGA-XF-A9T0	2007	NA	799	NA	not hispanic or latino	male	90	0	NA	stage iii	mx	n0	t3b	white	no	bladder	0	68	TCGA	BLCA	1	7	6	7	6	5f5c1775-a908-483d-8a77-b902c5b7570e
TCGA-XF-A9T3	2008	NA	68	NA	not hispanic or latino	female	90	2	52	stage iv	mx	n2	t3b	white	NA	bladder	0	69	TCGA	BLCA	1	9	9	9	9	5f7c3b2d-9a5b-470f-bd12-9c7787a543f0
TCGA-FD-A3SP	2012	NA	783	NA	not hispanic or latino	male	NA	0	12	stage iii	mx	n0	t3b	white	no	bladder	0	60	TCGA	BLCA	1	7	7	7	7	5f99dcff-d809-4c87-8024-c9b30bd565e9
TCGA-DK-AA6Q	2012	413	NA	NA	not hispanic or latino	female	NA	1	NA	stage iv	m0	n1	t3	white	no	bladder	1	61	TCGA	BLCA	1	9	9	9	8	60419f8c-92c2-4e8f-b2fa-a767d30c9d59
TCGA-4Z-AA89	2011	NA	1029	NA	NA	male	NA	0	40	stage iv	m0	n0	t4b	white	no	bladder	0	60	TCGA	BLCA	1	10	8	10	8	604c0d60-6ba9-4d2f-98db-e310c58bc8ca
TCGA-K4-A6FZ	2012	NA	55	NA	not hispanic or latino	female	NA	0	NA	stage iii	mx	n0	t3a	white	no	bladder	0	75	TCGA	BLCA	1	8	8	8	7	610811d5-e45e-4a4f-bdc1-8d700efd6e43
TCGA-FD-A6TF	2013	69	NA	NA	not hispanic or latino	female	NA	11	NA	stage iv	m1	n2	t3b	white	no	bladder	1	80	TCGA	BLCA	1	7	6	6	6	6134f549-6876-4c07-8e58-49ec87eaf4c0
TCGA-ZF-AA4W	2009	NA	1830	NA	not hispanic or latino	male	NA	0	NA	stage iii	mx	n0	t3b	white	no	bladder	0	56	TCGA	BLCA	1	9	8	8	7	63443198-4fcf-40bd-befb-4a6920d29ca4
TCGA-DK-AA6W	2013	415	NA	NA	not hispanic or latino	male	80	NA	NA	stage ii	m0	n0	t2	white	yes	bladder	1	78	TCGA	BLCA	1	7	5	6	4	63fa8434-4a6f-4c32-9c5d-89dcc913900b
TCGA-FD-A6TK	2013	NA	330	NA	not hispanic or latino	male	NA	0	15	stage iii	mx	n0	t3a	white	no	bladder	0	60	TCGA	BLCA	1	8	8	8	8	65295450-36cd-45a7-a4a6-2d52ee11378f
TCGA-2F-A9KP	2011	364	NA	NA	not hispanic or latino	male	80	2	62	stage iv	mx	n2	t3a	white	no	bladder	1	66	TCGA	BLCA	1	8	6	7	6	65d1eaec-28db-4a41-a4db-1a710fcb24ad
TCGA-YF-AA3L	2013	NA	364	NA	hispanic or latino	female	30	0	60	stage ii	mx	n0	t2b	NA	no	bladder	0	47	TCGA	BLCA	1	8	6	8	6	661967e5-94b3-4f98-9402-6ab137893c16
TCGA-K4-A6MB	2013	NA	469	NA	not hispanic or latino	male	NA	1	NA	stage iv	mx	n1	t3b	white	no	bladder	0	64	TCGA	BLCA	1	8	6	7	5	661d7b4a-a2b2-4251-b464-292421665948
TCGA-CU-A0YN	2005	393	NA	NA	not hispanic or latino	male	NA	0	40	stage iii	m0	n0	t3a	white	no	bladder	1	60	TCGA	BLCA	1	7	6	7	6	679a6869-2ce9-4472-8db1-8869e2c1a440
TCGA-KQ-A41N	2011	NA	1604	NA	not hispanic or latino	male	100	0	50	stage iii	m0	n0	t3b	black or african american	no	bladder	0	73	TCGA	BLCA	1	8	6	7	5	67cadffc-460b-4a2a-b182-3794421992b4
TCGA-K4-A3WS	2011	NA	761	NA	not hispanic or latino	male	NA	0	25	stage iii	mx	n0	t3a	white	no	bladder	0	66	TCGA	BLCA	1	8	7	8	7	68adacd1-a16e-4489-9e68-792a6bd8811c
TCGA-BT-A0S7	2007	200	NA	NA	not hispanic or latino	male	NA	0	NA	stage iii	mx	n0	t4a	white	no	bladder	1	75	TCGA	BLCA	1	8	6	8	6	68bc786e-07c7-4964-bc88-5e2a8633626a
TCGA-HQ-A2OF	NA	NA	1947	NA	NA	female	NA	0	NA	stage iii	m0	n0	t3b	NA	no	bladder	0	52	TCGA	BLCA	1	8	6	7	5	691adaa9-196a-4b62-9437-640c4ae6e2b2
TCGA-R3-A69X	2012	NA	433	NA	not hispanic or latino	male	NA	0	48	stage iii	m0	n0	t3a	white	no	bladder	0	70	TCGA	BLCA	1	8	7	8	7	692a6ced-0246-4e5e-ad2f-20450073f335
TCGA-GU-A762	2012	232	NA	NA	not hispanic or latino	male	NA	4	NA	stage iv	mx	n2	t4a	white	no	bladder	1	87	TCGA	BLCA	1	9	10	9	10	6a1eee8d-cf62-47e9-9322-c18633cb3ee9
TCGA-GC-A3RD	2011	NA	428	NA	not hispanic or latino	female	50	0	NA	stage iii	m0	n0	t3a	white	no	bladder	0	83	TCGA	BLCA	1	7	5	7	5	6a2155b3-915c-41b1-b730-32e55e0c1fbd
TCGA-XF-AAN0	2007	1718	NA	NA	not hispanic or latino	male	90	30	56	stage iv	m0	n2	t4a	white	no	bladder	1	68	TCGA	BLCA	1	8	6	7	6	e7e95597-ef88-4442-8c01-8d633822e7b5
TCGA-CF-A5UA	2012	NA	365	NA	not hispanic or latino	male	70	NA	30	stage ii	m0	n0	t2	asian	no	bladder	0	67	TCGA	BLCA	1	8	6	8	6	b52c870c-bfb8-4e68-86c0-64d57e5c9ae3
TCGA-FD-A5BS	2009	NA	1639	NA	not hispanic or latino	male	NA	0	NA	stage iii	mx	n0	t3b	white	no	bladder	0	68	TCGA	BLCA	1	8	9	8	9	b581e799-93d1-4f1c-bcb7-7e7ae86a869e
TCGA-XF-AAN4	2007	823	NA	NA	not hispanic or latino	female	90	0	25	stage iii	mx	n0	t3b	white	no	bladder	1	77	TCGA	BLCA	1	6	6	6	6	b6c36037-56b1-4957-8df8-fda72b0d3c39
TCGA-H4-A2HQ	2010	NA	590	NA	not hispanic or latino	female	NA	NA	7	stage iv	m1	nx	NA	black or african american	no	bladder	0	64	TCGA	BLCA	1	8	6	8	6	cede5274-279d-4021-8aca-5ecc4bf94d66
TCGA-BL-A0C8	2009	NA	1219	NA	not hispanic or latino	male	NA	0	10	stage i	m0	nx	t1	white	no	bladder	0	73	TCGA	BLCA	1	8	6	7	5	a6003b1c-56a9-430a-a5e2-b70af3f81bdb
TCGA-XF-A9SX	2006	719	NA	NA	not hispanic or latino	female	90	6	40	stage iv	mx	n2	t3b	white	no	bladder	1	63	TCGA	BLCA	1	8	8	8	8	a648d9bf-cf37-41fc-9515-e8f5ac85fcd4
TCGA-FD-A3N5	2011	685	NA	NA	not hispanic or latino	male	NA	0	40	stage ii	mx	n0	t2b	black or african american	no	bladder	1	69	TCGA	BLCA	1	9	8	8	8	a658becf-3934-49f2-9e74-291dca61d4bb
TCGA-ZF-AA56	2010	259	NA	NA	not hispanic or latino	female	NA	0	NA	stage iii	mx	n0	t4a	white	no	bladder	1	79	TCGA	BLCA	1	9	7	8	7	eb30ae33-2076-475d-aac9-804a8f1119a0
TCGA-FD-A62N	2012	NA	82	NA	not hispanic or latino	male	NA	0	10	stage iii	mx	n0	t3b	asian	NA	bladder	0	69	TCGA	BLCA	1	7	8	7	8	b7439edc-b7ab-407e-810a-c60864a915bf
TCGA-XF-A9SH	2005	1971	NA	NA	not hispanic or latino	female	90	0	NA	stage ii	m0	n0	t2b	asian	no	bladder	1	65	TCGA	BLCA	1	8	6	7	5	b838a4db-ef0a-4d88-a220-bf57e31e0b3c
TCGA-CF-A3MH	2011	NA	398	NA	not hispanic or latino	male	30	NA	25	stage ii	m0	n0	t2	asian	yes	bladder	0	75	TCGA	BLCA	1	9	7	8	6	b8a8d2fc-421b-4393-8d5a-946cf72cb496
TCGA-BT-A2LB	2010	492	NA	NA	not hispanic or latino	female	NA	0	NA	stage iii	m0	n0	t3a	white	no	bladder	1	73	TCGA	BLCA	1	8	7	8	7	d17a5ab1-3789-4652-aff5-d8f4f2291f9c
TCGA-XF-AAMY	2006	NA	3011	NA	not hispanic or latino	male	90	0	NA	stage iii	mx	n0	t3b	white	no	bladder	0	78	TCGA	BLCA	1	7	5	6	5	9d2b19eb-bd61-490e-982b-fadf2c4aadf7
TCGA-XF-AAN7	2008	565	NA	NA	not hispanic or latino	male	90	1	40	stage iv	mx	n1	t3a	white	no	bladder	1	60	TCGA	BLCA	1	8	6	7	6	9d7fbdeb-ea3d-4e07-8527-23c5997d77cf
TCGA-KQ-A41O	2011	NA	1538	NA	NA	male	NA	2	NA	stage iv	m0	n1	t3	NA	no	bladder	0	84	TCGA	BLCA	1	7	5	6	4	9dd41965-7a62-464d-8a23-5c3f9565dd91
TCGA-BT-A2LD	2011	623	NA	NA	not hispanic or latino	female	NA	1	NA	stage iv	m0	n1	t3a	white	no	bladder	1	78	TCGA	BLCA	1	8	8	8	7	9dd97821-7afd-4982-8b1d-f14f845b79f7
TCGA-GC-A6I3	2013	NA	423	NA	not hispanic or latino	female	80	1	NA	stage iv	mx	n1	t3a	black or african american	no	bladder	0	90	TCGA	BLCA	1	10	9	10	9	acf6bdf3-6349-49dc-b99a-4eda648eeac5
TCGA-E7-A97Q	2013	246	NA	NA	not hispanic or latino	female	NA	20	20	stage iv	mx	n3	t4a	white	no	bladder	1	60	TCGA	BLCA	1	9	8	9	7	ada19f65-5256-4c79-b3b9-7b9da69be437
TCGA-CF-A47S	2011	NA	333	NA	not hispanic or latino	male	80	NA	NA	stage ii	m0	n0	t2	asian	yes	bladder	0	41	TCGA	BLCA	1	8	7	8	6	d2df20d4-6704-41e6-b33d-616225bd737c
TCGA-MV-A51V	2012	NA	410	NA	not hispanic or latino	male	NA	0	NA	stage iii	m0	n0	t3a	white	no	bladder	0	75	TCGA	BLCA	1	9	7	8	6	d2f329b3-5b44-414b-bccd-7b2d1345d21e
TCGA-DK-AA77	2013	NA	618	NA	not hispanic or latino	male	NA	0	NA	stage ii	m0	n0	t2a	white	no	bladder	0	61	TCGA	BLCA	1	10	9	10	9	eb4f8c76-08d9-4ba4-846e-969fded63a87
TCGA-ZF-A9R9	2010	864	NA	NA	not hispanic or latino	male	NA	1	3	stage iv	mx	n2	t3b	white	no	bladder	1	58	TCGA	BLCA	1	9	7	8	7	ebad8bc9-f196-4f53-bfea-de38488eb4e1
TCGA-BL-A13I	2010	223	NA	NA	not hispanic or latino	female	NA	0	15	stage iii	m0	n0	t3	white	no	bladder	1	57	TCGA	BLCA	1	7	7	7	7	ebc094a6-cdc9-4c02-b8ec-a181b25a364d
TCGA-BT-A20N	2003	795	NA	NA	NA	male	NA	0	50	stage iii	mx	n0	t3a	NA	no	bladder	1	72	TCGA	BLCA	1	8	6	7	5	ebedab7c-dd7c-448e-8324-78c86f13be8b
TCGA-LT-A5Z6	2013	NA	474	NA	not hispanic or latino	male	NA	NA	NA	stage ii	mx	nx	NA	white	no	bladder	0	56	TCGA	BLCA	1	8	7	8	6	ec7fc492-53cc-4b71-a66a-1cef1adeba33
TCGA-XF-AAMZ	2007	1348	NA	NA	not hispanic or latino	female	90	5	NA	stage iv	mx	n2	t3a	white	no	bladder	1	81	TCGA	BLCA	1	8	6	8	6	ed36d054-53c4-465c-bd84-6ec5227097bf
TCGA-UY-A78P	NA	NA	2380	NA	not hispanic or latino	female	NA	NA	15	stage ii	mx	n0	t2	white	no	bladder	0	78	TCGA	BLCA	1	8	8	8	8	b8f3d552-2d4b-4dd8-b0e8-6a38e1baa2f3
TCGA-BT-A42C	2011	NA	873	NA	not hispanic or latino	male	NA	0	132	stage ii	m0	n0	NA	white	no	bladder	0	64	TCGA	BLCA	1	8	6	8	6	b9808ef9-e917-45f9-9e0f-b86f7834b5ff
TCGA-XF-A8HG	2005	467	NA	NA	not hispanic or latino	male	80	0	8	stage iii	mx	n0	t3b	white	no	bladder	1	69	TCGA	BLCA	1	8	6	7	5	b9b61cf9-8711-4c3a-8511-659070cfe36b
TCGA-CU-A72E	2013	413	NA	NA	not hispanic or latino	male	NA	6	68	stage iv	m0	n2	t3b	white	no	bladder	1	76	TCGA	BLCA	1	7	5	6	5	ae080e88-82da-480c-bd13-ae214da0463c
TCGA-CU-A3QU	2011	NA	158	NA	not hispanic or latino	male	NA	1	15	stage iv	m0	n1	t2b	white	no	bladder	0	58	TCGA	BLCA	1	10	9	10	8	ae6d853b-a7f0-4465-b7bf-5a45006ab3b3
TCGA-ZF-A9R2	2013	NA	642	NA	not hispanic or latino	male	NA	0	58	stage ii	m0	n0	t2b	white	no	bladder	0	75	TCGA	BLCA	1	8	6	8	6	aeb08986-a802-43dd-a5b4-17f4ec018790
TCGA-DK-A2HX	2010	1420	NA	NA	not hispanic or latino	female	70	4	20	stage iv	m0	n2	t3	white	NA	bladder	1	80	TCGA	BLCA	1	7	6	7	5	c728fac9-5452-4759-a4ed-a366e0f757cb
TCGA-FD-A43Y	2012	474	NA	NA	not hispanic or latino	male	NA	0	50	stage iii	mx	n0	t4	white	no	bladder	1	65	TCGA	BLCA	1	9	8	8	7	d349fae0-dd40-4292-908c-ac86a9938240
TCGA-DK-AA76	2013	NA	366	NA	not hispanic or latino	female	90	NA	40	stage ii	m0	n0	NA	white	no	bladder	0	64	TCGA	BLCA	1	8	6	7	5	d37b0460-efa4-4cf5-8082-f27ff2cf2f28
TCGA-FD-A6TD	2012	386	NA	NA	not hispanic or latino	male	NA	0	NA	stage iii	mx	n0	t3a	white	no	bladder	1	77	TCGA	BLCA	1	8	8	8	8	c80e71b3-7c6c-4e16-8446-6dfda780bc18
TCGA-XF-AAME	2006	2828	NA	NA	not hispanic or latino	female	90	0	NA	stage ii	mx	n0	t2b	white	no	bladder	1	64	TCGA	BLCA	1	8	7	8	7	c8388ac0-975d-4f1e-8324-8cabdc75738d
TCGA-E7-A3X6	2011	904	NA	NA	not hispanic or latino	male	NA	NA	NA	stage ii	m0	nx	t2	white	no	bladder	1	70	TCGA	BLCA	1	9	9	9	8	c871ea6b-fbd2-4e6f-ab29-f43f6e3ddcbb
TCGA-E7-A85H	2013	NA	394	NA	not hispanic or latino	male	NA	0	5	stage iii	m0	n0	t3	asian	no	bladder	0	64	TCGA	BLCA	1	8	7	8	7	c8adce3d-4914-4851-9952-846b0c9c32de
TCGA-GV-A3QK	2012	NA	832	NA	not hispanic or latino	female	90	5	45	stage iv	m0	n2	t4a	white	yes	bladder	0	56	TCGA	BLCA	1	10	9	10	9	9ee8e704-c61d-413d-b69d-257ef829fdae
TCGA-UY-A78L	NA	NA	1127	NA	not hispanic or latino	male	100	1	NA	stage iv	mx	n1	NA	white	no	bladder	0	62	TCGA	BLCA	1	7	6	7	6	d46f7976-6061-4ca9-8294-6c215703662b
TCGA-E7-A677	2012	NA	820	NA	not hispanic or latino	male	NA	NA	NA	stage ii	m0	n0	t2b	asian	no	bladder	0	81	TCGA	BLCA	1	9	8	9	8	d492383f-5449-4845-bfb3-b2cb4eb49c4e
TCGA-XF-AAMX	2006	206	NA	NA	not hispanic or latino	female	50	0	NA	stage iii	mx	n0	t3b	black or african american	no	bladder	1	87	TCGA	BLCA	1	7	6	7	5	edc290bf-9731-4f03-bc37-64542e78e8bb
TCGA-UY-A9PD	NA	NA	542	NA	not hispanic or latino	male	NA	NA	NA	stage iii	mx	n0	t3a	white	no	bladder	0	80	TCGA	BLCA	1	10	8	10	8	9ef9e328-ac74-4c8a-9990-347b87cf7764
TCGA-E7-A6ME	2013	NA	731	NA	not hispanic or latino	male	NA	NA	15	stage ii	m0	nx	t2b	asian	no	bladder	0	75	TCGA	BLCA	1	10	10	10	9	9f00847c-bd1f-4cd0-99f9-d51d638c0795
TCGA-DK-A3IS	2008	NA	1529	NA	not hispanic or latino	male	NA	0	NA	stage ii	m0	n0	t2a	white	no	bladder	0	68	TCGA	BLCA	1	10	9	10	9	9f75cc89-cc3f-4ae9-973d-da37c6417bfc
TCGA-K4-A5RH	2012	NA	276	NA	not hispanic or latino	male	NA	0	40	stage iii	mx	n0	t3a	white	no	bladder	0	69	TCGA	BLCA	1	9	10	9	10	eeca58fe-b5cb-4d13-a93f-a5a2ca00b6e2
TCGA-XF-A8HI	2005	544	NA	NA	not hispanic or latino	female	90	32	NA	stage iv	mx	n2	t2b	white	no	bladder	1	57	TCGA	BLCA	1	9	7	8	7	eed3908f-f1bd-4254-bca8-bc1a7427e95c
TCGA-FJ-A871	2013	272	NA	NA	not hispanic or latino	male	NA	NA	0.15	stage iii	mx	nx	t3b	white	no	bladder	1	49	TCGA	BLCA	1	9	7	8	7	bb38805e-2ccc-4169-ba01-34b98adf5bd0
TCGA-G2-A3IB	2008	220	NA	NA	not hispanic or latino	male	90	NA	NA	stage ii	mx	nx	NA	black or african american	no	bladder	1	66	TCGA	BLCA	1	8	7	8	6	af53d51e-0b5c-437f-a1c0-ec5f55c49364
TCGA-ZF-AA54	2009	590	NA	NA	not hispanic or latino	male	NA	NA	NA	stage iii	mx	nx	t3	white	NA	bladder	1	71	TCGA	BLCA	1	8	8	8	8	bca645ae-a0c9-4005-b672-85d8920b6afb
TCGA-E7-A541	2012	778	NA	NA	not hispanic or latino	male	90	0	NA	stage ii	mx	n0	t2b	white	no	bladder	1	66	TCGA	BLCA	1	10	9	9	9	d51abc3a-a652-4b13-9a41-ce52be87218b
TCGA-K4-A3WV	2011	NA	646	NA	hispanic or latino	female	NA	0	80	stage ii	mx	n0	t2b	white	no	bladder	0	77	TCGA	BLCA	1	7	6	7	5	d53eade8-a845-4252-aece-92f3573486a7
TCGA-GU-AATQ	2013	213	NA	NA	not hispanic or latino	male	NA	0	30	stage iii	mx	n0	t3b	white	no	bladder	1	68	TCGA	BLCA	1	8	6	8	6	aff1533b-486e-40b5-a35a-cfaac5823706
TCGA-XF-A9SM	2004	NA	1048	NA	not hispanic or latino	male	90	0	12	stage iii	mx	n0	t3b	white	no	bladder	0	76	TCGA	BLCA	1	8	8	8	9	b027f4e2-f260-4d60-a1f4-444bc49c4a0b
TCGA-DK-A6B5	2010	NA	1542	NA	not hispanic or latino	male	90	2	NA	stage iv	m0	n2	t4a	white	no	bladder	0	45	TCGA	BLCA	1	8	7	8	6	d5e8d936-40ae-4fd3-b40e-cac54763d71f
TCGA-DK-A3WX	2011	321	NA	NA	not hispanic or latino	female	90	0	30	stage iii	m0	n0	t3	white	no	bladder	1	67	TCGA	BLCA	1	7	7	7	7	d63c186d-add6-492e-8250-e83f46d39d00
TCGA-FD-A3B7	2011	122	NA	NA	not hispanic or latino	male	NA	0	25	stage iii	mx	n0	t3a	black or african american	no	bladder	1	66	TCGA	BLCA	1	7	8	7	7	ef5dd4b3-b77a-444a-b5b0-c999a5a3d129
TCGA-4Z-AA7S	2010	1064	NA	NA	NA	male	NA	0	NA	stage iii	m0	n0	t4a	black or african american	no	bladder	1	66	TCGA	BLCA	1	7	5	7	5	f001cc02-8119-4726-b41c-14ac1e6a4216
TCGA-C4-A0F7	2008	62	NA	NA	NA	male	NA	NA	NA	stage iv	m0	n2	t4b	NA	NA	bladder	1	77	TCGA	BLCA	1	7	6	7	5	ca554128-da9d-4f37-9560-ca083509e01d
TCGA-E5-A4TZ	2010	467	NA	NA	not hispanic or latino	male	100	5	85	stage iv	mx	n2	t4b	white	no	bladder	1	64	TCGA	BLCA	1	7	5	6	4	ca6403dd-3bd5-4023-8ea1-9957ec44dba5
TCGA-DK-A1AB	2010	508	NA	NA	not hispanic or latino	female	NA	2	NA	stage iv	m0	n2	t4a	white	no	bladder	1	74	TCGA	BLCA	1	8	7	8	7	f027d254-ec01-4882-a8a7-964ae90b7d49
TCGA-DK-A3IU	2011	706	NA	NA	not hispanic or latino	male	NA	0	60	stage ii	m0	n0	t2b	white	no	bladder	1	58	TCGA	BLCA	1	8	9	8	9	f093f043-efd4-4cba-a87f-8cbb5c1acd9e
TCGA-GC-A3RC	2011	NA	484	NA	not hispanic or latino	male	80	0	NA	stage ii	m0	n0	t2b	white	no	bladder	0	59	TCGA	BLCA	1	8	8	8	8	bd7f2c90-863e-4380-ad31-8755bcb2f975
TCGA-GC-A3RB	2011	NA	582	NA	not hispanic or latino	male	NA	0	40	stage iii	m0	n0	t3b	white	no	bladder	0	54	TCGA	BLCA	1	9	7	8	6	a0bcf1b1-4dd4-4d7f-b63e-b49296671451
TCGA-DK-A3IQ	2011	539	NA	NA	not hispanic or latino	male	NA	0	40	stage iii	m0	n0	t3	white	no	bladder	1	74	TCGA	BLCA	1	7	6	7	5	e44f60ec-66c4-45a2-a003-0a1faf1d6e03
TCGA-KQ-A41R	2011	NA	1350	NA	not hispanic or latino	female	NA	0	20	stage ii	mx	n0	t2	white	no	bladder	0	80	TCGA	BLCA	1	8	6	8	6	e492d5a9-7ec5-454b-ae89-077c90f67489
TCGA-GU-A767	2012	144	NA	NA	not hispanic or latino	male	NA	3	NA	stage iv	mx	n2	t3b	white	no	bladder	1	81	TCGA	BLCA	1	9	7	8	6	bfaba069-0914-46b4-927d-b5ea3a4a341f
TCGA-CF-A47V	2012	NA	379	NA	not hispanic or latino	male	60	NA	NA	stage ii	m0	n0	t2	asian	yes	bladder	0	52	TCGA	BLCA	1	10	8	9	8	e5086eab-c920-4e3e-a965-90f3f495363a
TCGA-KQ-A41P	2011	NA	1094	NA	not hispanic or latino	male	NA	34	NA	stage iv	m1	n3	t3b	white	no	bladder	0	76	TCGA	BLCA	1	7	6	7	5	d7af7e2c-f742-46ed-814b-1967d7e8c2d2
TCGA-BT-A3PJ	2011	NA	789	NA	not hispanic or latino	male	NA	0	NA	stage iii	m0	n0	t3b	white	no	bladder	0	76	TCGA	BLCA	1	9	9	9	9	cb664eef-be6f-44ef-aa90-6f6da0e6440a
TCGA-DK-AA6L	2010	1163	NA	NA	not hispanic or latino	male	NA	1	730	stage iv	mx	n1	t3	white	no	bladder	1	48	TCGA	BLCA	1	8	7	8	7	cbe6c328-f7e1-44b2-b4e5-b495f46a7fb7
TCGA-FD-A5BT	2011	328	NA	NA	not hispanic or latino	male	NA	0	40	stage iii	mx	n0	t3b	white	no	bladder	1	84	TCGA	BLCA	1	8	8	8	8	cc2350ca-9220-400d-8b76-cc36d26f68d6
TCGA-KQ-A41S	2011	NA	35	NA	NA	female	NA	NA	NA	stage iii	mx	nx	t4a	white	no	bladder	0	87	TCGA	BLCA	1	9	7	8	6	cc8602bb-78e2-4732-9784-83c3388b999e
TCGA-FT-A3EE	2011	99	NA	NA	not hispanic or latino	female	NA	0	NA	stage iii	mx	n0	t4a	white	NA	bladder	1	80	TCGA	BLCA	1	7	6	7	6	cce62116-3dcd-400d-ada0-9839ca02466e
TCGA-KQ-A41Q	2009	NA	1429	NA	not hispanic or latino	male	NA	0	NA	stage iii	mx	n0	t3b	white	no	bladder	0	89	TCGA	BLCA	1	9	7	8	6	a21bdd7e-f3cf-4826-9967-7eaffc0d035a
TCGA-ZF-AA4X	2009	NA	2044	NA	not hispanic or latino	male	NA	NA	NA	stage ii	m0	nx	t2	white	yes	bladder	0	56	TCGA	BLCA	1	10	9	10	8	e6f7bf6c-92b1-4795-94fc-b189d0c7877f
TCGA-XF-A9SJ	2004	98	NA	NA	not hispanic or latino	male	90	16	55	stage iv	mx	n2	t3b	white	no	bladder	1	83	TCGA	BLCA	1	8	8	8	8	b319798a-3f35-4902-8ecf-5be529d99312
TCGA-ZF-AA4R	2008	1036	NA	NA	not hispanic or latino	male	NA	2	NA	stage iv	mx	n1	t3a	white	no	bladder	1	67	TCGA	BLCA	1	8	7	8	6	b36e3b5f-8904-4722-adae-b00812efec65
TCGA-DK-A6AV	2008	NA	1952	NA	not hispanic or latino	female	NA	0	12	stage ii	m0	n0	t2a	asian	no	bladder	0	82	TCGA	BLCA	1	8	6	8	6	b41df0b0-572e-4ddb-9f1d-1b69dd1ad290
TCGA-UY-A9PH	NA	NA	1561	NA	not hispanic or latino	male	NA	NA	NA	stage ii	mx	n0	t2b	white	no	bladder	0	72	TCGA	BLCA	1	9	9	9	9	cd10dc46-356a-420b-b3f5-9e4ed4e7ecab
TCGA-GU-AATO	2013	324	NA	NA	not hispanic or latino	male	NA	4	20	stage iv	mx	n2	t4a	white	no	bladder	1	75	TCGA	BLCA	1	8	7	8	7	cd20b968-b348-44eb-9cdb-f557af8fb468
TCGA-G2-A3VY	2012	NA	536	NA	not hispanic or latino	male	90	NA	NA	stage ii	NA	NA	NA	asian	no	bladder	0	66	TCGA	BLCA	1	9	6	8	6	cd50c69f-0f45-4c57-b61a-8c6b41ab4f7e
TCGA-XF-A9SV	2006	388	NA	NA	not hispanic or latino	male	90	5	20	stage iv	m1	n2	t4a	white	no	bladder	1	82	TCGA	BLCA	1	7	5	7	5	cdfd86db-15e2-4d38-a717-2207e8de2d8f
TCGA-ZF-A9R7	2011	NA	665	NA	not hispanic or latino	female	NA	NA	NA	stage ii	m0	nx	NA	white	no	bladder	0	76	TCGA	BLCA	1	10	10	10	10	ce4e4549-befc-447f-9b79-ed46e302e6d7
TCGA-DK-AA75	2013	340	NA	NA	not hispanic or latino	male	80	NA	30	stage iii	m0	n0	t3	white	no	bladder	1	82	TCGA	BLCA	1	7	5	7	5	cea28eac-4442-4436-b737-536e45b89989
TCGA-PQ-A6FN	2011	NA	507	NA	not hispanic or latino	female	NA	0	28	stage iii	mx	n0	t3a	white	no	bladder	0	78	TCGA	BLCA	1	8	6	7	6	a3c849f2-c006-4368-950d-998a26cd368b
TCGA-S5-AA26	2013	NA	503	NA	not hispanic or latino	male	NA	0	NA	stage iii	mx	n0	t3a	black or african american	no	bladder	0	46	TCGA	BLCA	1	7	5	7	5	a540fcec-58a1-4e58-8e0a-8bf73b78e30d
TCGA-GU-A766	2013	NA	480	NA	not hispanic or latino	male	NA	0	NA	stage ii	mx	n0	t2a	white	no	bladder	0	62	TCGA	BLCA	1	8	9	8	9	e7680a8e-1c0e-426b-abd8-d0d8e7d0e5aa
TCGA-UY-A9PE	NA	NA	189	NA	not hispanic or latino	male	NA	NA	45	stage iv	mx	n2	t2b	white	no	bladder	0	86	TCGA	BLCA	1	9	7	8	6	fed69898-a229-4b81-bbd9-cdcb164dae7b
TCGA-GU-A42P	2012	332	NA	NA	not hispanic or latino	male	NA	1	38	stage iv	m0	n1	t3a	white	no	bladder	1	72	TCGA	BLCA	1	7	5	7	5	ff5b9238-38a7-42b4-9d44-3b8ec9913f6d
TCGA-4Z-AA7Q	2012	510	NA	NA	NA	male	NA	NA	NA	stage iii	m0	nx	t3a	white	no	bladder	1	79	TCGA	BLCA	1	8	8	8	8	ffafcbfd-0eb3-4e14-acd0-4407b641a4a5
