# Supplementary material for: Clinical Eosinophil-Associated Genes can Serve as a Reliable Predictor of Bladder Urothelial Cancer
Source: Front Mol Biosci. 2022 Jul 22;9:963455. doi: 10.3389/fmolb.2022.963455 (PMC9353774; doi:10.3389/fmolb.2022.963455)
Supplement: Supplementary file 4 [file Table2.XLS]

## Sheet: Sheet1
!Sample_geo_accession	!Sample_status	!Sample_submission_date	!Sample_last_update_date	!Sample_type	!Sample_channel_count	!Sample_source_name_ch1	!Sample_organism_ch1	!Sample_characteristics_ch1	!Sample_characteristics_ch1	!Sample_characteristics_ch1	!Sample_characteristics_ch1	!Sample_characteristics_ch1	!Sample_characteristics_ch1	!Sample_characteristics_ch1	!Sample_characteristics_ch1	!Sample_characteristics_ch1	!Sample_characteristics_ch1	!Sample_characteristics_ch1	!Sample_characteristics_ch1	!Sample_characteristics_ch1	!Sample_characteristics_ch1	!Sample_characteristics_ch1	!Sample_characteristics_ch1	!Sample_characteristics_ch1	!Sample_characteristics_ch1	!Sample_characteristics_ch1	!Sample_characteristics_ch1	!Sample_characteristics_ch1	!Sample_characteristics_ch1	!Sample_treatment_protocol_ch1	!Sample_molecule_ch1	!Sample_extract_protocol_ch1	!Sample_label_ch1	!Sample_label_protocol_ch1	!Sample_taxid_ch1	!Sample_hyb_protocol	!Sample_scan_protocol	!Sample_data_processing	!Sample_platform_id	!Sample_contact_name	!Sample_contact_email	!Sample_contact_laboratory	!Sample_contact_department	!Sample_contact_institute	!Sample_contact_address	!Sample_contact_city	!Sample_contact_state	!Sample_contact_zip/postal_code	!Sample_contact_country
GSM786491	Public on Jan 23 2012	Aug 26 2011	Apr 30 2012	RNA	1	Bladder Cancer	Homo sapiens	gender: male	preopclinstage: T3	age at rc: 64.06	survival.months: 103.7864	rc_stage: pT2	rc_histology: TCC	plnd result: Negative	rc grade: High	nomogram score: 81.44001734	distant mets: 0	local recurrence: 0	urothelial recurrence: 1	metastasis: 0	last known status: DOC	prerc_chemo: No	post rc_chemo: No	smoking: Former	smokingpack-years: 20	recurrence free survival months (distant and local): 103.7864	recurrence/dod: No	cluster: 2		Frozen bladder tissues were examined by a genitourinary pathologist聽 to identify tumor content, which was microdissected. Ten 50-um sections were cut, with confirmation of tumor content by pathologic review.	total RNA	RNA was isolated with Trizol (Invitrogen) and RNA was cleaned with Rneasy mini kits (Qiagen) according to manufacturer protocols	biotin	Expression profiling was performed in the MSKCC Genomics Core Facility. In brief, 5-10 ug of RNA was transcribed utilizing a T7-oligo dT primer and converted to cDNA (Invitrogen cDNA synthesis kit). Biotinylated aRNA was produced from the cDNA using an in vitro transcription kit (Enzo Diagnostics).	9606	Following quality assessment using an Agilent Bioanalyzer, the aRNA was fragmented and hybridized onto Affymetrix U133 Plus 2.0 arrays	Standard Affymetrix protocol.	Expression estimates were obtained with GCRMA from Bioconductor with default parameters.	GPL570	Markus,,Riester	markus@jimmy.harvard.edu	Michor	Biostatistics & Computational Biology	Dana-Farber Cancer Institute	3 Blackfan Circle	Boston	MA	2115	USA
GSM786492	Public on Jan 23 2012	Aug 26 2011	Apr 30 2012	RNA	1	Bladder Cancer	Homo sapiens	gender: male	preopclinstage: T2	age at rc: 62.14	survival.months: 13.17454	rc_stage: pT2	rc_histology: TCC	plnd result: Negative	rc grade: High	nomogram score: 81.71198473	distant mets: 1	local recurrence: 0	urothelial recurrence: 0	metastasis: 1	last known status: DOD	prerc_chemo: No	post rc_chemo: Yes	postchemo type: salvage	smoking: Never	recurrence free survival months (distant and local): 7.129363	recurrence/dod: Yes	cluster: 2		Frozen bladder tissues were examined by a genitourinary pathologist聽 to identify tumor content, which was microdissected. Ten 50-um sections were cut, with confirmation of tumor content by pathologic review.	total RNA	RNA was isolated with Trizol (Invitrogen) and RNA was cleaned with Rneasy mini kits (Qiagen) according to manufacturer protocols	biotin	Expression profiling was performed in the MSKCC Genomics Core Facility. In brief, 5-10 ug of RNA was transcribed utilizing a T7-oligo dT primer and converted to cDNA (Invitrogen cDNA synthesis kit). Biotinylated aRNA was produced from the cDNA using an in vitro transcription kit (Enzo Diagnostics).	9606	Following quality assessment using an Agilent Bioanalyzer, the aRNA was fragmented and hybridized onto Affymetrix U133 Plus 2.0 arrays	Standard Affymetrix protocol.	Expression estimates were obtained with GCRMA from Bioconductor with default parameters.	GPL570	Markus,,Riester	markus@jimmy.harvard.edu	Michor	Biostatistics & Computational Biology	Dana-Farber Cancer Institute	3 Blackfan Circle	Boston	MA	2115	USA
GSM786493	Public on Jan 23 2012	Aug 26 2011	Apr 30 2012	RNA	1	Bladder Cancer	Homo sapiens	gender: female	preopclinstage: T2	age at rc: 65.96	survival.months: 19.77823	rc_stage: pT2	rc_histology: TCC	plnd result: Negative	rc grade: High	nomogram score: 79.95740897	distant mets: 0	local recurrence: 0	urothelial recurrence: 1	metastasis: 0	last known status: DOD	prerc_chemo: No	post rc_chemo: No	smoking: Current	smokingpack-years: 80	recurrence free survival months (distant and local): 10.38193	recurrence/dod: Yes	cluster: 1		Frozen bladder tissues were examined by a genitourinary pathologist聽 to identify tumor content, which was microdissected. Ten 50-um sections were cut, with confirmation of tumor content by pathologic review.	total RNA	RNA was isolated with Trizol (Invitrogen) and RNA was cleaned with Rneasy mini kits (Qiagen) according to manufacturer protocols	biotin	Expression profiling was performed in the MSKCC Genomics Core Facility. In brief, 5-10 ug of RNA was transcribed utilizing a T7-oligo dT primer and converted to cDNA (Invitrogen cDNA synthesis kit). Biotinylated aRNA was produced from the cDNA using an in vitro transcription kit (Enzo Diagnostics).	9606	Following quality assessment using an Agilent Bioanalyzer, the aRNA was fragmented and hybridized onto Affymetrix U133 Plus 2.0 arrays	Standard Affymetrix protocol.	Expression estimates were obtained with GCRMA from Bioconductor with default parameters.	GPL570	Markus,,Riester	markus@jimmy.harvard.edu	Michor	Biostatistics & Computational Biology	Dana-Farber Cancer Institute	3 Blackfan Circle	Boston	MA	2115	USA
GSM786494	Public on Jan 23 2012	Aug 26 2011	Apr 30 2012	RNA	1	Bladder Cancer	Homo sapiens	gender: male	preopclinstage: T2	age at rc: 56.1	survival.months: 16.4271	rc_stage: pT4	rc_histology: TCC	plnd result: Positive	rc grade: High	nomogram score: 11.08510015	distant mets: 1	local recurrence: 0	urothelial recurrence: 0	metastasis: 1	last known status: DOD	prerc_chemo: No	post rc_chemo: No	smoking: Former	smokingpack-years: 35	recurrence free survival months (distant and local): 15.54004	recurrence/dod: Yes	cluster: 2		Frozen bladder tissues were examined by a genitourinary pathologist聽 to identify tumor content, which was microdissected. Ten 50-um sections were cut, with confirmation of tumor content by pathologic review.	total RNA	RNA was isolated with Trizol (Invitrogen) and RNA was cleaned with Rneasy mini kits (Qiagen) according to manufacturer protocols	biotin	Expression profiling was performed in the MSKCC Genomics Core Facility. In brief, 5-10 ug of RNA was transcribed utilizing a T7-oligo dT primer and converted to cDNA (Invitrogen cDNA synthesis kit). Biotinylated aRNA was produced from the cDNA using an in vitro transcription kit (Enzo Diagnostics).	9606	Following quality assessment using an Agilent Bioanalyzer, the aRNA was fragmented and hybridized onto Affymetrix U133 Plus 2.0 arrays	Standard Affymetrix protocol.	Expression estimates were obtained with GCRMA from Bioconductor with default parameters.	GPL570	Markus,,Riester	markus@jimmy.harvard.edu	Michor	Biostatistics & Computational Biology	Dana-Farber Cancer Institute	3 Blackfan Circle	Boston	MA	2115	USA
GSM786495	Public on Jan 23 2012	Aug 26 2011	Apr 30 2012	RNA	1	Bladder Cancer	Homo sapiens	gender: female	preopclinstage: T3	age at rc: 68	survival.months: 13.14168	rc_stage: pT4	rc_histology: TCC/CIS	plnd result: Negative	rc grade: High	nomogram score: 49.06355452	distant mets: 0	local recurrence: 0	urothelial recurrence: 0	metastasis: 0	last known status: DOC	prerc_chemo: No	post rc_chemo: No	smoking: Former	smokingpack-years: 20	recurrence free survival months (distant and local): 13.14168	recurrence/dod: No	cluster: 1		Frozen bladder tissues were examined by a genitourinary pathologist聽 to identify tumor content, which was microdissected. Ten 50-um sections were cut, with confirmation of tumor content by pathologic review.	total RNA	RNA was isolated with Trizol (Invitrogen) and RNA was cleaned with Rneasy mini kits (Qiagen) according to manufacturer protocols	biotin	Expression profiling was performed in the MSKCC Genomics Core Facility. In brief, 5-10 ug of RNA was transcribed utilizing a T7-oligo dT primer and converted to cDNA (Invitrogen cDNA synthesis kit). Biotinylated aRNA was produced from the cDNA using an in vitro transcription kit (Enzo Diagnostics).	9606	Following quality assessment using an Agilent Bioanalyzer, the aRNA was fragmented and hybridized onto Affymetrix U133 Plus 2.0 arrays	Standard Affymetrix protocol.	Expression estimates were obtained with GCRMA from Bioconductor with default parameters.	GPL570	Markus,,Riester	markus@jimmy.harvard.edu	Michor	Biostatistics & Computational Biology	Dana-Farber Cancer Institute	3 Blackfan Circle	Boston	MA	2115	USA
GSM786496	Public on Jan 23 2012	Aug 26 2011	Apr 30 2012	RNA	1	Bladder Cancer	Homo sapiens	gender: male	preopclinstage: T2	age at rc: 69.93	survival.months: 4.435318	rc_stage: pT3	rc_histology: TCC	plnd result: Nx	rc grade: High	nomogram score: 41.39963921	distant mets: 1	local recurrence: 0	urothelial recurrence: 0	metastasis: 1	last known status: DOD	prerc_chemo: No	post rc_chemo: No	smoking: Former	smokingpack-years: 50	recurrence free survival months (distant and local): 2.726899	recurrence/dod: Yes	cluster: 1		Frozen bladder tissues were examined by a genitourinary pathologist聽 to identify tumor content, which was microdissected. Ten 50-um sections were cut, with confirmation of tumor content by pathologic review.	total RNA	RNA was isolated with Trizol (Invitrogen) and RNA was cleaned with Rneasy mini kits (Qiagen) according to manufacturer protocols	biotin	Expression profiling was performed in the MSKCC Genomics Core Facility. In brief, 5-10 ug of RNA was transcribed utilizing a T7-oligo dT primer and converted to cDNA (Invitrogen cDNA synthesis kit). Biotinylated aRNA was produced from the cDNA using an in vitro transcription kit (Enzo Diagnostics).	9606	Following quality assessment using an Agilent Bioanalyzer, the aRNA was fragmented and hybridized onto Affymetrix U133 Plus 2.0 arrays	Standard Affymetrix protocol.	Expression estimates were obtained with GCRMA from Bioconductor with default parameters.	GPL570	Markus,,Riester	markus@jimmy.harvard.edu	Michor	Biostatistics & Computational Biology	Dana-Farber Cancer Institute	3 Blackfan Circle	Boston	MA	2115	USA
GSM786497	Public on Jan 23 2012	Aug 26 2011	Apr 30 2012	RNA	1	Bladder Cancer	Homo sapiens	gender: male	preopclinstage: T2	age at rc: 65	survival.months: 87.85216	rc_stage: pT1	rc_histology: TCC	plnd result: Positive	rc grade: High	nomogram score: 50.12822813	distant mets: 0	local recurrence: 0	urothelial recurrence: 0	metastasis: 0	last known status: DOC	prerc_chemo: No	post rc_chemo: No	smoking: Current	smokingpack-years: 50	recurrence free survival months (distant and local): 87.85216	recurrence/dod: No	cluster: 2		Frozen bladder tissues were examined by a genitourinary pathologist聽 to identify tumor content, which was microdissected. Ten 50-um sections were cut, with confirmation of tumor content by pathologic review.	total RNA	RNA was isolated with Trizol (Invitrogen) and RNA was cleaned with Rneasy mini kits (Qiagen) according to manufacturer protocols	biotin	Expression profiling was performed in the MSKCC Genomics Core Facility. In brief, 5-10 ug of RNA was transcribed utilizing a T7-oligo dT primer and converted to cDNA (Invitrogen cDNA synthesis kit). Biotinylated aRNA was produced from the cDNA using an in vitro transcription kit (Enzo Diagnostics).	9606	Following quality assessment using an Agilent Bioanalyzer, the aRNA was fragmented and hybridized onto Affymetrix U133 Plus 2.0 arrays	Standard Affymetrix protocol.	Expression estimates were obtained with GCRMA from Bioconductor with default parameters.	GPL570	Markus,,Riester	markus@jimmy.harvard.edu	Michor	Biostatistics & Computational Biology	Dana-Farber Cancer Institute	3 Blackfan Circle	Boston	MA	2115	USA
GSM786498	Public on Jan 23 2012	Aug 26 2011	Apr 30 2012	RNA	1	Bladder Cancer	Homo sapiens	gender: male	preopclinstage: T1	age at rc: 69.44	survival.months: 173.4045	rc_stage: pT3	rc_histology: TCC/CIS	plnd result: Negative	rc grade: High	nomogram score: 64.48725601	distant mets: 0	local recurrence: 0	urothelial recurrence: 0	metastasis: 0	last known status: NED	prerc_chemo: No	post rc_chemo: No	smoking: Never	recurrence free survival months (distant and local): 173.4045	recurrence/dod: No	cluster: 2			Frozen bladder tissues were examined by a genitourinary pathologist聽 to identify tumor content, which was microdissected. Ten 50-um sections were cut, with confirmation of tumor content by pathologic review.	total RNA	RNA was isolated with Trizol (Invitrogen) and RNA was cleaned with Rneasy mini kits (Qiagen) according to manufacturer protocols	biotin	Expression profiling was performed in the MSKCC Genomics Core Facility. In brief, 5-10 ug of RNA was transcribed utilizing a T7-oligo dT primer and converted to cDNA (Invitrogen cDNA synthesis kit). Biotinylated aRNA was produced from the cDNA using an in vitro transcription kit (Enzo Diagnostics).	9606	Following quality assessment using an Agilent Bioanalyzer, the aRNA was fragmented and hybridized onto Affymetrix U133 Plus 2.0 arrays	Standard Affymetrix protocol.	Expression estimates were obtained with GCRMA from Bioconductor with default parameters.	GPL570	Markus,,Riester	markus@jimmy.harvard.edu	Michor	Biostatistics & Computational Biology	Dana-Farber Cancer Institute	3 Blackfan Circle	Boston	MA	2115	USA
GSM786499	Public on Jan 23 2012	Aug 26 2011	Apr 30 2012	RNA	1	Bladder Cancer	Homo sapiens	gender: male	preopclinstage: T2	age at rc: 47.47	survival.months: 108.4517	rc_stage: pT2	rc_histology: TCC	plnd result: Negative	rc grade: High	nomogram score: 76.49581054	distant mets: 1	local recurrence: 0	urothelial recurrence: 0	metastasis: 1	last known status: DOD	prerc_chemo: No	post rc_chemo: Yes	postchemo type: salvage	smoking: Former	smokingpack-years: 30	recurrence free survival months (distant and local): 96.16427	recurrence/dod: Yes	cluster: 1	Frozen bladder tissues were examined by a genitourinary pathologist聽 to identify tumor content, which was microdissected. Ten 50-um sections were cut, with confirmation of tumor content by pathologic review.	total RNA	RNA was isolated with Trizol (Invitrogen) and RNA was cleaned with Rneasy mini kits (Qiagen) according to manufacturer protocols	biotin	Expression profiling was performed in the MSKCC Genomics Core Facility. In brief, 5-10 ug of RNA was transcribed utilizing a T7-oligo dT primer and converted to cDNA (Invitrogen cDNA synthesis kit). Biotinylated aRNA was produced from the cDNA using an in vitro transcription kit (Enzo Diagnostics).	9606	Following quality assessment using an Agilent Bioanalyzer, the aRNA was fragmented and hybridized onto Affymetrix U133 Plus 2.0 arrays	Standard Affymetrix protocol.	Expression estimates were obtained with GCRMA from Bioconductor with default parameters.	GPL570	Markus,,Riester	markus@jimmy.harvard.edu	Michor	Biostatistics & Computational Biology	Dana-Farber Cancer Institute	3 Blackfan Circle	Boston	MA	2115	USA
GSM786500	Public on Jan 23 2012	Aug 26 2011	Apr 30 2012	RNA	1	Bladder Cancer	Homo sapiens	gender: female	preopclinstage: T2	age at rc: 77.9	survival.months: 175.5072	rc_stage: pT3	rc_histology: TCC	plnd result: Nx	rc grade: High	nomogram score: 52.61069907	distant mets: 0	local recurrence: 0	urothelial recurrence: 0	metastasis: 0	last known status: DOC	prerc_chemo: No	post rc_chemo: No	smoking: Former	smokingpack-years: 20	recurrence free survival months (distant and local): 175.5072	recurrence/dod: No	cluster: 2		Frozen bladder tissues were examined by a genitourinary pathologist聽 to identify tumor content, which was microdissected. Ten 50-um sections were cut, with confirmation of tumor content by pathologic review.	total RNA	RNA was isolated with Trizol (Invitrogen) and RNA was cleaned with Rneasy mini kits (Qiagen) according to manufacturer protocols	biotin	Expression profiling was performed in the MSKCC Genomics Core Facility. In brief, 5-10 ug of RNA was transcribed utilizing a T7-oligo dT primer and converted to cDNA (Invitrogen cDNA synthesis kit). Biotinylated aRNA was produced from the cDNA using an in vitro transcription kit (Enzo Diagnostics).	9606	Following quality assessment using an Agilent Bioanalyzer, the aRNA was fragmented and hybridized onto Affymetrix U133 Plus 2.0 arrays	Standard Affymetrix protocol.	Expression estimates were obtained with GCRMA from Bioconductor with default parameters.	GPL570	Markus,,Riester	markus@jimmy.harvard.edu	Michor	Biostatistics & Computational Biology	Dana-Farber Cancer Institute	3 Blackfan Circle	Boston	MA	2115	USA
GSM786501	Public on Jan 23 2012	Aug 26 2011	Apr 30 2012	RNA	1	Bladder Cancer	Homo sapiens	gender: male	preopclinstage: T1	age at rc: 66.56	survival.months: 167.655	rc_stage: pT1	rc_histology: TCC	plnd result: Negative	rc grade: Low	nomogram score: 90.1987881	distant mets: 0	local recurrence: 0	urothelial recurrence: 0	metastasis: 0	last known status: NED	prerc_chemo: No	post rc_chemo: No	smoking: Never	recurrence free survival months (distant and local): 167.655	recurrence/dod: No	cluster: 1			Frozen bladder tissues were examined by a genitourinary pathologist聽 to identify tumor content, which was microdissected. Ten 50-um sections were cut, with confirmation of tumor content by pathologic review.	total RNA	RNA was isolated with Trizol (Invitrogen) and RNA was cleaned with Rneasy mini kits (Qiagen) according to manufacturer protocols	biotin	Expression profiling was performed in the MSKCC Genomics Core Facility. In brief, 5-10 ug of RNA was transcribed utilizing a T7-oligo dT primer and converted to cDNA (Invitrogen cDNA synthesis kit). Biotinylated aRNA was produced from the cDNA using an in vitro transcription kit (Enzo Diagnostics).	9606	Following quality assessment using an Agilent Bioanalyzer, the aRNA was fragmented and hybridized onto Affymetrix U133 Plus 2.0 arrays	Standard Affymetrix protocol.	Expression estimates were obtained with GCRMA from Bioconductor with default parameters.	GPL570	Markus,,Riester	markus@jimmy.harvard.edu	Michor	Biostatistics & Computational Biology	Dana-Farber Cancer Institute	3 Blackfan Circle	Boston	MA	2115	USA
GSM786502	Public on Jan 23 2012	Aug 26 2011	Apr 30 2012	RNA	1	Bladder Cancer	Homo sapiens	gender: male	preopclinstage: T1	age at rc: 65.11	survival.months: 102.7023	rc_stage: pT2	rc_histology: TCC	plnd result: Negative	rc grade: High	nomogram score: 40.62923558	distant mets: 1	local recurrence: 0	urothelial recurrence: 1	metastasis: 1	last known status: DOD	prerc_chemo: No	post rc_chemo: No	smoking: Never	recurrence free survival months (distant and local): 99.97536	recurrence/dod: Yes	cluster: 2			Frozen bladder tissues were examined by a genitourinary pathologist聽 to identify tumor content, which was microdissected. Ten 50-um sections were cut, with confirmation of tumor content by pathologic review.	total RNA	RNA was isolated with Trizol (Invitrogen) and RNA was cleaned with Rneasy mini kits (Qiagen) according to manufacturer protocols	biotin	Expression profiling was performed in the MSKCC Genomics Core Facility. In brief, 5-10 ug of RNA was transcribed utilizing a T7-oligo dT primer and converted to cDNA (Invitrogen cDNA synthesis kit). Biotinylated aRNA was produced from the cDNA using an in vitro transcription kit (Enzo Diagnostics).	9606	Following quality assessment using an Agilent Bioanalyzer, the aRNA was fragmented and hybridized onto Affymetrix U133 Plus 2.0 arrays	Standard Affymetrix protocol.	Expression estimates were obtained with GCRMA from Bioconductor with default parameters.	GPL570	Markus,,Riester	markus@jimmy.harvard.edu	Michor	Biostatistics & Computational Biology	Dana-Farber Cancer Institute	3 Blackfan Circle	Boston	MA	2115	USA
GSM786503	Public on Jan 23 2012	Aug 26 2011	Apr 30 2012	RNA	1	Bladder Cancer	Homo sapiens	gender: male	preopclinstage: T2	age at rc: 76.93	survival.months: 0.3942505	rc_stage: pT3	rc_histology: TCC/Squamous	plnd result: Negative	rc grade: High	nomogram score: 61.80483246	distant mets: 0	local recurrence: 0	urothelial recurrence: 0	metastasis: 0	last known status: DOC	prerc_chemo: No	post rc_chemo: No	smoking: Former	smokingpack-years: 45	recurrence free survival months (distant and local): 0.3942505	recurrence/dod: No	cluster: 2		Frozen bladder tissues were examined by a genitourinary pathologist聽 to identify tumor content, which was microdissected. Ten 50-um sections were cut, with confirmation of tumor content by pathologic review.	total RNA	RNA was isolated with Trizol (Invitrogen) and RNA was cleaned with Rneasy mini kits (Qiagen) according to manufacturer protocols	biotin	Expression profiling was performed in the MSKCC Genomics Core Facility. In brief, 5-10 ug of RNA was transcribed utilizing a T7-oligo dT primer and converted to cDNA (Invitrogen cDNA synthesis kit). Biotinylated aRNA was produced from the cDNA using an in vitro transcription kit (Enzo Diagnostics).	9606	Following quality assessment using an Agilent Bioanalyzer, the aRNA was fragmented and hybridized onto Affymetrix U133 Plus 2.0 arrays	Standard Affymetrix protocol.	Expression estimates were obtained with GCRMA from Bioconductor with default parameters.	GPL570	Markus,,Riester	markus@jimmy.harvard.edu	Michor	Biostatistics & Computational Biology	Dana-Farber Cancer Institute	3 Blackfan Circle	Boston	MA	2115	USA
GSM786504	Public on Jan 23 2012	Aug 26 2011	Apr 30 2012	RNA	1	Bladder Cancer	Homo sapiens	gender: male	preopclinstage: T2	age at rc: 68.04	survival.months: 10.84189	rc_stage: pT4	rc_histology: TCC	plnd result: Positive	rc grade: High	nomogram score: 1	distant mets: 1	local recurrence: 1	urothelial recurrence: 0	metastasis: 1	last known status: DOD	prerc_chemo: No	post rc_chemo: Yes	postchemo type: adjuvant	smoking: Former	smokingpack-years: 80	recurrence free survival months (distant and local): 7.326489	recurrence/dod: Yes	cluster: 2	Frozen bladder tissues were examined by a genitourinary pathologist聽 to identify tumor content, which was microdissected. Ten 50-um sections were cut, with confirmation of tumor content by pathologic review.	total RNA	RNA was isolated with Trizol (Invitrogen) and RNA was cleaned with Rneasy mini kits (Qiagen) according to manufacturer protocols	biotin	Expression profiling was performed in the MSKCC Genomics Core Facility. In brief, 5-10 ug of RNA was transcribed utilizing a T7-oligo dT primer and converted to cDNA (Invitrogen cDNA synthesis kit). Biotinylated aRNA was produced from the cDNA using an in vitro transcription kit (Enzo Diagnostics).	9606	Following quality assessment using an Agilent Bioanalyzer, the aRNA was fragmented and hybridized onto Affymetrix U133 Plus 2.0 arrays	Standard Affymetrix protocol.	Expression estimates were obtained with GCRMA from Bioconductor with default parameters.	GPL570	Markus,,Riester	markus@jimmy.harvard.edu	Michor	Biostatistics & Computational Biology	Dana-Farber Cancer Institute	3 Blackfan Circle	Boston	MA	2115	USA
GSM786505	Public on Jan 23 2012	Aug 26 2011	Apr 30 2012	RNA	1	Bladder Cancer	Homo sapiens	gender: female	preopclinstage: T1	age at rc: 68.03	survival.months: 3.12115	rc_stage: pT4	rc_histology: TCC/Squamous	plnd result: Negative	rc grade: High	nomogram score: 47.79618735	distant mets: 0	local recurrence: 0	urothelial recurrence: 0	metastasis: 0	last known status: DOC	prerc_chemo: No	post rc_chemo: No	smoking: Current	smokingpack-years: 40	recurrence free survival months (distant and local): 3.12115	recurrence/dod: No	cluster: 2		Frozen bladder tissues were examined by a genitourinary pathologist聽 to identify tumor content, which was microdissected. Ten 50-um sections were cut, with confirmation of tumor content by pathologic review.	total RNA	RNA was isolated with Trizol (Invitrogen) and RNA was cleaned with Rneasy mini kits (Qiagen) according to manufacturer protocols	biotin	Expression profiling was performed in the MSKCC Genomics Core Facility. In brief, 5-10 ug of RNA was transcribed utilizing a T7-oligo dT primer and converted to cDNA (Invitrogen cDNA synthesis kit). Biotinylated aRNA was produced from the cDNA using an in vitro transcription kit (Enzo Diagnostics).	9606	Following quality assessment using an Agilent Bioanalyzer, the aRNA was fragmented and hybridized onto Affymetrix U133 Plus 2.0 arrays	Standard Affymetrix protocol.	Expression estimates were obtained with GCRMA from Bioconductor with default parameters.	GPL570	Markus,,Riester	markus@jimmy.harvard.edu	Michor	Biostatistics & Computational Biology	Dana-Farber Cancer Institute	3 Blackfan Circle	Boston	MA	2115	USA
GSM786506	Public on Jan 23 2012	Aug 26 2011	Apr 30 2012	RNA	1	Bladder Cancer	Homo sapiens	gender: male	preopclinstage: T2	age at rc: 72.77	survival.months: 3.351129	rc_stage: pT3	rc_histology: TCC	plnd result: Positive	rc grade: High	nomogram score: 21.52250158	distant mets: 1	local recurrence: 1	urothelial recurrence: 0	metastasis: 1	last known status: DOD	prerc_chemo: No	post rc_chemo: No	smoking: Current	smokingpack-years: 120	recurrence free survival months (distant and local): 1.741273	recurrence/dod: Yes	cluster: 2		Frozen bladder tissues were examined by a genitourinary pathologist聽 to identify tumor content, which was microdissected. Ten 50-um sections were cut, with confirmation of tumor content by pathologic review.	total RNA	RNA was isolated with Trizol (Invitrogen) and RNA was cleaned with Rneasy mini kits (Qiagen) according to manufacturer protocols	biotin	Expression profiling was performed in the MSKCC Genomics Core Facility. In brief, 5-10 ug of RNA was transcribed utilizing a T7-oligo dT primer and converted to cDNA (Invitrogen cDNA synthesis kit). Biotinylated aRNA was produced from the cDNA using an in vitro transcription kit (Enzo Diagnostics).	9606	Following quality assessment using an Agilent Bioanalyzer, the aRNA was fragmented and hybridized onto Affymetrix U133 Plus 2.0 arrays	Standard Affymetrix protocol.	Expression estimates were obtained with GCRMA from Bioconductor with default parameters.	GPL570	Markus,,Riester	markus@jimmy.harvard.edu	Michor	Biostatistics & Computational Biology	Dana-Farber Cancer Institute	3 Blackfan Circle	Boston	MA	2115	USA
GSM786507	Public on Jan 23 2012	Aug 26 2011	Apr 30 2012	RNA	1	Bladder Cancer	Homo sapiens	gender: female	preopclinstage: T1	age at rc: 59.65	survival.months: 0.6570842	rc_stage: pT3	rc_histology: TCC	plnd result: Positive	rc grade: High	nomogram score: 28.61319836	distant mets: 0	local recurrence: 0	urothelial recurrence: 0	metastasis: 0	last known status: NED	prerc_chemo: No	post rc_chemo: No	smoking: Former	smokingpack-years: 20	recurrence free survival months (distant and local): 0.6570842	recurrence/dod: No	cluster: 1		Frozen bladder tissues were examined by a genitourinary pathologist聽 to identify tumor content, which was microdissected. Ten 50-um sections were cut, with confirmation of tumor content by pathologic review.	total RNA	RNA was isolated with Trizol (Invitrogen) and RNA was cleaned with Rneasy mini kits (Qiagen) according to manufacturer protocols	biotin	Expression profiling was performed in the MSKCC Genomics Core Facility. In brief, 5-10 ug of RNA was transcribed utilizing a T7-oligo dT primer and converted to cDNA (Invitrogen cDNA synthesis kit). Biotinylated aRNA was produced from the cDNA using an in vitro transcription kit (Enzo Diagnostics).	9606	Following quality assessment using an Agilent Bioanalyzer, the aRNA was fragmented and hybridized onto Affymetrix U133 Plus 2.0 arrays	Standard Affymetrix protocol.	Expression estimates were obtained with GCRMA from Bioconductor with default parameters.	GPL570	Markus,,Riester	markus@jimmy.harvard.edu	Michor	Biostatistics & Computational Biology	Dana-Farber Cancer Institute	3 Blackfan Circle	Boston	MA	2115	USA
GSM786508	Public on Jan 23 2012	Aug 26 2011	Apr 30 2012	RNA	1	Bladder Cancer	Homo sapiens	gender: male	preopclinstage: T2	age at rc: 51.33	survival.months: 11.72895	rc_stage: pT3	rc_histology: TCC	plnd result: Negative	rc grade: High	nomogram score: 69.75442714	distant mets: 1	local recurrence: 1	urothelial recurrence: 0	metastasis: 1	last known status: DOD	prerc_chemo: No	post rc_chemo: Yes	postchemo type: adjuvant	smoking: Former	smokingpack-years: 10	recurrence free survival months (distant and local): 8.312115	recurrence/dod: Yes	cluster: 2	Frozen bladder tissues were examined by a genitourinary pathologist聽 to identify tumor content, which was microdissected. Ten 50-um sections were cut, with confirmation of tumor content by pathologic review.	total RNA	RNA was isolated with Trizol (Invitrogen) and RNA was cleaned with Rneasy mini kits (Qiagen) according to manufacturer protocols	biotin	Expression profiling was performed in the MSKCC Genomics Core Facility. In brief, 5-10 ug of RNA was transcribed utilizing a T7-oligo dT primer and converted to cDNA (Invitrogen cDNA synthesis kit). Biotinylated aRNA was produced from the cDNA using an in vitro transcription kit (Enzo Diagnostics).	9606	Following quality assessment using an Agilent Bioanalyzer, the aRNA was fragmented and hybridized onto Affymetrix U133 Plus 2.0 arrays	Standard Affymetrix protocol.	Expression estimates were obtained with GCRMA from Bioconductor with default parameters.	GPL570	Markus,,Riester	markus@jimmy.harvard.edu	Michor	Biostatistics & Computational Biology	Dana-Farber Cancer Institute	3 Blackfan Circle	Boston	MA	2115	USA
GSM786509	Public on Jan 23 2012	Aug 26 2011	Apr 30 2012	RNA	1	Bladder Cancer	Homo sapiens	gender: male	preopclinstage: T2	age at rc: 73.32	survival.months: 31.31006	rc_stage: pT2	rc_histology: TCC	plnd result: Nx	rc grade: High	nomogram score: 25.40171907	distant mets: 0	local recurrence: 0	urothelial recurrence: 0	metastasis: 0	last known status: NED	prerc_chemo: No	post rc_chemo: No	smoking: Current	smokingpack-years: 10	recurrence free survival months (distant and local): 31.31006	recurrence/dod: No	cluster: 2		Frozen bladder tissues were examined by a genitourinary pathologist聽 to identify tumor content, which was microdissected. Ten 50-um sections were cut, with confirmation of tumor content by pathologic review.	total RNA	RNA was isolated with Trizol (Invitrogen) and RNA was cleaned with Rneasy mini kits (Qiagen) according to manufacturer protocols	biotin	Expression profiling was performed in the MSKCC Genomics Core Facility. In brief, 5-10 ug of RNA was transcribed utilizing a T7-oligo dT primer and converted to cDNA (Invitrogen cDNA synthesis kit). Biotinylated aRNA was produced from the cDNA using an in vitro transcription kit (Enzo Diagnostics).	9606	Following quality assessment using an Agilent Bioanalyzer, the aRNA was fragmented and hybridized onto Affymetrix U133 Plus 2.0 arrays	Standard Affymetrix protocol.	Expression estimates were obtained with GCRMA from Bioconductor with default parameters.	GPL570	Markus,,Riester	markus@jimmy.harvard.edu	Michor	Biostatistics & Computational Biology	Dana-Farber Cancer Institute	3 Blackfan Circle	Boston	MA	2115	USA
GSM786510	Public on Jan 23 2012	Aug 26 2011	Apr 30 2012	RNA	1	Bladder Cancer	Homo sapiens	gender: male	preopclinstage: T3	age at rc: 56.61	survival.months: 8.213552	rc_stage: pT4	rc_histology: TCC	plnd result: Positive	rc grade: High	nomogram score: 8.270066426	distant mets: 1	local recurrence: 0	urothelial recurrence: 0	metastasis: 1	last known status: DOD	prerc_chemo: Yes	post rc_chemo: Yes	postchemo type: salvage	smoking: Former	smokingpack-years: 35	recurrence free survival months (distant and local): 3.351129	recurrence/dod: Yes	cluster: 1	Frozen bladder tissues were examined by a genitourinary pathologist聽 to identify tumor content, which was microdissected. Ten 50-um sections were cut, with confirmation of tumor content by pathologic review.	total RNA	RNA was isolated with Trizol (Invitrogen) and RNA was cleaned with Rneasy mini kits (Qiagen) according to manufacturer protocols	biotin	Expression profiling was performed in the MSKCC Genomics Core Facility. In brief, 5-10 ug of RNA was transcribed utilizing a T7-oligo dT primer and converted to cDNA (Invitrogen cDNA synthesis kit). Biotinylated aRNA was produced from the cDNA using an in vitro transcription kit (Enzo Diagnostics).	9606	Following quality assessment using an Agilent Bioanalyzer, the aRNA was fragmented and hybridized onto Affymetrix U133 Plus 2.0 arrays	Standard Affymetrix protocol.	Expression estimates were obtained with GCRMA from Bioconductor with default parameters.	GPL570	Markus,,Riester	markus@jimmy.harvard.edu	Michor	Biostatistics & Computational Biology	Dana-Farber Cancer Institute	3 Blackfan Circle	Boston	MA	2115	USA
GSM786511	Public on Jan 23 2012	Aug 26 2011	Apr 30 2012	RNA	1	Bladder Cancer	Homo sapiens	gender: male	preopclinstage: T2	age at rc: 78.08	survival.months: 24.67351	rc_stage: pT4	rc_histology: TCC	plnd result: Positive	rc grade: High	nomogram score: 4.925223883	distant mets: 0	local recurrence: 0	urothelial recurrence: 0	metastasis: 0	last known status: DOC	prerc_chemo: No	post rc_chemo: No	smoking: Former	smokingpack-years: 120	recurrence free survival months (distant and local): 24.67351	recurrence/dod: No	cluster: 2		Frozen bladder tissues were examined by a genitourinary pathologist聽 to identify tumor content, which was microdissected. Ten 50-um sections were cut, with confirmation of tumor content by pathologic review.	total RNA	RNA was isolated with Trizol (Invitrogen) and RNA was cleaned with Rneasy mini kits (Qiagen) according to manufacturer protocols	biotin	Expression profiling was performed in the MSKCC Genomics Core Facility. In brief, 5-10 ug of RNA was transcribed utilizing a T7-oligo dT primer and converted to cDNA (Invitrogen cDNA synthesis kit). Biotinylated aRNA was produced from the cDNA using an in vitro transcription kit (Enzo Diagnostics).	9606	Following quality assessment using an Agilent Bioanalyzer, the aRNA was fragmented and hybridized onto Affymetrix U133 Plus 2.0 arrays	Standard Affymetrix protocol.	Expression estimates were obtained with GCRMA from Bioconductor with default parameters.	GPL570	Markus,,Riester	markus@jimmy.harvard.edu	Michor	Biostatistics & Computational Biology	Dana-Farber Cancer Institute	3 Blackfan Circle	Boston	MA	2115	USA
GSM786512	Public on Jan 23 2012	Aug 26 2011	Apr 30 2012	RNA	1	Bladder Cancer	Homo sapiens	gender: male	preopclinstage: T2	age at rc: 68.75	survival.months: 13.30595	rc_stage: pT3	rc_histology: TCC	plnd result: Positive	rc grade: High	nomogram score: 1	distant mets: 1	local recurrence: 1	urothelial recurrence: 0	metastasis: 1	last known status: DOD	prerc_chemo: No	post rc_chemo: Yes	postchemo type: salvage	smoking: Former	smokingpack-years: 5	recurrence free survival months (distant and local): 8.11499	recurrence/dod: Yes	cluster: 2	Frozen bladder tissues were examined by a genitourinary pathologist聽 to identify tumor content, which was microdissected. Ten 50-um sections were cut, with confirmation of tumor content by pathologic review.	total RNA	RNA was isolated with Trizol (Invitrogen) and RNA was cleaned with Rneasy mini kits (Qiagen) according to manufacturer protocols	biotin	Expression profiling was performed in the MSKCC Genomics Core Facility. In brief, 5-10 ug of RNA was transcribed utilizing a T7-oligo dT primer and converted to cDNA (Invitrogen cDNA synthesis kit). Biotinylated aRNA was produced from the cDNA using an in vitro transcription kit (Enzo Diagnostics).	9606	Following quality assessment using an Agilent Bioanalyzer, the aRNA was fragmented and hybridized onto Affymetrix U133 Plus 2.0 arrays	Standard Affymetrix protocol.	Expression estimates were obtained with GCRMA from Bioconductor with default parameters.	GPL570	Markus,,Riester	markus@jimmy.harvard.edu	Michor	Biostatistics & Computational Biology	Dana-Farber Cancer Institute	3 Blackfan Circle	Boston	MA	2115	USA
GSM786513	Public on Jan 23 2012	Aug 26 2011	Apr 30 2012	RNA	1	Bladder Cancer	Homo sapiens	gender: male	preopclinstage: T2	age at rc: 69.49	survival.months: 1.084189	rc_stage: pT4	rc_histology: TCC	plnd result: Nx	rc grade: High	nomogram score: 36.09372092	distant mets: 0	local recurrence: 0	urothelial recurrence: 0	metastasis: 0	last known status: DOC	prerc_chemo: No	post rc_chemo: No	smoking: Former	smokingpack-years: unk	recurrence free survival months (distant and local): 1.084189	recurrence/dod: No	cluster: 2		Frozen bladder tissues were examined by a genitourinary pathologist聽 to identify tumor content, which was microdissected. Ten 50-um sections were cut, with confirmation of tumor content by pathologic review.	total RNA	RNA was isolated with Trizol (Invitrogen) and RNA was cleaned with Rneasy mini kits (Qiagen) according to manufacturer protocols	biotin	Expression profiling was performed in the MSKCC Genomics Core Facility. In brief, 5-10 ug of RNA was transcribed utilizing a T7-oligo dT primer and converted to cDNA (Invitrogen cDNA synthesis kit). Biotinylated aRNA was produced from the cDNA using an in vitro transcription kit (Enzo Diagnostics).	9606	Following quality assessment using an Agilent Bioanalyzer, the aRNA was fragmented and hybridized onto Affymetrix U133 Plus 2.0 arrays	Standard Affymetrix protocol.	Expression estimates were obtained with GCRMA from Bioconductor with default parameters.	GPL570	Markus,,Riester	markus@jimmy.harvard.edu	Michor	Biostatistics & Computational Biology	Dana-Farber Cancer Institute	3 Blackfan Circle	Boston	MA	2115	USA
GSM786514	Public on Jan 23 2012	Aug 26 2011	Apr 30 2012	RNA	1	Bladder Cancer	Homo sapiens	gender: male	preopclinstage: T3	age at rc: 62.08	survival.months: 7.326489	rc_stage: pT4	rc_histology: TCC	plnd result: Positive	rc grade: High	nomogram score: 9.672482387	distant mets: 1	local recurrence: 0	urothelial recurrence: 0	metastasis: 1	last known status: DOD	prerc_chemo: No	post rc_chemo: Yes	postchemo type: adjuvant	smoking: Former	smokingpack-years: 10	recurrence free survival months (distant and local): 4.468172	recurrence/dod: Yes	cluster: 2	Frozen bladder tissues were examined by a genitourinary pathologist聽 to identify tumor content, which was microdissected. Ten 50-um sections were cut, with confirmation of tumor content by pathologic review.	total RNA	RNA was isolated with Trizol (Invitrogen) and RNA was cleaned with Rneasy mini kits (Qiagen) according to manufacturer protocols	biotin	Expression profiling was performed in the MSKCC Genomics Core Facility. In brief, 5-10 ug of RNA was transcribed utilizing a T7-oligo dT primer and converted to cDNA (Invitrogen cDNA synthesis kit). Biotinylated aRNA was produced from the cDNA using an in vitro transcription kit (Enzo Diagnostics).	9606	Following quality assessment using an Agilent Bioanalyzer, the aRNA was fragmented and hybridized onto Affymetrix U133 Plus 2.0 arrays	Standard Affymetrix protocol.	Expression estimates were obtained with GCRMA from Bioconductor with default parameters.	GPL570	Markus,,Riester	markus@jimmy.harvard.edu	Michor	Biostatistics & Computational Biology	Dana-Farber Cancer Institute	3 Blackfan Circle	Boston	MA	2115	USA
GSM786515	Public on Jan 23 2012	Aug 26 2011	Apr 30 2012	RNA	1	Bladder Cancer	Homo sapiens	gender: female	preopclinstage: T2	age at rc: 72.72	survival.months: 3.285421	rc_stage: pT3	rc_histology: TCC	plnd result: Negative	rc grade: High	nomogram score: 60.78974289	distant mets: 0	local recurrence: 0	urothelial recurrence: 0	metastasis: 0	last known status: DOC	prerc_chemo: No	post rc_chemo: No	smoking: Never	recurrence free survival months (distant and local): 3.285421	recurrence/dod: No	cluster: 1			Frozen bladder tissues were examined by a genitourinary pathologist聽 to identify tumor content, which was microdissected. Ten 50-um sections were cut, with confirmation of tumor content by pathologic review.	total RNA	RNA was isolated with Trizol (Invitrogen) and RNA was cleaned with Rneasy mini kits (Qiagen) according to manufacturer protocols	biotin	Expression profiling was performed in the MSKCC Genomics Core Facility. In brief, 5-10 ug of RNA was transcribed utilizing a T7-oligo dT primer and converted to cDNA (Invitrogen cDNA synthesis kit). Biotinylated aRNA was produced from the cDNA using an in vitro transcription kit (Enzo Diagnostics).	9606	Following quality assessment using an Agilent Bioanalyzer, the aRNA was fragmented and hybridized onto Affymetrix U133 Plus 2.0 arrays	Standard Affymetrix protocol.	Expression estimates were obtained with GCRMA from Bioconductor with default parameters.	GPL570	Markus,,Riester	markus@jimmy.harvard.edu	Michor	Biostatistics & Computational Biology	Dana-Farber Cancer Institute	3 Blackfan Circle	Boston	MA	2115	USA
GSM786516	Public on Jan 23 2012	Aug 26 2011	Apr 30 2012	RNA	1	Bladder Cancer	Homo sapiens	gender: female	preopclinstage: T2	age at rc: 72.4	survival.months: 14.423	rc_stage: pT4	rc_histology: TCC	plnd result: Nx	rc grade: High	nomogram score: 34.37579285	distant mets: 1	local recurrence: 1	urothelial recurrence: 0	metastasis: 1	last known status: DOD	prerc_chemo: No	post rc_chemo: Yes	postchemo type: salvage	smoking: Former	smokingpack-years: 60	recurrence free survival months (distant and local): 8.246407	recurrence/dod: Yes	cluster: 1	Frozen bladder tissues were examined by a genitourinary pathologist聽 to identify tumor content, which was microdissected. Ten 50-um sections were cut, with confirmation of tumor content by pathologic review.	total RNA	RNA was isolated with Trizol (Invitrogen) and RNA was cleaned with Rneasy mini kits (Qiagen) according to manufacturer protocols	biotin	Expression profiling was performed in the MSKCC Genomics Core Facility. In brief, 5-10 ug of RNA was transcribed utilizing a T7-oligo dT primer and converted to cDNA (Invitrogen cDNA synthesis kit). Biotinylated aRNA was produced from the cDNA using an in vitro transcription kit (Enzo Diagnostics).	9606	Following quality assessment using an Agilent Bioanalyzer, the aRNA was fragmented and hybridized onto Affymetrix U133 Plus 2.0 arrays	Standard Affymetrix protocol.	Expression estimates were obtained with GCRMA from Bioconductor with default parameters.	GPL570	Markus,,Riester	markus@jimmy.harvard.edu	Michor	Biostatistics & Computational Biology	Dana-Farber Cancer Institute	3 Blackfan Circle	Boston	MA	2115	USA
GSM786517	Public on Jan 23 2012	Aug 26 2011	Apr 30 2012	RNA	1	Bladder Cancer	Homo sapiens	gender: male	preopclinstage: T1	age at rc: 59.39	survival.months: 56.93634	rc_stage: pT1	rc_histology: TCC	plnd result: Negative	rc grade: High	nomogram score: 81.96959756	distant mets: 0	local recurrence: 0	urothelial recurrence: 0	metastasis: 0	last known status: NED	prerc_chemo: No	post rc_chemo: No	smoking: Never	recurrence free survival months (distant and local): 56.93634	recurrence/dod: No	cluster: 1			Frozen bladder tissues were examined by a genitourinary pathologist聽 to identify tumor content, which was microdissected. Ten 50-um sections were cut, with confirmation of tumor content by pathologic review.	total RNA	RNA was isolated with Trizol (Invitrogen) and RNA was cleaned with Rneasy mini kits (Qiagen) according to manufacturer protocols	biotin	Expression profiling was performed in the MSKCC Genomics Core Facility. In brief, 5-10 ug of RNA was transcribed utilizing a T7-oligo dT primer and converted to cDNA (Invitrogen cDNA synthesis kit). Biotinylated aRNA was produced from the cDNA using an in vitro transcription kit (Enzo Diagnostics).	9606	Following quality assessment using an Agilent Bioanalyzer, the aRNA was fragmented and hybridized onto Affymetrix U133 Plus 2.0 arrays	Standard Affymetrix protocol.	Expression estimates were obtained with GCRMA from Bioconductor with default parameters.	GPL570	Markus,,Riester	markus@jimmy.harvard.edu	Michor	Biostatistics & Computational Biology	Dana-Farber Cancer Institute	3 Blackfan Circle	Boston	MA	2115	USA
GSM786518	Public on Jan 23 2012	Aug 26 2011	Apr 30 2012	RNA	1	Bladder Cancer	Homo sapiens	gender: male	preopclinstage: T3	age at rc: 74.61	survival.months: 58.31622	rc_stage: pT3	rc_histology: TCC	plnd result: Positive	rc grade: High	nomogram score: 21.96386456	distant mets: 1	local recurrence: 1	urothelial recurrence: 1	metastasis: 1	last known status: DOD	prerc_chemo: No	post rc_chemo: Yes	postchemo type: salvage	smoking: Current	smokingpack-years: 60	recurrence free survival months (distant and local): 8.344969	recurrence/dod: Yes	cluster: 2	Frozen bladder tissues were examined by a genitourinary pathologist聽 to identify tumor content, which was microdissected. Ten 50-um sections were cut, with confirmation of tumor content by pathologic review.	total RNA	RNA was isolated with Trizol (Invitrogen) and RNA was cleaned with Rneasy mini kits (Qiagen) according to manufacturer protocols	biotin	Expression profiling was performed in the MSKCC Genomics Core Facility. In brief, 5-10 ug of RNA was transcribed utilizing a T7-oligo dT primer and converted to cDNA (Invitrogen cDNA synthesis kit). Biotinylated aRNA was produced from the cDNA using an in vitro transcription kit (Enzo Diagnostics).	9606	Following quality assessment using an Agilent Bioanalyzer, the aRNA was fragmented and hybridized onto Affymetrix U133 Plus 2.0 arrays	Standard Affymetrix protocol.	Expression estimates were obtained with GCRMA from Bioconductor with default parameters.	GPL570	Markus,,Riester	markus@jimmy.harvard.edu	Michor	Biostatistics & Computational Biology	Dana-Farber Cancer Institute	3 Blackfan Circle	Boston	MA	2115	USA
GSM786519	Public on Jan 23 2012	Aug 26 2011	Apr 30 2012	RNA	1	Bladder Cancer	Homo sapiens	gender: male	preopclinstage: T2	age at rc: 58.15	survival.months: 4.960986	rc_stage: pT3	rc_histology: TCC	plnd result: Positive	rc grade: High	nomogram score: 17.30881569	distant mets: 1	local recurrence: 1	urothelial recurrence: 0	metastasis: 1	last known status: DOD	prerc_chemo: No	post rc_chemo: No	smoking: Former	smokingpack-years: 70	recurrence free survival months (distant and local): 2.89117	recurrence/dod: Yes	cluster: 2		Frozen bladder tissues were examined by a genitourinary pathologist聽 to identify tumor content, which was microdissected. Ten 50-um sections were cut, with confirmation of tumor content by pathologic review.	total RNA	RNA was isolated with Trizol (Invitrogen) and RNA was cleaned with Rneasy mini kits (Qiagen) according to manufacturer protocols	biotin	Expression profiling was performed in the MSKCC Genomics Core Facility. In brief, 5-10 ug of RNA was transcribed utilizing a T7-oligo dT primer and converted to cDNA (Invitrogen cDNA synthesis kit). Biotinylated aRNA was produced from the cDNA using an in vitro transcription kit (Enzo Diagnostics).	9606	Following quality assessment using an Agilent Bioanalyzer, the aRNA was fragmented and hybridized onto Affymetrix U133 Plus 2.0 arrays	Standard Affymetrix protocol.	Expression estimates were obtained with GCRMA from Bioconductor with default parameters.	GPL570	Markus,,Riester	markus@jimmy.harvard.edu	Michor	Biostatistics & Computational Biology	Dana-Farber Cancer Institute	3 Blackfan Circle	Boston	MA	2115	USA
GSM786520	Public on Jan 23 2012	Aug 26 2011	Apr 30 2012	RNA	1	Bladder Cancer	Homo sapiens	gender: female	preopclinstage: T2	age at rc: 52.99	survival.months: 9.297741	rc_stage: pT4	rc_histology: TCC/Squamous	plnd result: Negative	rc grade: High	nomogram score: 46.67259699	distant mets: 1	local recurrence: 1	urothelial recurrence: 0	metastasis: 1	last known status: DOD	prerc_chemo: No	post rc_chemo: Yes	postchemo type: salvage	smoking: Former	smokingpack-years: unk	recurrence free survival months (distant and local): 2.004107	recurrence/dod: Yes	cluster: 2	Frozen bladder tissues were examined by a genitourinary pathologist聽 to identify tumor content, which was microdissected. Ten 50-um sections were cut, with confirmation of tumor content by pathologic review.	total RNA	RNA was isolated with Trizol (Invitrogen) and RNA was cleaned with Rneasy mini kits (Qiagen) according to manufacturer protocols	biotin	Expression profiling was performed in the MSKCC Genomics Core Facility. In brief, 5-10 ug of RNA was transcribed utilizing a T7-oligo dT primer and converted to cDNA (Invitrogen cDNA synthesis kit). Biotinylated aRNA was produced from the cDNA using an in vitro transcription kit (Enzo Diagnostics).	9606	Following quality assessment using an Agilent Bioanalyzer, the aRNA was fragmented and hybridized onto Affymetrix U133 Plus 2.0 arrays	Standard Affymetrix protocol.	Expression estimates were obtained with GCRMA from Bioconductor with default parameters.	GPL570	Markus,,Riester	markus@jimmy.harvard.edu	Michor	Biostatistics & Computational Biology	Dana-Farber Cancer Institute	3 Blackfan Circle	Boston	MA	2115	USA
GSM786521	Public on Jan 23 2012	Aug 26 2011	Apr 30 2012	RNA	1	Bladder Cancer	Homo sapiens	gender: male	preopclinstage: T2	age at rc: 64.53	survival.months: 12.64887	rc_stage: pT4	rc_histology: TCC	plnd result: Positive	rc grade: High	nomogram score: 9.39539484	distant mets: 1	local recurrence: 0	urothelial recurrence: 0	metastasis: 1	last known status: DOD	prerc_chemo: No	post rc_chemo: Yes	postchemo type: adjuvant	smoking: Former	smokingpack-years: 5	recurrence free survival months (distant and local): 11.03901	recurrence/dod: Yes	cluster: NA	Frozen bladder tissues were examined by a genitourinary pathologist聽 to identify tumor content, which was microdissected. Ten 50-um sections were cut, with confirmation of tumor content by pathologic review.	total RNA	RNA was isolated with Trizol (Invitrogen) and RNA was cleaned with Rneasy mini kits (Qiagen) according to manufacturer protocols	biotin	Expression profiling was performed in the MSKCC Genomics Core Facility. In brief, 5-10 ug of RNA was transcribed utilizing a T7-oligo dT primer and converted to cDNA (Invitrogen cDNA synthesis kit). Biotinylated aRNA was produced from the cDNA using an in vitro transcription kit (Enzo Diagnostics).	9606	Following quality assessment using an Agilent Bioanalyzer, the aRNA was fragmented and hybridized onto Affymetrix U133 Plus 2.0 arrays	Standard Affymetrix protocol.	Expression estimates were obtained with GCRMA from Bioconductor with default parameters.	GPL570	Markus,,Riester	markus@jimmy.harvard.edu	Michor	Biostatistics & Computational Biology	Dana-Farber Cancer Institute	3 Blackfan Circle	Boston	MA	2115	USA
GSM786522	Public on Jan 23 2012	Aug 26 2011	Apr 30 2012	RNA	1	Bladder Cancer	Homo sapiens	gender: male	preopclinstage: T2	age at rc: 56.47	survival.months: 72.54209	rc_stage: pT3	rc_histology: TCC/Squamous	plnd result: Negative	rc grade: High	nomogram score: 67.59430251	distant mets: 0	local recurrence: 0	urothelial recurrence: 0	metastasis: 0	last known status: NED	prerc_chemo: No	post rc_chemo: Yes	postchemo type: adjuvant	smoking: Current	smokingpack-years: 60	recurrence free survival months (distant and local): 72.54209	recurrence/dod: No	cluster: 2	Frozen bladder tissues were examined by a genitourinary pathologist聽 to identify tumor content, which was microdissected. Ten 50-um sections were cut, with confirmation of tumor content by pathologic review.	total RNA	RNA was isolated with Trizol (Invitrogen) and RNA was cleaned with Rneasy mini kits (Qiagen) according to manufacturer protocols	biotin	Expression profiling was performed in the MSKCC Genomics Core Facility. In brief, 5-10 ug of RNA was transcribed utilizing a T7-oligo dT primer and converted to cDNA (Invitrogen cDNA synthesis kit). Biotinylated aRNA was produced from the cDNA using an in vitro transcription kit (Enzo Diagnostics).	9606	Following quality assessment using an Agilent Bioanalyzer, the aRNA was fragmented and hybridized onto Affymetrix U133 Plus 2.0 arrays	Standard Affymetrix protocol.	Expression estimates were obtained with GCRMA from Bioconductor with default parameters.	GPL570	Markus,,Riester	markus@jimmy.harvard.edu	Michor	Biostatistics & Computational Biology	Dana-Farber Cancer Institute	3 Blackfan Circle	Boston	MA	2115	USA
GSM786523	Public on Jan 23 2012	Aug 26 2011	Apr 30 2012	RNA	1	Bladder Cancer	Homo sapiens	gender: male	preopclinstage: T2	age at rc: 73.42	survival.months: 90.1191	rc_stage: pTa	rc_histology: TCC	plnd result: Negative	rc grade: Low	nomogram score: 89.88210291	distant mets: 0	local recurrence: 0	urothelial recurrence: 1	metastasis: 0	last known status: DOD	prerc_chemo: No	post rc_chemo: No	smoking: Former	smokingpack-years: 10	recurrence free survival months (distant and local): 90.1191	recurrence/dod: Yes	cluster: 1		Frozen bladder tissues were examined by a genitourinary pathologist聽 to identify tumor content, which was microdissected. Ten 50-um sections were cut, with confirmation of tumor content by pathologic review.	total RNA	RNA was isolated with Trizol (Invitrogen) and RNA was cleaned with Rneasy mini kits (Qiagen) according to manufacturer protocols	biotin	Expression profiling was performed in the MSKCC Genomics Core Facility. In brief, 5-10 ug of RNA was transcribed utilizing a T7-oligo dT primer and converted to cDNA (Invitrogen cDNA synthesis kit). Biotinylated aRNA was produced from the cDNA using an in vitro transcription kit (Enzo Diagnostics).	9606	Following quality assessment using an Agilent Bioanalyzer, the aRNA was fragmented and hybridized onto Affymetrix U133 Plus 2.0 arrays	Standard Affymetrix protocol.	Expression estimates were obtained with GCRMA from Bioconductor with default parameters.	GPL570	Markus,,Riester	markus@jimmy.harvard.edu	Michor	Biostatistics & Computational Biology	Dana-Farber Cancer Institute	3 Blackfan Circle	Boston	MA	2115	USA
GSM786524	Public on Jan 23 2012	Aug 26 2011	Apr 30 2012	RNA	1	Bladder Cancer	Homo sapiens	gender: male	preopclinstage: T1	age at rc: 68.35	survival.months: 19.58111	rc_stage: pT3	rc_histology: TCC	plnd result: Negative	rc grade: High	nomogram score: 64.33773142	distant mets: 1	local recurrence: 1	urothelial recurrence: 0	metastasis: 1	last known status: DOD	prerc_chemo: No	post rc_chemo: Yes	postchemo type: adjuvant	smoking: Former	smokingpack-years: 60	recurrence free survival months (distant and local): 12.9117	recurrence/dod: Yes	cluster: 2	Frozen bladder tissues were examined by a genitourinary pathologist聽 to identify tumor content, which was microdissected. Ten 50-um sections were cut, with confirmation of tumor content by pathologic review.	total RNA	RNA was isolated with Trizol (Invitrogen) and RNA was cleaned with Rneasy mini kits (Qiagen) according to manufacturer protocols	biotin	Expression profiling was performed in the MSKCC Genomics Core Facility. In brief, 5-10 ug of RNA was transcribed utilizing a T7-oligo dT primer and converted to cDNA (Invitrogen cDNA synthesis kit). Biotinylated aRNA was produced from the cDNA using an in vitro transcription kit (Enzo Diagnostics).	9606	Following quality assessment using an Agilent Bioanalyzer, the aRNA was fragmented and hybridized onto Affymetrix U133 Plus 2.0 arrays	Standard Affymetrix protocol.	Expression estimates were obtained with GCRMA from Bioconductor with default parameters.	GPL570	Markus,,Riester	markus@jimmy.harvard.edu	Michor	Biostatistics & Computational Biology	Dana-Farber Cancer Institute	3 Blackfan Circle	Boston	MA	2115	USA
GSM786525	Public on Jan 23 2012	Aug 26 2011	Apr 30 2012	RNA	1	Bladder Cancer	Homo sapiens	gender: female	preopclinstage: Ta	age at rc: 68.72	survival.months: 5.322382	rc_stage: pT4	rc_histology: TCC	plnd result: Positive	rc grade: High	nomogram score: 1	distant mets: 0	local recurrence: 0	urothelial recurrence: 0	metastasis: 0	last known status: DOC	prerc_chemo: No	post rc_chemo: No	smoking: Current	smokingpack-years: 90	recurrence free survival months (distant and local): 5.322382	recurrence/dod: No	cluster: 2		Frozen bladder tissues were examined by a genitourinary pathologist聽 to identify tumor content, which was microdissected. Ten 50-um sections were cut, with confirmation of tumor content by pathologic review.	total RNA	RNA was isolated with Trizol (Invitrogen) and RNA was cleaned with Rneasy mini kits (Qiagen) according to manufacturer protocols	biotin	Expression profiling was performed in the MSKCC Genomics Core Facility. In brief, 5-10 ug of RNA was transcribed utilizing a T7-oligo dT primer and converted to cDNA (Invitrogen cDNA synthesis kit). Biotinylated aRNA was produced from the cDNA using an in vitro transcription kit (Enzo Diagnostics).	9606	Following quality assessment using an Agilent Bioanalyzer, the aRNA was fragmented and hybridized onto Affymetrix U133 Plus 2.0 arrays	Standard Affymetrix protocol.	Expression estimates were obtained with GCRMA from Bioconductor with default parameters.	GPL570	Markus,,Riester	markus@jimmy.harvard.edu	Michor	Biostatistics & Computational Biology	Dana-Farber Cancer Institute	3 Blackfan Circle	Boston	MA	2115	USA
GSM786526	Public on Jan 23 2012	Aug 26 2011	Apr 30 2012	RNA	1	Bladder Cancer	Homo sapiens	gender: male	preopclinstage: T2	age at rc: 84.48	survival.months: 3.383984	rc_stage: pT3	rc_histology: TCC	plnd result: Nx	rc grade: High	nomogram score: 38.24540238	distant mets: 0	local recurrence: 0	urothelial recurrence: 0	metastasis: 0	last known status: NED	prerc_chemo: No	post rc_chemo: No	smoking: Former	smokingpack-years: 40	recurrence free survival months (distant and local): 3.383984	recurrence/dod: No	cluster: 2		Frozen bladder tissues were examined by a genitourinary pathologist聽 to identify tumor content, which was microdissected. Ten 50-um sections were cut, with confirmation of tumor content by pathologic review.	total RNA	RNA was isolated with Trizol (Invitrogen) and RNA was cleaned with Rneasy mini kits (Qiagen) according to manufacturer protocols	biotin	Expression profiling was performed in the MSKCC Genomics Core Facility. In brief, 5-10 ug of RNA was transcribed utilizing a T7-oligo dT primer and converted to cDNA (Invitrogen cDNA synthesis kit). Biotinylated aRNA was produced from the cDNA using an in vitro transcription kit (Enzo Diagnostics).	9606	Following quality assessment using an Agilent Bioanalyzer, the aRNA was fragmented and hybridized onto Affymetrix U133 Plus 2.0 arrays	Standard Affymetrix protocol.	Expression estimates were obtained with GCRMA from Bioconductor with default parameters.	GPL570	Markus,,Riester	markus@jimmy.harvard.edu	Michor	Biostatistics & Computational Biology	Dana-Farber Cancer Institute	3 Blackfan Circle	Boston	MA	2115	USA
GSM786527	Public on Jan 23 2012	Aug 26 2011	Apr 30 2012	RNA	1	Bladder Cancer	Homo sapiens	gender: female	preopclinstage: T1	age at rc: 75.32	survival.months: 91.17043	rc_stage: pTa	rc_histology: TCC	plnd result: Negative	rc grade: High	nomogram score: 76.02888814	distant mets: 0	local recurrence: 0	urothelial recurrence: 0	metastasis: 0	last known status: DOC	prerc_chemo: No	post rc_chemo: No	smoking: Current	smokingpack-years: 60	recurrence free survival months (distant and local): 91.17043	recurrence/dod: No	cluster: 1		Frozen bladder tissues were examined by a genitourinary pathologist聽 to identify tumor content, which was microdissected. Ten 50-um sections were cut, with confirmation of tumor content by pathologic review.	total RNA	RNA was isolated with Trizol (Invitrogen) and RNA was cleaned with Rneasy mini kits (Qiagen) according to manufacturer protocols	biotin	Expression profiling was performed in the MSKCC Genomics Core Facility. In brief, 5-10 ug of RNA was transcribed utilizing a T7-oligo dT primer and converted to cDNA (Invitrogen cDNA synthesis kit). Biotinylated aRNA was produced from the cDNA using an in vitro transcription kit (Enzo Diagnostics).	9606	Following quality assessment using an Agilent Bioanalyzer, the aRNA was fragmented and hybridized onto Affymetrix U133 Plus 2.0 arrays	Standard Affymetrix protocol.	Expression estimates were obtained with GCRMA from Bioconductor with default parameters.	GPL570	Markus,,Riester	markus@jimmy.harvard.edu	Michor	Biostatistics & Computational Biology	Dana-Farber Cancer Institute	3 Blackfan Circle	Boston	MA	2115	USA
GSM786528	Public on Jan 23 2012	Aug 26 2011	Apr 30 2012	RNA	1	Bladder Cancer	Homo sapiens	gender: female	preopclinstage: T2	age at rc: 91.08	survival.months: 2.825462	rc_stage: pT3	rc_histology: TCC	plnd result: Nx	rc grade: High	nomogram score: 31.81022665	distant mets: 0	local recurrence: 0	urothelial recurrence: 0	metastasis: 0	last known status: DOC	prerc_chemo: No	post rc_chemo: No	smoking: Former	smokingpack-years: 50	recurrence free survival months (distant and local): 2.825462	recurrence/dod: No	cluster: 2		Frozen bladder tissues were examined by a genitourinary pathologist聽 to identify tumor content, which was microdissected. Ten 50-um sections were cut, with confirmation of tumor content by pathologic review.	total RNA	RNA was isolated with Trizol (Invitrogen) and RNA was cleaned with Rneasy mini kits (Qiagen) according to manufacturer protocols	biotin	Expression profiling was performed in the MSKCC Genomics Core Facility. In brief, 5-10 ug of RNA was transcribed utilizing a T7-oligo dT primer and converted to cDNA (Invitrogen cDNA synthesis kit). Biotinylated aRNA was produced from the cDNA using an in vitro transcription kit (Enzo Diagnostics).	9606	Following quality assessment using an Agilent Bioanalyzer, the aRNA was fragmented and hybridized onto Affymetrix U133 Plus 2.0 arrays	Standard Affymetrix protocol.	Expression estimates were obtained with GCRMA from Bioconductor with default parameters.	GPL570	Markus,,Riester	markus@jimmy.harvard.edu	Michor	Biostatistics & Computational Biology	Dana-Farber Cancer Institute	3 Blackfan Circle	Boston	MA	2115	USA
GSM786529	Public on Jan 23 2012	Aug 26 2011	Apr 30 2012	RNA	1	Bladder Cancer	Homo sapiens	gender: male	preopclinstage: T1	age at rc: 57.33	survival.months: 27.59754	rc_stage: pT3	rc_histology: TCC	plnd result: Positive	rc grade: High	nomogram score: 22.16502989	distant mets: 1	local recurrence: 0	urothelial recurrence: 0	metastasis: 1	last known status: DOD	prerc_chemo: No	post rc_chemo: Yes	postchemo type: adjuvant	smoking: Never	recurrence free survival months (distant and local): 22.37372	recurrence/dod: Yes	cluster: 1		Frozen bladder tissues were examined by a genitourinary pathologist聽 to identify tumor content, which was microdissected. Ten 50-um sections were cut, with confirmation of tumor content by pathologic review.	total RNA	RNA was isolated with Trizol (Invitrogen) and RNA was cleaned with Rneasy mini kits (Qiagen) according to manufacturer protocols	biotin	Expression profiling was performed in the MSKCC Genomics Core Facility. In brief, 5-10 ug of RNA was transcribed utilizing a T7-oligo dT primer and converted to cDNA (Invitrogen cDNA synthesis kit). Biotinylated aRNA was produced from the cDNA using an in vitro transcription kit (Enzo Diagnostics).	9606	Following quality assessment using an Agilent Bioanalyzer, the aRNA was fragmented and hybridized onto Affymetrix U133 Plus 2.0 arrays	Standard Affymetrix protocol.	Expression estimates were obtained with GCRMA from Bioconductor with default parameters.	GPL570	Markus,,Riester	markus@jimmy.harvard.edu	Michor	Biostatistics & Computational Biology	Dana-Farber Cancer Institute	3 Blackfan Circle	Boston	MA	2115	USA
GSM786530	Public on Jan 23 2012	Aug 26 2011	Apr 30 2012	RNA	1	Bladder Cancer	Homo sapiens	gender: female	preopclinstage: T2	age at rc: 77	survival.months: 9.921971	rc_stage: pT3	rc_histology: TCC	plnd result: NX	rc grade: High	nomogram score: 46.44766646	distant mets: 1	local recurrence: 1	urothelial recurrence: 0	metastasis: 1	last known status: DOD	prerc_chemo: No	post rc_chemo: Yes	postchemo type: salvage	smoking: Former	smokingpack-years: 40	recurrence free survival months (distant and local): 6.899384	recurrence/dod: Yes	cluster: 2	Frozen bladder tissues were examined by a genitourinary pathologist聽 to identify tumor content, which was microdissected. Ten 50-um sections were cut, with confirmation of tumor content by pathologic review.	total RNA	RNA was isolated with Trizol (Invitrogen) and RNA was cleaned with Rneasy mini kits (Qiagen) according to manufacturer protocols	biotin	Expression profiling was performed in the MSKCC Genomics Core Facility. In brief, 5-10 ug of RNA was transcribed utilizing a T7-oligo dT primer and converted to cDNA (Invitrogen cDNA synthesis kit). Biotinylated aRNA was produced from the cDNA using an in vitro transcription kit (Enzo Diagnostics).	9606	Following quality assessment using an Agilent Bioanalyzer, the aRNA was fragmented and hybridized onto Affymetrix U133 Plus 2.0 arrays	Standard Affymetrix protocol.	Expression estimates were obtained with GCRMA from Bioconductor with default parameters.	GPL570	Markus,,Riester	markus@jimmy.harvard.edu	Michor	Biostatistics & Computational Biology	Dana-Farber Cancer Institute	3 Blackfan Circle	Boston	MA	2115	USA
GSM786531	Public on Jan 23 2012	Aug 26 2011	Apr 30 2012	RNA	1	Bladder Cancer	Homo sapiens	gender: male	preopclinstage: T2	age at rc: 80.66	survival.months: 102.6366	rc_stage: pT3	rc_histology: TCC	plnd result: Negative	rc grade: High	nomogram score: 43.10781602	distant mets: 0	local recurrence: 0	urothelial recurrence: 0	metastasis: 0	last known status: DOC	prerc_chemo: No	post rc_chemo: No	smoking: Former	smokingpack-years: 60	recurrence free survival months (distant and local): 102.6366	recurrence/dod: No	cluster: 1		Frozen bladder tissues were examined by a genitourinary pathologist聽 to identify tumor content, which was microdissected. Ten 50-um sections were cut, with confirmation of tumor content by pathologic review.	total RNA	RNA was isolated with Trizol (Invitrogen) and RNA was cleaned with Rneasy mini kits (Qiagen) according to manufacturer protocols	biotin	Expression profiling was performed in the MSKCC Genomics Core Facility. In brief, 5-10 ug of RNA was transcribed utilizing a T7-oligo dT primer and converted to cDNA (Invitrogen cDNA synthesis kit). Biotinylated aRNA was produced from the cDNA using an in vitro transcription kit (Enzo Diagnostics).	9606	Following quality assessment using an Agilent Bioanalyzer, the aRNA was fragmented and hybridized onto Affymetrix U133 Plus 2.0 arrays	Standard Affymetrix protocol.	Expression estimates were obtained with GCRMA from Bioconductor with default parameters.	GPL570	Markus,,Riester	markus@jimmy.harvard.edu	Michor	Biostatistics & Computational Biology	Dana-Farber Cancer Institute	3 Blackfan Circle	Boston	MA	2115	USA
GSM786532	Public on Jan 23 2012	Aug 26 2011	Apr 30 2012	RNA	1	Bladder Cancer	Homo sapiens	gender: female	preopclinstage: T2	age at rc: 74.92	survival.months: 3.318275	rc_stage: pT3	rc_histology: TCC	plnd result: Positive	rc grade: High	nomogram score: 23.81320156	distant mets: 1	local recurrence: 1	urothelial recurrence: 0	metastasis: 1	last known status: DOD	prerc_chemo: No	post rc_chemo: Yes	postchemo type: salvage	smoking: Former	smokingpack-years: 58	recurrence free survival months (distant and local): 1.544148	recurrence/dod: Yes	cluster: 2	Frozen bladder tissues were examined by a genitourinary pathologist聽 to identify tumor content, which was microdissected. Ten 50-um sections were cut, with confirmation of tumor content by pathologic review.	total RNA	RNA was isolated with Trizol (Invitrogen) and RNA was cleaned with Rneasy mini kits (Qiagen) according to manufacturer protocols	biotin	Expression profiling was performed in the MSKCC Genomics Core Facility. In brief, 5-10 ug of RNA was transcribed utilizing a T7-oligo dT primer and converted to cDNA (Invitrogen cDNA synthesis kit). Biotinylated aRNA was produced from the cDNA using an in vitro transcription kit (Enzo Diagnostics).	9606	Following quality assessment using an Agilent Bioanalyzer, the aRNA was fragmented and hybridized onto Affymetrix U133 Plus 2.0 arrays	Standard Affymetrix protocol.	Expression estimates were obtained with GCRMA from Bioconductor with default parameters.	GPL570	Markus,,Riester	markus@jimmy.harvard.edu	Michor	Biostatistics & Computational Biology	Dana-Farber Cancer Institute	3 Blackfan Circle	Boston	MA	2115	USA
GSM786533	Public on Jan 23 2012	Aug 26 2011	Apr 30 2012	RNA	1	Bladder Cancer	Homo sapiens	gender: male	preopclinstage: T2	age at rc: 75.2	survival.months: 110.1273	rc_stage: pT3	rc_histology: TCC	plnd result: Negative	rc grade: High	nomogram score: 59.59072639	distant mets: 0	local recurrence: 1	urothelial recurrence: 1	metastasis: 1	last known status: DOD	prerc_chemo: No	post rc_chemo: Yes	postchemo type: salvage	smoking: Former	smokingpack-years: 30	recurrence free survival months (distant and local): 6.767967	recurrence/dod: Yes	cluster: 1	Frozen bladder tissues were examined by a genitourinary pathologist聽 to identify tumor content, which was microdissected. Ten 50-um sections were cut, with confirmation of tumor content by pathologic review.	total RNA	RNA was isolated with Trizol (Invitrogen) and RNA was cleaned with Rneasy mini kits (Qiagen) according to manufacturer protocols	biotin	Expression profiling was performed in the MSKCC Genomics Core Facility. In brief, 5-10 ug of RNA was transcribed utilizing a T7-oligo dT primer and converted to cDNA (Invitrogen cDNA synthesis kit). Biotinylated aRNA was produced from the cDNA using an in vitro transcription kit (Enzo Diagnostics).	9606	Following quality assessment using an Agilent Bioanalyzer, the aRNA was fragmented and hybridized onto Affymetrix U133 Plus 2.0 arrays	Standard Affymetrix protocol.	Expression estimates were obtained with GCRMA from Bioconductor with default parameters.	GPL570	Markus,,Riester	markus@jimmy.harvard.edu	Michor	Biostatistics & Computational Biology	Dana-Farber Cancer Institute	3 Blackfan Circle	Boston	MA	2115	USA
GSM786534	Public on Jan 23 2012	Aug 26 2011	Apr 30 2012	RNA	1	Bladder Cancer	Homo sapiens	gender: male	preopclinstage: T1	age at rc: 88.5	survival.months: 105.7906	rc_stage: pT1	rc_histology: TCC	plnd result: Nx	rc grade: High	nomogram score: 69.0645029	distant mets: 0	local recurrence: 0	urothelial recurrence: 0	metastasis: 0	last known status: NED	prerc_chemo: No	post rc_chemo: No	smoking: Never	recurrence free survival months (distant and local): 105.7906	recurrence/dod: No	cluster: 1			Frozen bladder tissues were examined by a genitourinary pathologist聽 to identify tumor content, which was microdissected. Ten 50-um sections were cut, with confirmation of tumor content by pathologic review.	total RNA	RNA was isolated with Trizol (Invitrogen) and RNA was cleaned with Rneasy mini kits (Qiagen) according to manufacturer protocols	biotin	Expression profiling was performed in the MSKCC Genomics Core Facility. In brief, 5-10 ug of RNA was transcribed utilizing a T7-oligo dT primer and converted to cDNA (Invitrogen cDNA synthesis kit). Biotinylated aRNA was produced from the cDNA using an in vitro transcription kit (Enzo Diagnostics).	9606	Following quality assessment using an Agilent Bioanalyzer, the aRNA was fragmented and hybridized onto Affymetrix U133 Plus 2.0 arrays	Standard Affymetrix protocol.	Expression estimates were obtained with GCRMA from Bioconductor with default parameters.	GPL570	Markus,,Riester	markus@jimmy.harvard.edu	Michor	Biostatistics & Computational Biology	Dana-Farber Cancer Institute	3 Blackfan Circle	Boston	MA	2115	USA
GSM786535	Public on Jan 23 2012	Aug 26 2011	Apr 30 2012	RNA	1	Bladder Cancer	Homo sapiens	gender: male	preopclinstage: T2	age at rc: 69.75	survival.months: 5.585216	rc_stage: pT3	rc_histology: TCC	plnd result: Positive	rc grade: High	nomogram score: 20.65263972	distant mets: 0	local recurrence: 0	urothelial recurrence: 0	metastasis: 0	last known status: DOC	prerc_chemo: No	post rc_chemo: No	smoking: Former	smokingpack-years: 40	recurrence free survival months (distant and local): 5.585216	recurrence/dod: No	cluster: 1		Frozen bladder tissues were examined by a genitourinary pathologist聽 to identify tumor content, which was microdissected. Ten 50-um sections were cut, with confirmation of tumor content by pathologic review.	total RNA	RNA was isolated with Trizol (Invitrogen) and RNA was cleaned with Rneasy mini kits (Qiagen) according to manufacturer protocols	biotin	Expression profiling was performed in the MSKCC Genomics Core Facility. In brief, 5-10 ug of RNA was transcribed utilizing a T7-oligo dT primer and converted to cDNA (Invitrogen cDNA synthesis kit). Biotinylated aRNA was produced from the cDNA using an in vitro transcription kit (Enzo Diagnostics).	9606	Following quality assessment using an Agilent Bioanalyzer, the aRNA was fragmented and hybridized onto Affymetrix U133 Plus 2.0 arrays	Standard Affymetrix protocol.	Expression estimates were obtained with GCRMA from Bioconductor with default parameters.	GPL570	Markus,,Riester	markus@jimmy.harvard.edu	Michor	Biostatistics & Computational Biology	Dana-Farber Cancer Institute	3 Blackfan Circle	Boston	MA	2115	USA
GSM786536	Public on Jan 23 2012	Aug 26 2011	Apr 30 2012	RNA	1	Bladder Cancer	Homo sapiens	gender: male	preopclinstage: T3	age at rc: 89.46	survival.months: 7.655031	rc_stage: pT4	rc_histology: TCC	plnd result: Nx	rc grade: High	nomogram score: 15.38748125	distant mets: 1	local recurrence: 1	urothelial recurrence: 0	metastasis: 1	last known status: DOD	prerc_chemo: No	post rc_chemo: No	smoking: Former	smokingpack-years: 10	recurrence free survival months (distant and local): 6.045175	recurrence/dod: Yes	cluster: 2		Frozen bladder tissues were examined by a genitourinary pathologist聽 to identify tumor content, which was microdissected. Ten 50-um sections were cut, with confirmation of tumor content by pathologic review.	total RNA	RNA was isolated with Trizol (Invitrogen) and RNA was cleaned with Rneasy mini kits (Qiagen) according to manufacturer protocols	biotin	Expression profiling was performed in the MSKCC Genomics Core Facility. In brief, 5-10 ug of RNA was transcribed utilizing a T7-oligo dT primer and converted to cDNA (Invitrogen cDNA synthesis kit). Biotinylated aRNA was produced from the cDNA using an in vitro transcription kit (Enzo Diagnostics).	9606	Following quality assessment using an Agilent Bioanalyzer, the aRNA was fragmented and hybridized onto Affymetrix U133 Plus 2.0 arrays	Standard Affymetrix protocol.	Expression estimates were obtained with GCRMA from Bioconductor with default parameters.	GPL570	Markus,,Riester	markus@jimmy.harvard.edu	Michor	Biostatistics & Computational Biology	Dana-Farber Cancer Institute	3 Blackfan Circle	Boston	MA	2115	USA
GSM786537	Public on Jan 23 2012	Aug 26 2011	Apr 30 2012	RNA	1	Bladder Cancer	Homo sapiens	gender: female	preopclinstage: T2	age at rc: 53	survival.months: 17.01848	rc_stage: pT2	rc_histology: TCC	plnd result: Negative	rc grade: High	nomogram score: 82.51542593	distant mets: 1	local recurrence: 0	urothelial recurrence: 0	metastasis: 1	last known status: DOD	prerc_chemo: No	post rc_chemo: No	smoking: Former	smokingpack-years: unk	recurrence free survival months (distant and local): 16.29569	recurrence/dod: Yes	cluster: 2		Frozen bladder tissues were examined by a genitourinary pathologist聽 to identify tumor content, which was microdissected. Ten 50-um sections were cut, with confirmation of tumor content by pathologic review.	total RNA	RNA was isolated with Trizol (Invitrogen) and RNA was cleaned with Rneasy mini kits (Qiagen) according to manufacturer protocols	biotin	Expression profiling was performed in the MSKCC Genomics Core Facility. In brief, 5-10 ug of RNA was transcribed utilizing a T7-oligo dT primer and converted to cDNA (Invitrogen cDNA synthesis kit). Biotinylated aRNA was produced from the cDNA using an in vitro transcription kit (Enzo Diagnostics).	9606	Following quality assessment using an Agilent Bioanalyzer, the aRNA was fragmented and hybridized onto Affymetrix U133 Plus 2.0 arrays	Standard Affymetrix protocol.	Expression estimates were obtained with GCRMA from Bioconductor with default parameters.	GPL570	Markus,,Riester	markus@jimmy.harvard.edu	Michor	Biostatistics & Computational Biology	Dana-Farber Cancer Institute	3 Blackfan Circle	Boston	MA	2115	USA
GSM786538	Public on Jan 23 2012	Aug 26 2011	Apr 30 2012	RNA	1	Bladder Cancer	Homo sapiens	gender: male	preopclinstage: T1	age at rc: 80.4	survival.months: 64.39425	rc_stage: pT2	rc_histology: TCC	plnd result: Negative	rc grade: High	nomogram score: 68.97142268	distant mets: 0	local recurrence: 0	urothelial recurrence: 0	metastasis: 0	last known status: DOC	prerc_chemo: No	post rc_chemo: No	smoking: Never	recurrence free survival months (distant and local): 64.39425	recurrence/dod: No	cluster: 2			Frozen bladder tissues were examined by a genitourinary pathologist聽 to identify tumor content, which was microdissected. Ten 50-um sections were cut, with confirmation of tumor content by pathologic review.	total RNA	RNA was isolated with Trizol (Invitrogen) and RNA was cleaned with Rneasy mini kits (Qiagen) according to manufacturer protocols	biotin	Expression profiling was performed in the MSKCC Genomics Core Facility. In brief, 5-10 ug of RNA was transcribed utilizing a T7-oligo dT primer and converted to cDNA (Invitrogen cDNA synthesis kit). Biotinylated aRNA was produced from the cDNA using an in vitro transcription kit (Enzo Diagnostics).	9606	Following quality assessment using an Agilent Bioanalyzer, the aRNA was fragmented and hybridized onto Affymetrix U133 Plus 2.0 arrays	Standard Affymetrix protocol.	Expression estimates were obtained with GCRMA from Bioconductor with default parameters.	GPL570	Markus,,Riester	markus@jimmy.harvard.edu	Michor	Biostatistics & Computational Biology	Dana-Farber Cancer Institute	3 Blackfan Circle	Boston	MA	2115	USA
GSM786539	Public on Jan 23 2012	Aug 26 2011	Apr 30 2012	RNA	1	Bladder Cancer	Homo sapiens	gender: female	preopclinstage: T2	age at rc: 66.03	survival.months: 120.7721	rc_stage: pTa	rc_histology: TCC	plnd result: Negative	rc grade: High	nomogram score: 54.14254844	distant mets: 0	local recurrence: 0	urothelial recurrence: 0	metastasis: 0	last known status: NED	prerc_chemo: No	post rc_chemo: No	smoking: Current	smokingpack-years: 25	recurrence free survival months (distant and local): 120.7721	recurrence/dod: No	cluster: 1		Frozen bladder tissues were examined by a genitourinary pathologist聽 to identify tumor content, which was microdissected. Ten 50-um sections were cut, with confirmation of tumor content by pathologic review.	total RNA	RNA was isolated with Trizol (Invitrogen) and RNA was cleaned with Rneasy mini kits (Qiagen) according to manufacturer protocols	biotin	Expression profiling was performed in the MSKCC Genomics Core Facility. In brief, 5-10 ug of RNA was transcribed utilizing a T7-oligo dT primer and converted to cDNA (Invitrogen cDNA synthesis kit). Biotinylated aRNA was produced from the cDNA using an in vitro transcription kit (Enzo Diagnostics).	9606	Following quality assessment using an Agilent Bioanalyzer, the aRNA was fragmented and hybridized onto Affymetrix U133 Plus 2.0 arrays	Standard Affymetrix protocol.	Expression estimates were obtained with GCRMA from Bioconductor with default parameters.	GPL570	Markus,,Riester	markus@jimmy.harvard.edu	Michor	Biostatistics & Computational Biology	Dana-Farber Cancer Institute	3 Blackfan Circle	Boston	MA	2115	USA
GSM786540	Public on Jan 23 2012	Aug 26 2011	Apr 30 2012	RNA	1	Bladder Cancer	Homo sapiens	gender: male	preopclinstage: T3	age at rc: 55.56	survival.months: 44.68172	rc_stage: pT4	rc_histology: TCC	plnd result: Positive	rc grade: High	nomogram score: 12.38708981	distant mets: 0	local recurrence: 0	urothelial recurrence: 0	metastasis: 0	last known status: NED	prerc_chemo: No	post rc_chemo: Yes	postchemo type: adjuvant	smoking: Current	smokingpack-years: 30	recurrence free survival months (distant and local): 44.68172	recurrence/dod: No	cluster: 1	Frozen bladder tissues were examined by a genitourinary pathologist聽 to identify tumor content, which was microdissected. Ten 50-um sections were cut, with confirmation of tumor content by pathologic review.	total RNA	RNA was isolated with Trizol (Invitrogen) and RNA was cleaned with Rneasy mini kits (Qiagen) according to manufacturer protocols	biotin	Expression profiling was performed in the MSKCC Genomics Core Facility. In brief, 5-10 ug of RNA was transcribed utilizing a T7-oligo dT primer and converted to cDNA (Invitrogen cDNA synthesis kit). Biotinylated aRNA was produced from the cDNA using an in vitro transcription kit (Enzo Diagnostics).	9606	Following quality assessment using an Agilent Bioanalyzer, the aRNA was fragmented and hybridized onto Affymetrix U133 Plus 2.0 arrays	Standard Affymetrix protocol.	Expression estimates were obtained with GCRMA from Bioconductor with default parameters.	GPL570	Markus,,Riester	markus@jimmy.harvard.edu	Michor	Biostatistics & Computational Biology	Dana-Farber Cancer Institute	3 Blackfan Circle	Boston	MA	2115	USA
GSM786541	Public on Jan 23 2012	Aug 26 2011	Apr 30 2012	RNA	1	Bladder Cancer	Homo sapiens	gender: male	preopclinstage: Ta	age at rc: 78.05	survival.months: 91.66324	rc_stage: pTa	rc_histology: TCC	plnd result: Negative	rc grade: High	nomogram score: 82.52366144	distant mets: 0	local recurrence: 0	urothelial recurrence: 0	metastasis: 0	last known status: DOC	prerc_chemo: No	post rc_chemo: No	smoking: Former	smokingpack-years: 10	recurrence free survival months (distant and local): 91.66324	recurrence/dod: No	cluster: 1		Frozen bladder tissues were examined by a genitourinary pathologist聽 to identify tumor content, which was microdissected. Ten 50-um sections were cut, with confirmation of tumor content by pathologic review.	total RNA	RNA was isolated with Trizol (Invitrogen) and RNA was cleaned with Rneasy mini kits (Qiagen) according to manufacturer protocols	biotin	Expression profiling was performed in the MSKCC Genomics Core Facility. In brief, 5-10 ug of RNA was transcribed utilizing a T7-oligo dT primer and converted to cDNA (Invitrogen cDNA synthesis kit). Biotinylated aRNA was produced from the cDNA using an in vitro transcription kit (Enzo Diagnostics).	9606	Following quality assessment using an Agilent Bioanalyzer, the aRNA was fragmented and hybridized onto Affymetrix U133 Plus 2.0 arrays	Standard Affymetrix protocol.	Expression estimates were obtained with GCRMA from Bioconductor with default parameters.	GPL570	Markus,,Riester	markus@jimmy.harvard.edu	Michor	Biostatistics & Computational Biology	Dana-Farber Cancer Institute	3 Blackfan Circle	Boston	MA	2115	USA
GSM786542	Public on Jan 23 2012	Aug 26 2011	Apr 30 2012	RNA	1	Bladder Cancer	Homo sapiens	gender: female	preopclinstage: T2	age at rc: 68.7	survival.months: 4.435318	rc_stage: pT4	rc_histology: TCC	plnd result: Positive	rc grade: High	nomogram score: 6.797760997	distant mets: 1	local recurrence: 0	urothelial recurrence: 0	metastasis: 1	last known status: DOD	prerc_chemo: No	post rc_chemo: Yes	postchemo type: salvage	smoking: Never	recurrence free survival months (distant and local): 3.909651	recurrence/dod: Yes	cluster: 1		Frozen bladder tissues were examined by a genitourinary pathologist聽 to identify tumor content, which was microdissected. Ten 50-um sections were cut, with confirmation of tumor content by pathologic review.	total RNA	RNA was isolated with Trizol (Invitrogen) and RNA was cleaned with Rneasy mini kits (Qiagen) according to manufacturer protocols	biotin	Expression profiling was performed in the MSKCC Genomics Core Facility. In brief, 5-10 ug of RNA was transcribed utilizing a T7-oligo dT primer and converted to cDNA (Invitrogen cDNA synthesis kit). Biotinylated aRNA was produced from the cDNA using an in vitro transcription kit (Enzo Diagnostics).	9606	Following quality assessment using an Agilent Bioanalyzer, the aRNA was fragmented and hybridized onto Affymetrix U133 Plus 2.0 arrays	Standard Affymetrix protocol.	Expression estimates were obtained with GCRMA from Bioconductor with default parameters.	GPL570	Markus,,Riester	markus@jimmy.harvard.edu	Michor	Biostatistics & Computational Biology	Dana-Farber Cancer Institute	3 Blackfan Circle	Boston	MA	2115	USA
GSM786543	Public on Jan 23 2012	Aug 26 2011	Apr 30 2012	RNA	1	Bladder Cancer	Homo sapiens	gender: male	preopclinstage: T2	age at rc: 61.14	survival.months: 79.44148	rc_stage: pT3	rc_histology: TCC/Squamous	plnd result: Negative	rc grade: High	nomogram score: 68.60720905	distant mets: 0	local recurrence: 0	urothelial recurrence: 0	metastasis: 0	last known status: DOC	prerc_chemo: No	post rc_chemo: No	smoking: Never	recurrence free survival months (distant and local): 79.44148	recurrence/dod: No	cluster: 2			Frozen bladder tissues were examined by a genitourinary pathologist聽 to identify tumor content, which was microdissected. Ten 50-um sections were cut, with confirmation of tumor content by pathologic review.	total RNA	RNA was isolated with Trizol (Invitrogen) and RNA was cleaned with Rneasy mini kits (Qiagen) according to manufacturer protocols	biotin	Expression profiling was performed in the MSKCC Genomics Core Facility. In brief, 5-10 ug of RNA was transcribed utilizing a T7-oligo dT primer and converted to cDNA (Invitrogen cDNA synthesis kit). Biotinylated aRNA was produced from the cDNA using an in vitro transcription kit (Enzo Diagnostics).	9606	Following quality assessment using an Agilent Bioanalyzer, the aRNA was fragmented and hybridized onto Affymetrix U133 Plus 2.0 arrays	Standard Affymetrix protocol.	Expression estimates were obtained with GCRMA from Bioconductor with default parameters.	GPL570	Markus,,Riester	markus@jimmy.harvard.edu	Michor	Biostatistics & Computational Biology	Dana-Farber Cancer Institute	3 Blackfan Circle	Boston	MA	2115	USA
GSM786544	Public on Jan 23 2012	Aug 26 2011	Apr 30 2012	RNA	1	Bladder Cancer	Homo sapiens	gender: female	preopclinstage: T2	age at rc: 79.39	survival.months: 13.66735	rc_stage: pT3	rc_histology: TCC	plnd result: Positive	rc grade: High	nomogram score: 20.63742433	distant mets: 1	local recurrence: 1	urothelial recurrence: 0	metastasis: 1	last known status: DOD	prerc_chemo: No	post rc_chemo: Yes	postchemo type: salvage	smoking: Former	smokingpack-years: 5	recurrence free survival months (distant and local): 2.529774	recurrence/dod: Yes	cluster: 1	Frozen bladder tissues were examined by a genitourinary pathologist聽 to identify tumor content, which was microdissected. Ten 50-um sections were cut, with confirmation of tumor content by pathologic review.	total RNA	RNA was isolated with Trizol (Invitrogen) and RNA was cleaned with Rneasy mini kits (Qiagen) according to manufacturer protocols	biotin	Expression profiling was performed in the MSKCC Genomics Core Facility. In brief, 5-10 ug of RNA was transcribed utilizing a T7-oligo dT primer and converted to cDNA (Invitrogen cDNA synthesis kit). Biotinylated aRNA was produced from the cDNA using an in vitro transcription kit (Enzo Diagnostics).	9606	Following quality assessment using an Agilent Bioanalyzer, the aRNA was fragmented and hybridized onto Affymetrix U133 Plus 2.0 arrays	Standard Affymetrix protocol.	Expression estimates were obtained with GCRMA from Bioconductor with default parameters.	GPL570	Markus,,Riester	markus@jimmy.harvard.edu	Michor	Biostatistics & Computational Biology	Dana-Farber Cancer Institute	3 Blackfan Circle	Boston	MA	2115	USA
GSM786545	Public on Jan 23 2012	Aug 26 2011	Apr 30 2012	RNA	1	Bladder Cancer	Homo sapiens	gender: female	preopclinstage: T2	age at rc: 84.11	survival.months: 65.28131	rc_stage: pT3	rc_histology: TCC	plnd result: Nx	rc grade: High	nomogram score: 4.814475736	distant mets: 0	local recurrence: 0	urothelial recurrence: 0	metastasis: 0	last known status: DOC	prerc_chemo: No	post rc_chemo: No	smoking: Former	smokingpack-years: 50	recurrence free survival months (distant and local): 65.28131	recurrence/dod: No	cluster: 1		Frozen bladder tissues were examined by a genitourinary pathologist聽 to identify tumor content, which was microdissected. Ten 50-um sections were cut, with confirmation of tumor content by pathologic review.	total RNA	RNA was isolated with Trizol (Invitrogen) and RNA was cleaned with Rneasy mini kits (Qiagen) according to manufacturer protocols	biotin	Expression profiling was performed in the MSKCC Genomics Core Facility. In brief, 5-10 ug of RNA was transcribed utilizing a T7-oligo dT primer and converted to cDNA (Invitrogen cDNA synthesis kit). Biotinylated aRNA was produced from the cDNA using an in vitro transcription kit (Enzo Diagnostics).	9606	Following quality assessment using an Agilent Bioanalyzer, the aRNA was fragmented and hybridized onto Affymetrix U133 Plus 2.0 arrays	Standard Affymetrix protocol.	Expression estimates were obtained with GCRMA from Bioconductor with default parameters.	GPL570	Markus,,Riester	markus@jimmy.harvard.edu	Michor	Biostatistics & Computational Biology	Dana-Farber Cancer Institute	3 Blackfan Circle	Boston	MA	2115	USA
GSM786546	Public on Jan 23 2012	Aug 26 2011	Apr 30 2012	RNA	1	Bladder Cancer	Homo sapiens	gender: male	preopclinstage: T2	age at rc: 83.63	survival.months: 0.788501	rc_stage: pT4	rc_histology: TCC	plnd result: Nx	rc grade: High	nomogram score: 23.17374223	distant mets: 0	local recurrence: 0	urothelial recurrence: 0	metastasis: 0	last known status: DOD	prerc_chemo: No	post rc_chemo: No	smoking: Former	smokingpack-years: 30	recurrence free survival months (distant and local): 0.788501	recurrence/dod: Yes	cluster: 1		Frozen bladder tissues were examined by a genitourinary pathologist聽 to identify tumor content, which was microdissected. Ten 50-um sections were cut, with confirmation of tumor content by pathologic review.	total RNA	RNA was isolated with Trizol (Invitrogen) and RNA was cleaned with Rneasy mini kits (Qiagen) according to manufacturer protocols	biotin	Expression profiling was performed in the MSKCC Genomics Core Facility. In brief, 5-10 ug of RNA was transcribed utilizing a T7-oligo dT primer and converted to cDNA (Invitrogen cDNA synthesis kit). Biotinylated aRNA was produced from the cDNA using an in vitro transcription kit (Enzo Diagnostics).	9606	Following quality assessment using an Agilent Bioanalyzer, the aRNA was fragmented and hybridized onto Affymetrix U133 Plus 2.0 arrays	Standard Affymetrix protocol.	Expression estimates were obtained with GCRMA from Bioconductor with default parameters.	GPL570	Markus,,Riester	markus@jimmy.harvard.edu	Michor	Biostatistics & Computational Biology	Dana-Farber Cancer Institute	3 Blackfan Circle	Boston	MA	2115	USA
GSM786547	Public on Jan 23 2012	Aug 26 2011	Apr 30 2012	RNA	1	Bladder Cancer	Homo sapiens	gender: male	preopclinstage: T2	age at rc: 71.91	survival.months: 13.47023	rc_stage: pT3	rc_histology: TCC	plnd result: Positive	rc grade: High	nomogram score: 22.55107049	distant mets: 1	local recurrence: 0	urothelial recurrence: 0	metastasis: 1	last known status: DOD	prerc_chemo: No	post rc_chemo: Yes	postchemo type: salvage	smoking: Former	smokingpack-years: 40	recurrence free survival months (distant and local): 1.379877	recurrence/dod: Yes	cluster: 1	Frozen bladder tissues were examined by a genitourinary pathologist聽 to identify tumor content, which was microdissected. Ten 50-um sections were cut, with confirmation of tumor content by pathologic review.	total RNA	RNA was isolated with Trizol (Invitrogen) and RNA was cleaned with Rneasy mini kits (Qiagen) according to manufacturer protocols	biotin	Expression profiling was performed in the MSKCC Genomics Core Facility. In brief, 5-10 ug of RNA was transcribed utilizing a T7-oligo dT primer and converted to cDNA (Invitrogen cDNA synthesis kit). Biotinylated aRNA was produced from the cDNA using an in vitro transcription kit (Enzo Diagnostics).	9606	Following quality assessment using an Agilent Bioanalyzer, the aRNA was fragmented and hybridized onto Affymetrix U133 Plus 2.0 arrays	Standard Affymetrix protocol.	Expression estimates were obtained with GCRMA from Bioconductor with default parameters.	GPL570	Markus,,Riester	markus@jimmy.harvard.edu	Michor	Biostatistics & Computational Biology	Dana-Farber Cancer Institute	3 Blackfan Circle	Boston	MA	2115	USA
GSM786548	Public on Jan 23 2012	Aug 26 2011	Apr 30 2012	RNA	1	Bladder Cancer	Homo sapiens	gender: male	preopclinstage: T1	age at rc: 74.68	survival.months: 109.3717	rc_stage: pT2	rc_histology: TCC	plnd result: Negative	rc grade: High	nomogram score: 76.89741603	distant mets: 0	local recurrence: 0	urothelial recurrence: 0	metastasis: 0	last known status: DOC	prerc_chemo: No	post rc_chemo: No	smoking: Former	smokingpack-years: 100	recurrence free survival months (distant and local): 109.3717	recurrence/dod: No	cluster: 1		Frozen bladder tissues were examined by a genitourinary pathologist聽 to identify tumor content, which was microdissected. Ten 50-um sections were cut, with confirmation of tumor content by pathologic review.	total RNA	RNA was isolated with Trizol (Invitrogen) and RNA was cleaned with Rneasy mini kits (Qiagen) according to manufacturer protocols	biotin	Expression profiling was performed in the MSKCC Genomics Core Facility. In brief, 5-10 ug of RNA was transcribed utilizing a T7-oligo dT primer and converted to cDNA (Invitrogen cDNA synthesis kit). Biotinylated aRNA was produced from the cDNA using an in vitro transcription kit (Enzo Diagnostics).	9606	Following quality assessment using an Agilent Bioanalyzer, the aRNA was fragmented and hybridized onto Affymetrix U133 Plus 2.0 arrays	Standard Affymetrix protocol.	Expression estimates were obtained with GCRMA from Bioconductor with default parameters.	GPL570	Markus,,Riester	markus@jimmy.harvard.edu	Michor	Biostatistics & Computational Biology	Dana-Farber Cancer Institute	3 Blackfan Circle	Boston	MA	2115	USA
GSM786549	Public on Jan 23 2012	Aug 26 2011	Apr 30 2012	RNA	1	Bladder Cancer	Homo sapiens	gender: male	preopclinstage: T2	age at rc: 60.47	survival.months: 111.4415	rc_stage: pT3	rc_histology: TCC	plnd result: Negative	rc grade: High	nomogram score: 67.28948158	distant mets: 1	local recurrence: 1	urothelial recurrence: 0	metastasis: 1	last known status: NED	prerc_chemo: No	post rc_chemo: Yes	postchemo type: salvage	smoking: Never	recurrence free survival months (distant and local): 15.34292	recurrence/dod: Yes	cluster: 1		Frozen bladder tissues were examined by a genitourinary pathologist聽 to identify tumor content, which was microdissected. Ten 50-um sections were cut, with confirmation of tumor content by pathologic review.	total RNA	RNA was isolated with Trizol (Invitrogen) and RNA was cleaned with Rneasy mini kits (Qiagen) according to manufacturer protocols	biotin	Expression profiling was performed in the MSKCC Genomics Core Facility. In brief, 5-10 ug of RNA was transcribed utilizing a T7-oligo dT primer and converted to cDNA (Invitrogen cDNA synthesis kit). Biotinylated aRNA was produced from the cDNA using an in vitro transcription kit (Enzo Diagnostics).	9606	Following quality assessment using an Agilent Bioanalyzer, the aRNA was fragmented and hybridized onto Affymetrix U133 Plus 2.0 arrays	Standard Affymetrix protocol.	Expression estimates were obtained with GCRMA from Bioconductor with default parameters.	GPL570	Markus,,Riester	markus@jimmy.harvard.edu	Michor	Biostatistics & Computational Biology	Dana-Farber Cancer Institute	3 Blackfan Circle	Boston	MA	2115	USA
GSM786550	Public on Jan 23 2012	Aug 26 2011	Apr 30 2012	RNA	1	Bladder Cancer	Homo sapiens	gender: male	preopclinstage: T2	age at rc: 81.49	survival.months: 9.823409	rc_stage: pT3	rc_histology: TCC	plnd result: Negative	rc grade: High	nomogram score: 57.4680497	distant mets: 1	local recurrence: 0	urothelial recurrence: 0	metastasis: 1	last known status: DOD	prerc_chemo: No	post rc_chemo: No	smoking: Former	smokingpack-years: 60	recurrence free survival months (distant and local): 9.002053	recurrence/dod: Yes	cluster: NA		Frozen bladder tissues were examined by a genitourinary pathologist聽 to identify tumor content, which was microdissected. Ten 50-um sections were cut, with confirmation of tumor content by pathologic review.	total RNA	RNA was isolated with Trizol (Invitrogen) and RNA was cleaned with Rneasy mini kits (Qiagen) according to manufacturer protocols	biotin	Expression profiling was performed in the MSKCC Genomics Core Facility. In brief, 5-10 ug of RNA was transcribed utilizing a T7-oligo dT primer and converted to cDNA (Invitrogen cDNA synthesis kit). Biotinylated aRNA was produced from the cDNA using an in vitro transcription kit (Enzo Diagnostics).	9606	Following quality assessment using an Agilent Bioanalyzer, the aRNA was fragmented and hybridized onto Affymetrix U133 Plus 2.0 arrays	Standard Affymetrix protocol.	Expression estimates were obtained with GCRMA from Bioconductor with default parameters.	GPL570	Markus,,Riester	markus@jimmy.harvard.edu	Michor	Biostatistics & Computational Biology	Dana-Farber Cancer Institute	3 Blackfan Circle	Boston	MA	2115	USA
GSM786551	Public on Jan 23 2012	Aug 26 2011	Apr 30 2012	RNA	1	Bladder Cancer	Homo sapiens	gender: female	preopclinstage: T2	age at rc: 67.33	survival.months: 102.5708	rc_stage: pT3	rc_histology: TCC	plnd result: Negative	rc grade: High	nomogram score: 66.05294322	distant mets: 0	local recurrence: 0	urothelial recurrence: 0	metastasis: 0	last known status: NED	prerc_chemo: No	post rc_chemo: Yes	postchemo type: adjuvant	smoking: Never	recurrence free survival months (distant and local): 102.5708	recurrence/dod: No	cluster: 2		Frozen bladder tissues were examined by a genitourinary pathologist聽 to identify tumor content, which was microdissected. Ten 50-um sections were cut, with confirmation of tumor content by pathologic review.	total RNA	RNA was isolated with Trizol (Invitrogen) and RNA was cleaned with Rneasy mini kits (Qiagen) according to manufacturer protocols	biotin	Expression profiling was performed in the MSKCC Genomics Core Facility. In brief, 5-10 ug of RNA was transcribed utilizing a T7-oligo dT primer and converted to cDNA (Invitrogen cDNA synthesis kit). Biotinylated aRNA was produced from the cDNA using an in vitro transcription kit (Enzo Diagnostics).	9606	Following quality assessment using an Agilent Bioanalyzer, the aRNA was fragmented and hybridized onto Affymetrix U133 Plus 2.0 arrays	Standard Affymetrix protocol.	Expression estimates were obtained with GCRMA from Bioconductor with default parameters.	GPL570	Markus,,Riester	markus@jimmy.harvard.edu	Michor	Biostatistics & Computational Biology	Dana-Farber Cancer Institute	3 Blackfan Circle	Boston	MA	2115	USA
GSM786552	Public on Jan 23 2012	Aug 26 2011	Apr 30 2012	RNA	1	Bladder Cancer	Homo sapiens	gender: male	preopclinstage: T2	age at rc: 84.02	survival.months: 7.786448	rc_stage: pT3	rc_histology: TCC	plnd result: Negative	rc grade: High	nomogram score: 46.60077495	distant mets: 0	local recurrence: 0	urothelial recurrence: 0	metastasis: 0	last known status: DOC	prerc_chemo: No	post rc_chemo: No	smoking: Former	smokingpack-years: 40	recurrence free survival months (distant and local): 7.786448	recurrence/dod: No	cluster: 1		Frozen bladder tissues were examined by a genitourinary pathologist聽 to identify tumor content, which was microdissected. Ten 50-um sections were cut, with confirmation of tumor content by pathologic review.	total RNA	RNA was isolated with Trizol (Invitrogen) and RNA was cleaned with Rneasy mini kits (Qiagen) according to manufacturer protocols	biotin	Expression profiling was performed in the MSKCC Genomics Core Facility. In brief, 5-10 ug of RNA was transcribed utilizing a T7-oligo dT primer and converted to cDNA (Invitrogen cDNA synthesis kit). Biotinylated aRNA was produced from the cDNA using an in vitro transcription kit (Enzo Diagnostics).	9606	Following quality assessment using an Agilent Bioanalyzer, the aRNA was fragmented and hybridized onto Affymetrix U133 Plus 2.0 arrays	Standard Affymetrix protocol.	Expression estimates were obtained with GCRMA from Bioconductor with default parameters.	GPL570	Markus,,Riester	markus@jimmy.harvard.edu	Michor	Biostatistics & Computational Biology	Dana-Farber Cancer Institute	3 Blackfan Circle	Boston	MA	2115	USA
GSM786553	Public on Jan 23 2012	Aug 26 2011	Apr 30 2012	RNA	1	Bladder Cancer	Homo sapiens	gender: male	preopclinstage: T2	age at rc: 69.17	survival.months: 101.8809	rc_stage: pT4	rc_histology: TCC	plnd result: Positive	rc grade: High	nomogram score: 1	distant mets: 0	local recurrence: 0	urothelial recurrence: 1	metastasis: 0	last known status: NED	prerc_chemo: No	post rc_chemo: Yes	postchemo type: adjuvant	smoking: Former	smokingpack-years: 55	recurrence free survival months (distant and local): 101.8809	recurrence/dod: No	cluster: 2	Frozen bladder tissues were examined by a genitourinary pathologist聽 to identify tumor content, which was microdissected. Ten 50-um sections were cut, with confirmation of tumor content by pathologic review.	total RNA	RNA was isolated with Trizol (Invitrogen) and RNA was cleaned with Rneasy mini kits (Qiagen) according to manufacturer protocols	biotin	Expression profiling was performed in the MSKCC Genomics Core Facility. In brief, 5-10 ug of RNA was transcribed utilizing a T7-oligo dT primer and converted to cDNA (Invitrogen cDNA synthesis kit). Biotinylated aRNA was produced from the cDNA using an in vitro transcription kit (Enzo Diagnostics).	9606	Following quality assessment using an Agilent Bioanalyzer, the aRNA was fragmented and hybridized onto Affymetrix U133 Plus 2.0 arrays	Standard Affymetrix protocol.	Expression estimates were obtained with GCRMA from Bioconductor with default parameters.	GPL570	Markus,,Riester	markus@jimmy.harvard.edu	Michor	Biostatistics & Computational Biology	Dana-Farber Cancer Institute	3 Blackfan Circle	Boston	MA	2115	USA
GSM786554	Public on Jan 23 2012	Aug 26 2011	Apr 30 2012	RNA	1	Bladder Cancer	Homo sapiens	gender: male	preopclinstage: T2	age at rc: 72.87	survival.months: 32.62423	rc_stage: pT3	rc_histology: TCC	plnd result: Negative	rc grade: High	nomogram score: 14.52217463	distant mets: 0	local recurrence: 0	urothelial recurrence: 0	metastasis: 0	last known status: DOC	prerc_chemo: No	post rc_chemo: No	smoking: Current	smokingpack-years: 120	recurrence free survival months (distant and local): 32.62423	recurrence/dod: No	cluster: 1		Frozen bladder tissues were examined by a genitourinary pathologist聽 to identify tumor content, which was microdissected. Ten 50-um sections were cut, with confirmation of tumor content by pathologic review.	total RNA	RNA was isolated with Trizol (Invitrogen) and RNA was cleaned with Rneasy mini kits (Qiagen) according to manufacturer protocols	biotin	Expression profiling was performed in the MSKCC Genomics Core Facility. In brief, 5-10 ug of RNA was transcribed utilizing a T7-oligo dT primer and converted to cDNA (Invitrogen cDNA synthesis kit). Biotinylated aRNA was produced from the cDNA using an in vitro transcription kit (Enzo Diagnostics).	9606	Following quality assessment using an Agilent Bioanalyzer, the aRNA was fragmented and hybridized onto Affymetrix U133 Plus 2.0 arrays	Standard Affymetrix protocol.	Expression estimates were obtained with GCRMA from Bioconductor with default parameters.	GPL570	Markus,,Riester	markus@jimmy.harvard.edu	Michor	Biostatistics & Computational Biology	Dana-Farber Cancer Institute	3 Blackfan Circle	Boston	MA	2115	USA
GSM786555	Public on Jan 23 2012	Aug 26 2011	Apr 30 2012	RNA	1	Bladder Cancer	Homo sapiens	gender: male	preopclinstage: T1	age at rc: 62.44	survival.months: 3.449692	rc_stage: pT1	rc_histology: TCC	plnd result: Negative	rc grade: Low	nomogram score: 90.70677037	distant mets: 0	local recurrence: 0	urothelial recurrence: 0	metastasis: 0	last known status: DOC	prerc_chemo: No	post rc_chemo: No	smoking: Former	smokingpack-years: 30	recurrence free survival months (distant and local): 3.449692	recurrence/dod: No	cluster: 1		Frozen bladder tissues were examined by a genitourinary pathologist聽 to identify tumor content, which was microdissected. Ten 50-um sections were cut, with confirmation of tumor content by pathologic review.	total RNA	RNA was isolated with Trizol (Invitrogen) and RNA was cleaned with Rneasy mini kits (Qiagen) according to manufacturer protocols	biotin	Expression profiling was performed in the MSKCC Genomics Core Facility. In brief, 5-10 ug of RNA was transcribed utilizing a T7-oligo dT primer and converted to cDNA (Invitrogen cDNA synthesis kit). Biotinylated aRNA was produced from the cDNA using an in vitro transcription kit (Enzo Diagnostics).	9606	Following quality assessment using an Agilent Bioanalyzer, the aRNA was fragmented and hybridized onto Affymetrix U133 Plus 2.0 arrays	Standard Affymetrix protocol.	Expression estimates were obtained with GCRMA from Bioconductor with default parameters.	GPL570	Markus,,Riester	markus@jimmy.harvard.edu	Michor	Biostatistics & Computational Biology	Dana-Farber Cancer Institute	3 Blackfan Circle	Boston	MA	2115	USA
GSM786556	Public on Jan 23 2012	Aug 26 2011	Apr 30 2012	RNA	1	Bladder Cancer	Homo sapiens	gender: male	preopclinstage: Ta	age at rc: 57.37	survival.months: 79.6386	rc_stage: pTa	rc_histology: TCC	plnd result: Negative	rc grade: Low	nomogram score: 92.15448049	distant mets: 0	local recurrence: 0	urothelial recurrence: 0	metastasis: 0	last known status: NED	prerc_chemo: No	post rc_chemo: No	smoking: Former	smokingpack-years: unk	recurrence free survival months (distant and local): 79.6386	recurrence/dod: No	cluster: 1		Frozen bladder tissues were examined by a genitourinary pathologist聽 to identify tumor content, which was microdissected. Ten 50-um sections were cut, with confirmation of tumor content by pathologic review.	total RNA	RNA was isolated with Trizol (Invitrogen) and RNA was cleaned with Rneasy mini kits (Qiagen) according to manufacturer protocols	biotin	Expression profiling was performed in the MSKCC Genomics Core Facility. In brief, 5-10 ug of RNA was transcribed utilizing a T7-oligo dT primer and converted to cDNA (Invitrogen cDNA synthesis kit). Biotinylated aRNA was produced from the cDNA using an in vitro transcription kit (Enzo Diagnostics).	9606	Following quality assessment using an Agilent Bioanalyzer, the aRNA was fragmented and hybridized onto Affymetrix U133 Plus 2.0 arrays	Standard Affymetrix protocol.	Expression estimates were obtained with GCRMA from Bioconductor with default parameters.	GPL570	Markus,,Riester	markus@jimmy.harvard.edu	Michor	Biostatistics & Computational Biology	Dana-Farber Cancer Institute	3 Blackfan Circle	Boston	MA	2115	USA
GSM786557	Public on Jan 23 2012	Aug 26 2011	Apr 30 2012	RNA	1	Bladder Cancer	Homo sapiens	gender: male	preopclinstage: T2	age at rc: 81.5	survival.months: 103.8522	rc_stage: pT3	rc_histology: TCC	plnd result: Negative	rc grade: High	nomogram score: 10.62897531	distant mets: 0	local recurrence: 0	urothelial recurrence: 0	metastasis: 0	last known status: DOC	prerc_chemo: No	post rc_chemo: No	smoking: Current	smokingpack-years: 25	recurrence free survival months (distant and local): 103.8522	recurrence/dod: No	cluster: 2		Frozen bladder tissues were examined by a genitourinary pathologist聽 to identify tumor content, which was microdissected. Ten 50-um sections were cut, with confirmation of tumor content by pathologic review.	total RNA	RNA was isolated with Trizol (Invitrogen) and RNA was cleaned with Rneasy mini kits (Qiagen) according to manufacturer protocols	biotin	Expression profiling was performed in the MSKCC Genomics Core Facility. In brief, 5-10 ug of RNA was transcribed utilizing a T7-oligo dT primer and converted to cDNA (Invitrogen cDNA synthesis kit). Biotinylated aRNA was produced from the cDNA using an in vitro transcription kit (Enzo Diagnostics).	9606	Following quality assessment using an Agilent Bioanalyzer, the aRNA was fragmented and hybridized onto Affymetrix U133 Plus 2.0 arrays	Standard Affymetrix protocol.	Expression estimates were obtained with GCRMA from Bioconductor with default parameters.	GPL570	Markus,,Riester	markus@jimmy.harvard.edu	Michor	Biostatistics & Computational Biology	Dana-Farber Cancer Institute	3 Blackfan Circle	Boston	MA	2115	USA
GSM786558	Public on Jan 23 2012	Aug 26 2011	Apr 30 2012	RNA	1	Bladder Cancer	Homo sapiens	gender: female	preopclinstage: Ta	age at rc: 72.61	survival.months: 100.9938	rc_stage: pT1	rc_histology: TCC	plnd result: NX	rc grade: Low	nomogram score: 54.02532403	distant mets: 0	local recurrence: 0	urothelial recurrence: 0	metastasis: 0	last known status: NED	prerc_chemo: No	post rc_chemo: No	smoking: Former	smokingpack-years: 15	recurrence free survival months (distant and local): 100.9938	recurrence/dod: No	cluster: 1		Frozen bladder tissues were examined by a genitourinary pathologist聽 to identify tumor content, which was microdissected. Ten 50-um sections were cut, with confirmation of tumor content by pathologic review.	total RNA	RNA was isolated with Trizol (Invitrogen) and RNA was cleaned with Rneasy mini kits (Qiagen) according to manufacturer protocols	biotin	Expression profiling was performed in the MSKCC Genomics Core Facility. In brief, 5-10 ug of RNA was transcribed utilizing a T7-oligo dT primer and converted to cDNA (Invitrogen cDNA synthesis kit). Biotinylated aRNA was produced from the cDNA using an in vitro transcription kit (Enzo Diagnostics).	9606	Following quality assessment using an Agilent Bioanalyzer, the aRNA was fragmented and hybridized onto Affymetrix U133 Plus 2.0 arrays	Standard Affymetrix protocol.	Expression estimates were obtained with GCRMA from Bioconductor with default parameters.	GPL570	Markus,,Riester	markus@jimmy.harvard.edu	Michor	Biostatistics & Computational Biology	Dana-Farber Cancer Institute	3 Blackfan Circle	Boston	MA	2115	USA
GSM786559	Public on Jan 23 2012	Aug 26 2011	Apr 30 2012	RNA	1	Bladder Cancer	Homo sapiens	gender: female	preopclinstage: Ta	age at rc: 85.09	survival.months: 91.46612	rc_stage: pT1	rc_histology: TCC	plnd result: Negative	rc grade: High	nomogram score: 79.17928416	distant mets: 0	local recurrence: 0	urothelial recurrence: 0	metastasis: 0	last known status: NED	prerc_chemo: No	post rc_chemo: No	smoking: Former	smokingpack-years: 5	recurrence free survival months (distant and local): 91.46612	recurrence/dod: No	cluster: 1		Frozen bladder tissues were examined by a genitourinary pathologist聽 to identify tumor content, which was microdissected. Ten 50-um sections were cut, with confirmation of tumor content by pathologic review.	total RNA	RNA was isolated with Trizol (Invitrogen) and RNA was cleaned with Rneasy mini kits (Qiagen) according to manufacturer protocols	biotin	Expression profiling was performed in the MSKCC Genomics Core Facility. In brief, 5-10 ug of RNA was transcribed utilizing a T7-oligo dT primer and converted to cDNA (Invitrogen cDNA synthesis kit). Biotinylated aRNA was produced from the cDNA using an in vitro transcription kit (Enzo Diagnostics).	9606	Following quality assessment using an Agilent Bioanalyzer, the aRNA was fragmented and hybridized onto Affymetrix U133 Plus 2.0 arrays	Standard Affymetrix protocol.	Expression estimates were obtained with GCRMA from Bioconductor with default parameters.	GPL570	Markus,,Riester	markus@jimmy.harvard.edu	Michor	Biostatistics & Computational Biology	Dana-Farber Cancer Institute	3 Blackfan Circle	Boston	MA	2115	USA
GSM786560	Public on Jan 23 2012	Aug 26 2011	Apr 30 2012	RNA	1	Bladder Cancer	Homo sapiens	gender: male	preopclinstage: T2	age at rc: 74.09	survival.months: 98.16838	rc_stage: pT3	rc_histology: TCC	plnd result: Negative	rc grade: High	nomogram score: 62.55822553	distant mets: 0	local recurrence: 0	urothelial recurrence: 0	metastasis: 0	last known status: NED	prerc_chemo: No	post rc_chemo: Yes	postchemo type: adjuvant	smoking: Former	smokingpack-years: 20	recurrence free survival months (distant and local): 98.16838	recurrence/dod: No	cluster: 2	Frozen bladder tissues were examined by a genitourinary pathologist聽 to identify tumor content, which was microdissected. Ten 50-um sections were cut, with confirmation of tumor content by pathologic review.	total RNA	RNA was isolated with Trizol (Invitrogen) and RNA was cleaned with Rneasy mini kits (Qiagen) according to manufacturer protocols	biotin	Expression profiling was performed in the MSKCC Genomics Core Facility. In brief, 5-10 ug of RNA was transcribed utilizing a T7-oligo dT primer and converted to cDNA (Invitrogen cDNA synthesis kit). Biotinylated aRNA was produced from the cDNA using an in vitro transcription kit (Enzo Diagnostics).	9606	Following quality assessment using an Agilent Bioanalyzer, the aRNA was fragmented and hybridized onto Affymetrix U133 Plus 2.0 arrays	Standard Affymetrix protocol.	Expression estimates were obtained with GCRMA from Bioconductor with default parameters.	GPL570	Markus,,Riester	markus@jimmy.harvard.edu	Michor	Biostatistics & Computational Biology	Dana-Farber Cancer Institute	3 Blackfan Circle	Boston	MA	2115	USA
GSM786561	Public on Jan 23 2012	Aug 26 2011	Apr 30 2012	RNA	1	Bladder Cancer	Homo sapiens	gender: male	preopclinstage: T3	age at rc: 78.82	survival.months: 15.08008	rc_stage: pT4	rc_histology: TCC	plnd result: Negative	rc grade: high	nomogram score: 27.19682582	distant mets: 0	local recurrence: 0	urothelial recurrence: 0	metastasis: 0	last known status: DOC	prerc_chemo: No	post rc_chemo: No	smoking: Former	smokingpack-years: 30	recurrence free survival months (distant and local): 15.08008	recurrence/dod: No	cluster: 2		Frozen bladder tissues were examined by a genitourinary pathologist聽 to identify tumor content, which was microdissected. Ten 50-um sections were cut, with confirmation of tumor content by pathologic review.	total RNA	RNA was isolated with Trizol (Invitrogen) and RNA was cleaned with Rneasy mini kits (Qiagen) according to manufacturer protocols	biotin	Expression profiling was performed in the MSKCC Genomics Core Facility. In brief, 5-10 ug of RNA was transcribed utilizing a T7-oligo dT primer and converted to cDNA (Invitrogen cDNA synthesis kit). Biotinylated aRNA was produced from the cDNA using an in vitro transcription kit (Enzo Diagnostics).	9606	Following quality assessment using an Agilent Bioanalyzer, the aRNA was fragmented and hybridized onto Affymetrix U133 Plus 2.0 arrays	Standard Affymetrix protocol.	Expression estimates were obtained with GCRMA from Bioconductor with default parameters.	GPL570	Markus,,Riester	markus@jimmy.harvard.edu	Michor	Biostatistics & Computational Biology	Dana-Farber Cancer Institute	3 Blackfan Circle	Boston	MA	2115	USA
GSM786562	Public on Jan 23 2012	Aug 26 2011	Apr 30 2012	RNA	1	Bladder Cancer	Homo sapiens	gender: male	preopclinstage: T2	age at rc: 67.15	survival.months: 6.63655	rc_stage: pT2	rc_histology: TCC	plnd result: Negative	rc grade: High	nomogram score: 39.56057988	distant mets: 0	local recurrence: 0	urothelial recurrence: 0	metastasis: 0	last known status: DOC	prerc_chemo: No	post rc_chemo: No	smoking: Former	smokingpack-years: 10	recurrence free survival months (distant and local): 6.63655	recurrence/dod: No	cluster: 2		Frozen bladder tissues were examined by a genitourinary pathologist聽 to identify tumor content, which was microdissected. Ten 50-um sections were cut, with confirmation of tumor content by pathologic review.	total RNA	RNA was isolated with Trizol (Invitrogen) and RNA was cleaned with Rneasy mini kits (Qiagen) according to manufacturer protocols	biotin	Expression profiling was performed in the MSKCC Genomics Core Facility. In brief, 5-10 ug of RNA was transcribed utilizing a T7-oligo dT primer and converted to cDNA (Invitrogen cDNA synthesis kit). Biotinylated aRNA was produced from the cDNA using an in vitro transcription kit (Enzo Diagnostics).	9606	Following quality assessment using an Agilent Bioanalyzer, the aRNA was fragmented and hybridized onto Affymetrix U133 Plus 2.0 arrays	Standard Affymetrix protocol.	Expression estimates were obtained with GCRMA from Bioconductor with default parameters.	GPL570	Markus,,Riester	markus@jimmy.harvard.edu	Michor	Biostatistics & Computational Biology	Dana-Farber Cancer Institute	3 Blackfan Circle	Boston	MA	2115	USA
GSM786563	Public on Jan 23 2012	Aug 26 2011	Apr 30 2012	RNA	1	Bladder Cancer	Homo sapiens	gender: male	preopclinstage: T2	age at rc: 74.75	survival.months: 12.71458	rc_stage: pT3	rc_histology: TCC	plnd result: Negative	rc grade: High	nomogram score: 60.56478669	distant mets: 1	local recurrence: 1	urothelial recurrence: 0	metastasis: 1	last known status: DOD	prerc_chemo: No	post rc_chemo: Yes	postchemo type: salvage	smoking: Never	recurrence free survival months (distant and local): 6.702259	recurrence/dod: Yes	cluster: 1		Frozen bladder tissues were examined by a genitourinary pathologist聽 to identify tumor content, which was microdissected. Ten 50-um sections were cut, with confirmation of tumor content by pathologic review.	total RNA	RNA was isolated with Trizol (Invitrogen) and RNA was cleaned with Rneasy mini kits (Qiagen) according to manufacturer protocols	biotin	Expression profiling was performed in the MSKCC Genomics Core Facility. In brief, 5-10 ug of RNA was transcribed utilizing a T7-oligo dT primer and converted to cDNA (Invitrogen cDNA synthesis kit). Biotinylated aRNA was produced from the cDNA using an in vitro transcription kit (Enzo Diagnostics).	9606	Following quality assessment using an Agilent Bioanalyzer, the aRNA was fragmented and hybridized onto Affymetrix U133 Plus 2.0 arrays	Standard Affymetrix protocol.	Expression estimates were obtained with GCRMA from Bioconductor with default parameters.	GPL570	Markus,,Riester	markus@jimmy.harvard.edu	Michor	Biostatistics & Computational Biology	Dana-Farber Cancer Institute	3 Blackfan Circle	Boston	MA	2115	USA
GSM786564	Public on Jan 23 2012	Aug 26 2011	Apr 30 2012	RNA	1	Bladder Cancer	Homo sapiens	gender: male	preopclinstage: T2	age at rc: 66.19	survival.months: 67.25257	rc_stage: pT3	rc_histology: TCC	plnd result: Negative	rc grade: High	nomogram score: 17.62653309	distant mets: 0	local recurrence: 0	urothelial recurrence: 0	metastasis: 0	last known status: DOC	prerc_chemo: No	post rc_chemo: No	smoking: Former	smokingpack-years: 40	recurrence free survival months (distant and local): 67.25257	recurrence/dod: No	cluster: 1		Frozen bladder tissues were examined by a genitourinary pathologist聽 to identify tumor content, which was microdissected. Ten 50-um sections were cut, with confirmation of tumor content by pathologic review.	total RNA	RNA was isolated with Trizol (Invitrogen) and RNA was cleaned with Rneasy mini kits (Qiagen) according to manufacturer protocols	biotin	Expression profiling was performed in the MSKCC Genomics Core Facility. In brief, 5-10 ug of RNA was transcribed utilizing a T7-oligo dT primer and converted to cDNA (Invitrogen cDNA synthesis kit). Biotinylated aRNA was produced from the cDNA using an in vitro transcription kit (Enzo Diagnostics).	9606	Following quality assessment using an Agilent Bioanalyzer, the aRNA was fragmented and hybridized onto Affymetrix U133 Plus 2.0 arrays	Standard Affymetrix protocol.	Expression estimates were obtained with GCRMA from Bioconductor with default parameters.	GPL570	Markus,,Riester	markus@jimmy.harvard.edu	Michor	Biostatistics & Computational Biology	Dana-Farber Cancer Institute	3 Blackfan Circle	Boston	MA	2115	USA
GSM786565	Public on Jan 23 2012	Aug 26 2011	Apr 30 2012	RNA	1	Bladder Cancer	Homo sapiens	gender: male	preopclinstage: Ta	age at rc: 57.72	survival.months: 42.87474	rc_stage: pT1	rc_histology: TCC	plnd result: Negative	rc grade: Low	nomogram score: 67.08968299	distant mets: 0	local recurrence: 0	urothelial recurrence: 0	metastasis: 0	last known status: NED	prerc_chemo: No	post rc_chemo: No	smoking: Current	smokingpack-years: 30	recurrence free survival months (distant and local): 42.87474	recurrence/dod: No	cluster: 1		Frozen bladder tissues were examined by a genitourinary pathologist聽 to identify tumor content, which was microdissected. Ten 50-um sections were cut, with confirmation of tumor content by pathologic review.	total RNA	RNA was isolated with Trizol (Invitrogen) and RNA was cleaned with Rneasy mini kits (Qiagen) according to manufacturer protocols	biotin	Expression profiling was performed in the MSKCC Genomics Core Facility. In brief, 5-10 ug of RNA was transcribed utilizing a T7-oligo dT primer and converted to cDNA (Invitrogen cDNA synthesis kit). Biotinylated aRNA was produced from the cDNA using an in vitro transcription kit (Enzo Diagnostics).	9606	Following quality assessment using an Agilent Bioanalyzer, the aRNA was fragmented and hybridized onto Affymetrix U133 Plus 2.0 arrays	Standard Affymetrix protocol.	Expression estimates were obtained with GCRMA from Bioconductor with default parameters.	GPL570	Markus,,Riester	markus@jimmy.harvard.edu	Michor	Biostatistics & Computational Biology	Dana-Farber Cancer Institute	3 Blackfan Circle	Boston	MA	2115	USA
GSM786566	Public on Jan 23 2012	Aug 26 2011	Apr 30 2012	RNA	1	Bladder Cancer	Homo sapiens	gender: male	preopclinstage: T1	age at rc: 78.51	survival.months: 51.94251	rc_stage: pT2	rc_histology: TCC	plnd result: Nx	rc grade: High	nomogram score: 61.38268162	distant mets: 0	local recurrence: 0	urothelial recurrence: 0	metastasis: 0	last known status: DOC	prerc_chemo: No	post rc_chemo: No	smoking: Former	smokingpack-years: 80	recurrence free survival months (distant and local): 51.94251	recurrence/dod: No	cluster: 2		Frozen bladder tissues were examined by a genitourinary pathologist聽 to identify tumor content, which was microdissected. Ten 50-um sections were cut, with confirmation of tumor content by pathologic review.	total RNA	RNA was isolated with Trizol (Invitrogen) and RNA was cleaned with Rneasy mini kits (Qiagen) according to manufacturer protocols	biotin	Expression profiling was performed in the MSKCC Genomics Core Facility. In brief, 5-10 ug of RNA was transcribed utilizing a T7-oligo dT primer and converted to cDNA (Invitrogen cDNA synthesis kit). Biotinylated aRNA was produced from the cDNA using an in vitro transcription kit (Enzo Diagnostics).	9606	Following quality assessment using an Agilent Bioanalyzer, the aRNA was fragmented and hybridized onto Affymetrix U133 Plus 2.0 arrays	Standard Affymetrix protocol.	Expression estimates were obtained with GCRMA from Bioconductor with default parameters.	GPL570	Markus,,Riester	markus@jimmy.harvard.edu	Michor	Biostatistics & Computational Biology	Dana-Farber Cancer Institute	3 Blackfan Circle	Boston	MA	2115	USA
GSM786567	Public on Jan 23 2012	Aug 26 2011	Apr 30 2012	RNA	1	Bladder Cancer	Homo sapiens	gender: male	preopclinstage: T1	age at rc: 61.87	survival.months: 15.01437	rc_stage: pT2	rc_histology: TCC	plnd result: Negative	rc grade: High	nomogram score: 42.10907773	distant mets: 1	local recurrence: 1	urothelial recurrence: 1	metastasis: 1	last known status: DOD	prerc_chemo: no	post rc_chemo: Yes	postchemo type: salvage	smoking: Never	recurrence free survival months (distant and local): 4.862423	recurrence/dod: Yes	cluster: 1		Frozen bladder tissues were examined by a genitourinary pathologist聽 to identify tumor content, which was microdissected. Ten 50-um sections were cut, with confirmation of tumor content by pathologic review.	total RNA	RNA was isolated with Trizol (Invitrogen) and RNA was cleaned with Rneasy mini kits (Qiagen) according to manufacturer protocols	biotin	Expression profiling was performed in the MSKCC Genomics Core Facility. In brief, 5-10 ug of RNA was transcribed utilizing a T7-oligo dT primer and converted to cDNA (Invitrogen cDNA synthesis kit). Biotinylated aRNA was produced from the cDNA using an in vitro transcription kit (Enzo Diagnostics).	9606	Following quality assessment using an Agilent Bioanalyzer, the aRNA was fragmented and hybridized onto Affymetrix U133 Plus 2.0 arrays	Standard Affymetrix protocol.	Expression estimates were obtained with GCRMA from Bioconductor with default parameters.	GPL570	Markus,,Riester	markus@jimmy.harvard.edu	Michor	Biostatistics & Computational Biology	Dana-Farber Cancer Institute	3 Blackfan Circle	Boston	MA	2115	USA
GSM786568	Public on Jan 23 2012	Aug 26 2011	Apr 30 2012	RNA	1	Bladder Cancer	Homo sapiens	gender: male	preopclinstage: T3	age at rc: 69.63	survival.months: 84.73101	rc_stage: pT3	rc_histology: TCC	plnd result: Positive	rc grade: High	nomogram score: 21.11155867	distant mets: 0	local recurrence: 0	urothelial recurrence: 0	metastasis: 0	last known status: NED	prerc_chemo: No	post rc_chemo: No	smoking: Current	smokingpack-years: 30	recurrence free survival months (distant and local): 84.73101	recurrence/dod: No	cluster: 1		Frozen bladder tissues were examined by a genitourinary pathologist聽 to identify tumor content, which was microdissected. Ten 50-um sections were cut, with confirmation of tumor content by pathologic review.	total RNA	RNA was isolated with Trizol (Invitrogen) and RNA was cleaned with Rneasy mini kits (Qiagen) according to manufacturer protocols	biotin	Expression profiling was performed in the MSKCC Genomics Core Facility. In brief, 5-10 ug of RNA was transcribed utilizing a T7-oligo dT primer and converted to cDNA (Invitrogen cDNA synthesis kit). Biotinylated aRNA was produced from the cDNA using an in vitro transcription kit (Enzo Diagnostics).	9606	Following quality assessment using an Agilent Bioanalyzer, the aRNA was fragmented and hybridized onto Affymetrix U133 Plus 2.0 arrays	Standard Affymetrix protocol.	Expression estimates were obtained with GCRMA from Bioconductor with default parameters.	GPL570	Markus,,Riester	markus@jimmy.harvard.edu	Michor	Biostatistics & Computational Biology	Dana-Farber Cancer Institute	3 Blackfan Circle	Boston	MA	2115	USA
GSM786569	Public on Jan 23 2012	Aug 26 2011	Apr 30 2012	RNA	1	Bladder Cancer	Homo sapiens	gender: female	preopclinstage: T1	age at rc: 72.75	survival.months: 84.56674	rc_stage: pT3	rc_histology: TCC	plnd result: Positive	rc grade: High	nomogram score: 10.61219835	distant mets: 0	local recurrence: 0	urothelial recurrence: 0	metastasis: 0	last known status: NED	prerc_chemo: No	post rc_chemo: Yes	postchemo type: adjuvant	smoking: Current	smokingpack-years: 80	recurrence free survival months (distant and local): 84.56674	recurrence/dod: No	cluster: 2	Frozen bladder tissues were examined by a genitourinary pathologist聽 to identify tumor content, which was microdissected. Ten 50-um sections were cut, with confirmation of tumor content by pathologic review.	total RNA	RNA was isolated with Trizol (Invitrogen) and RNA was cleaned with Rneasy mini kits (Qiagen) according to manufacturer protocols	biotin	Expression profiling was performed in the MSKCC Genomics Core Facility. In brief, 5-10 ug of RNA was transcribed utilizing a T7-oligo dT primer and converted to cDNA (Invitrogen cDNA synthesis kit). Biotinylated aRNA was produced from the cDNA using an in vitro transcription kit (Enzo Diagnostics).	9606	Following quality assessment using an Agilent Bioanalyzer, the aRNA was fragmented and hybridized onto Affymetrix U133 Plus 2.0 arrays	Standard Affymetrix protocol.	Expression estimates were obtained with GCRMA from Bioconductor with default parameters.	GPL570	Markus,,Riester	markus@jimmy.harvard.edu	Michor	Biostatistics & Computational Biology	Dana-Farber Cancer Institute	3 Blackfan Circle	Boston	MA	2115	USA
GSM786570	Public on Jan 23 2012	Aug 26 2011	Apr 30 2012	RNA	1	Bladder Cancer	Homo sapiens	gender: male	preopclinstage: T2	age at rc: 80.46	survival.months: 17.60986	rc_stage: pT3	rc_histology: TCC	plnd result: Nx	rc grade: High	nomogram score: 38.72907066	distant mets: 0	local recurrence: 1	urothelial recurrence: 0	metastasis: 1	last known status: DOD	prerc_chemo: No	post rc_chemo: No	smoking: Former	smokingpack-years: 90	recurrence free survival months (distant and local): 16.26283	recurrence/dod: Yes	cluster: 1		Frozen bladder tissues were examined by a genitourinary pathologist聽 to identify tumor content, which was microdissected. Ten 50-um sections were cut, with confirmation of tumor content by pathologic review.	total RNA	RNA was isolated with Trizol (Invitrogen) and RNA was cleaned with Rneasy mini kits (Qiagen) according to manufacturer protocols	biotin	Expression profiling was performed in the MSKCC Genomics Core Facility. In brief, 5-10 ug of RNA was transcribed utilizing a T7-oligo dT primer and converted to cDNA (Invitrogen cDNA synthesis kit). Biotinylated aRNA was produced from the cDNA using an in vitro transcription kit (Enzo Diagnostics).	9606	Following quality assessment using an Agilent Bioanalyzer, the aRNA was fragmented and hybridized onto Affymetrix U133 Plus 2.0 arrays	Standard Affymetrix protocol.	Expression estimates were obtained with GCRMA from Bioconductor with default parameters.	GPL570	Markus,,Riester	markus@jimmy.harvard.edu	Michor	Biostatistics & Computational Biology	Dana-Farber Cancer Institute	3 Blackfan Circle	Boston	MA	2115	USA
GSM786571	Public on Jan 23 2012	Aug 26 2011	Apr 30 2012	RNA	1	Bladder Cancer	Homo sapiens	gender: female	preopclinstage: T2	age at rc: 41.73	survival.months: 85.94661	rc_stage: pT3	rc_histology: TCC	plnd result: Negative	rc grade: High	nomogram score: 71.59866128	distant mets: 0	local recurrence: 0	urothelial recurrence: 0	metastasis: 0	last known status: NED	prerc_chemo: No	post rc_chemo: Yes	postchemo type: adjuvant	smoking: Current	smokingpack-years: 30	recurrence free survival months (distant and local): 85.94661	recurrence/dod: No	cluster: 1	Frozen bladder tissues were examined by a genitourinary pathologist聽 to identify tumor content, which was microdissected. Ten 50-um sections were cut, with confirmation of tumor content by pathologic review.	total RNA	RNA was isolated with Trizol (Invitrogen) and RNA was cleaned with Rneasy mini kits (Qiagen) according to manufacturer protocols	biotin	Expression profiling was performed in the MSKCC Genomics Core Facility. In brief, 5-10 ug of RNA was transcribed utilizing a T7-oligo dT primer and converted to cDNA (Invitrogen cDNA synthesis kit). Biotinylated aRNA was produced from the cDNA using an in vitro transcription kit (Enzo Diagnostics).	9606	Following quality assessment using an Agilent Bioanalyzer, the aRNA was fragmented and hybridized onto Affymetrix U133 Plus 2.0 arrays	Standard Affymetrix protocol.	Expression estimates were obtained with GCRMA from Bioconductor with default parameters.	GPL570	Markus,,Riester	markus@jimmy.harvard.edu	Michor	Biostatistics & Computational Biology	Dana-Farber Cancer Institute	3 Blackfan Circle	Boston	MA	2115	USA
GSM786572	Public on Jan 23 2012	Aug 26 2011	Apr 30 2012	RNA	1	Bladder Cancer	Homo sapiens	gender: male	preopclinstage: Ta	age at rc: 74.82	survival.months: 89.10062	rc_stage: pT1	rc_histology: TCC	plnd result: Negative	rc grade: High	nomogram score: 81.6631288	distant mets: 0	local recurrence: 0	urothelial recurrence: 0	metastasis: 0	last known status: NED	prerc_chemo: No	post rc_chemo: No	smoking: Former	smokingpack-years: 55	recurrence free survival months (distant and local): 89.10062	recurrence/dod: No	cluster: 1		Frozen bladder tissues were examined by a genitourinary pathologist聽 to identify tumor content, which was microdissected. Ten 50-um sections were cut, with confirmation of tumor content by pathologic review.	total RNA	RNA was isolated with Trizol (Invitrogen) and RNA was cleaned with Rneasy mini kits (Qiagen) according to manufacturer protocols	biotin	Expression profiling was performed in the MSKCC Genomics Core Facility. In brief, 5-10 ug of RNA was transcribed utilizing a T7-oligo dT primer and converted to cDNA (Invitrogen cDNA synthesis kit). Biotinylated aRNA was produced from the cDNA using an in vitro transcription kit (Enzo Diagnostics).	9606	Following quality assessment using an Agilent Bioanalyzer, the aRNA was fragmented and hybridized onto Affymetrix U133 Plus 2.0 arrays	Standard Affymetrix protocol.	Expression estimates were obtained with GCRMA from Bioconductor with default parameters.	GPL570	Markus,,Riester	markus@jimmy.harvard.edu	Michor	Biostatistics & Computational Biology	Dana-Farber Cancer Institute	3 Blackfan Circle	Boston	MA	2115	USA
GSM786573	Public on Jan 23 2012	Aug 26 2011	Apr 30 2012	RNA	1	Bladder Cancer	Homo sapiens	gender: male	preopclinstage: Ta	age at rc: 58.21	survival.months: 81.11704	rc_stage: pT2	rc_histology: TCC	plnd result: Negative	rc grade: High	nomogram score: 43.42879365	distant mets: 0	local recurrence: 0	urothelial recurrence: 0	metastasis: 0	last known status: NED	prerc_chemo: No	post rc_chemo: No	smoking: Former	smokingpack-years: 60	recurrence free survival months (distant and local): 81.11704	recurrence/dod: No	cluster: 1		Frozen bladder tissues were examined by a genitourinary pathologist聽 to identify tumor content, which was microdissected. Ten 50-um sections were cut, with confirmation of tumor content by pathologic review.	total RNA	RNA was isolated with Trizol (Invitrogen) and RNA was cleaned with Rneasy mini kits (Qiagen) according to manufacturer protocols	biotin	Expression profiling was performed in the MSKCC Genomics Core Facility. In brief, 5-10 ug of RNA was transcribed utilizing a T7-oligo dT primer and converted to cDNA (Invitrogen cDNA synthesis kit). Biotinylated aRNA was produced from the cDNA using an in vitro transcription kit (Enzo Diagnostics).	9606	Following quality assessment using an Agilent Bioanalyzer, the aRNA was fragmented and hybridized onto Affymetrix U133 Plus 2.0 arrays	Standard Affymetrix protocol.	Expression estimates were obtained with GCRMA from Bioconductor with default parameters.	GPL570	Markus,,Riester	markus@jimmy.harvard.edu	Michor	Biostatistics & Computational Biology	Dana-Farber Cancer Institute	3 Blackfan Circle	Boston	MA	2115	USA
GSM786574	Public on Jan 23 2012	Aug 26 2011	Apr 30 2012	RNA	1	Bladder Cancer	Homo sapiens	gender: male	preopclinstage: T1	age at rc: 51.33	survival.months: 42.71047	rc_stage: pT2	rc_histology: TCC	plnd result: Negative	rc grade: High	nomogram score: 82.3851487	distant mets: 0	local recurrence: 0	urothelial recurrence: 0	metastasis: 0	last known status: NED	prerc_chemo: No	post rc_chemo: No	smoking: Never	recurrence free survival months (distant and local): 42.71047	recurrence/dod: No	cluster: 1			Frozen bladder tissues were examined by a genitourinary pathologist聽 to identify tumor content, which was microdissected. Ten 50-um sections were cut, with confirmation of tumor content by pathologic review.	total RNA	RNA was isolated with Trizol (Invitrogen) and RNA was cleaned with Rneasy mini kits (Qiagen) according to manufacturer protocols	biotin	Expression profiling was performed in the MSKCC Genomics Core Facility. In brief, 5-10 ug of RNA was transcribed utilizing a T7-oligo dT primer and converted to cDNA (Invitrogen cDNA synthesis kit). Biotinylated aRNA was produced from the cDNA using an in vitro transcription kit (Enzo Diagnostics).	9606	Following quality assessment using an Agilent Bioanalyzer, the aRNA was fragmented and hybridized onto Affymetrix U133 Plus 2.0 arrays	Standard Affymetrix protocol.	Expression estimates were obtained with GCRMA from Bioconductor with default parameters.	GPL570	Markus,,Riester	markus@jimmy.harvard.edu	Michor	Biostatistics & Computational Biology	Dana-Farber Cancer Institute	3 Blackfan Circle	Boston	MA	2115	USA
GSM786575	Public on Jan 23 2012	Aug 26 2011	Apr 30 2012	RNA	1	Bladder Cancer	Homo sapiens	gender: male	preopclinstage: T1	age at rc: 50.67	survival.months: 33.60986	rc_stage: pT4	rc_histology: TCC	plnd result: Positive	rc grade: High	nomogram score: 11.91711954	distant mets: 0	local recurrence: 0	urothelial recurrence: 0	metastasis: 0	last known status: NED	prerc_chemo: No	post rc_chemo: Yes	postchemo type: adjuvant	smoking: Former	smokingpack-years: 40	recurrence free survival months (distant and local): 33.60986	recurrence/dod: No	cluster: 2	Frozen bladder tissues were examined by a genitourinary pathologist聽 to identify tumor content, which was microdissected. Ten 50-um sections were cut, with confirmation of tumor content by pathologic review.	total RNA	RNA was isolated with Trizol (Invitrogen) and RNA was cleaned with Rneasy mini kits (Qiagen) according to manufacturer protocols	biotin	Expression profiling was performed in the MSKCC Genomics Core Facility. In brief, 5-10 ug of RNA was transcribed utilizing a T7-oligo dT primer and converted to cDNA (Invitrogen cDNA synthesis kit). Biotinylated aRNA was produced from the cDNA using an in vitro transcription kit (Enzo Diagnostics).	9606	Following quality assessment using an Agilent Bioanalyzer, the aRNA was fragmented and hybridized onto Affymetrix U133 Plus 2.0 arrays	Standard Affymetrix protocol.	Expression estimates were obtained with GCRMA from Bioconductor with default parameters.	GPL570	Markus,,Riester	markus@jimmy.harvard.edu	Michor	Biostatistics & Computational Biology	Dana-Farber Cancer Institute	3 Blackfan Circle	Boston	MA	2115	USA
GSM786576	Public on Jan 23 2012	Aug 26 2011	Apr 30 2012	RNA	1	Bladder Cancer	Homo sapiens	gender: male	preopclinstage: T2	age at rc: 47.85	survival.months: 11.66324	rc_stage: pT3	rc_histology: TCC	plnd result: Negative	rc grade: High	nomogram score: 61.61975413	distant mets: 1	local recurrence: 1	urothelial recurrence: 0	metastasis: 1	last known status: DOD	prerc_chemo: Yes	post rc_chemo: Yes	postchemo type: salvage	smoking: Current	smokingpack-years: 80	recurrence free survival months (distant and local): 6.340862	recurrence/dod: Yes	cluster: 1	Frozen bladder tissues were examined by a genitourinary pathologist聽 to identify tumor content, which was microdissected. Ten 50-um sections were cut, with confirmation of tumor content by pathologic review.	total RNA	RNA was isolated with Trizol (Invitrogen) and RNA was cleaned with Rneasy mini kits (Qiagen) according to manufacturer protocols	biotin	Expression profiling was performed in the MSKCC Genomics Core Facility. In brief, 5-10 ug of RNA was transcribed utilizing a T7-oligo dT primer and converted to cDNA (Invitrogen cDNA synthesis kit). Biotinylated aRNA was produced from the cDNA using an in vitro transcription kit (Enzo Diagnostics).	9606	Following quality assessment using an Agilent Bioanalyzer, the aRNA was fragmented and hybridized onto Affymetrix U133 Plus 2.0 arrays	Standard Affymetrix protocol.	Expression estimates were obtained with GCRMA from Bioconductor with default parameters.	GPL570	Markus,,Riester	markus@jimmy.harvard.edu	Michor	Biostatistics & Computational Biology	Dana-Farber Cancer Institute	3 Blackfan Circle	Boston	MA	2115	USA
GSM786577	Public on Jan 23 2012	Aug 26 2011	Apr 30 2012	RNA	1	Bladder Cancer	Homo sapiens	gender: female	preopclinstage: T3	age at rc: 68.14	survival.months: 32.85421	rc_stage: pT3	rc_histology: TCC	plnd result: Negative	rc grade: High	nomogram score: 65.92170237	distant mets: 1	local recurrence: 0	urothelial recurrence: 0	metastasis: 1	last known status: DOD	prerc_chemo: No	post rc_chemo: Yes	postchemo type: salvage	smoking: Never	recurrence free survival months (distant and local): 11.53183	recurrence/dod: Yes	cluster: 2		Frozen bladder tissues were examined by a genitourinary pathologist聽 to identify tumor content, which was microdissected. Ten 50-um sections were cut, with confirmation of tumor content by pathologic review.	total RNA	RNA was isolated with Trizol (Invitrogen) and RNA was cleaned with Rneasy mini kits (Qiagen) according to manufacturer protocols	biotin	Expression profiling was performed in the MSKCC Genomics Core Facility. In brief, 5-10 ug of RNA was transcribed utilizing a T7-oligo dT primer and converted to cDNA (Invitrogen cDNA synthesis kit). Biotinylated aRNA was produced from the cDNA using an in vitro transcription kit (Enzo Diagnostics).	9606	Following quality assessment using an Agilent Bioanalyzer, the aRNA was fragmented and hybridized onto Affymetrix U133 Plus 2.0 arrays	Standard Affymetrix protocol.	Expression estimates were obtained with GCRMA from Bioconductor with default parameters.	GPL570	Markus,,Riester	markus@jimmy.harvard.edu	Michor	Biostatistics & Computational Biology	Dana-Farber Cancer Institute	3 Blackfan Circle	Boston	MA	2115	USA
GSM786578	Public on Jan 23 2012	Aug 26 2011	Apr 30 2012	RNA	1	Bladder Cancer	Homo sapiens	gender: male	preopclinstage: T1	age at rc: 82.72	survival.months: 11.82752	rc_stage: pT3	rc_histology: TCC	plnd result: Positive	rc grade: High	nomogram score: 9.757349648	distant mets: 1	local recurrence: 1	urothelial recurrence: 0	metastasis: 1	last known status: DOD	prerc_chemo: No	post rc_chemo: Yes	postchemo type: salvage	smoking: Current	smokingpack-years: 40	recurrence free survival months (distant and local): 3.383984	recurrence/dod: Yes	cluster: 1	Frozen bladder tissues were examined by a genitourinary pathologist聽 to identify tumor content, which was microdissected. Ten 50-um sections were cut, with confirmation of tumor content by pathologic review.	total RNA	RNA was isolated with Trizol (Invitrogen) and RNA was cleaned with Rneasy mini kits (Qiagen) according to manufacturer protocols	biotin	Expression profiling was performed in the MSKCC Genomics Core Facility. In brief, 5-10 ug of RNA was transcribed utilizing a T7-oligo dT primer and converted to cDNA (Invitrogen cDNA synthesis kit). Biotinylated aRNA was produced from the cDNA using an in vitro transcription kit (Enzo Diagnostics).	9606	Following quality assessment using an Agilent Bioanalyzer, the aRNA was fragmented and hybridized onto Affymetrix U133 Plus 2.0 arrays	Standard Affymetrix protocol.	Expression estimates were obtained with GCRMA from Bioconductor with default parameters.	GPL570	Markus,,Riester	markus@jimmy.harvard.edu	Michor	Biostatistics & Computational Biology	Dana-Farber Cancer Institute	3 Blackfan Circle	Boston	MA	2115	USA
GSM786579	Public on Jan 23 2012	Aug 26 2011	Apr 30 2012	RNA	1	Bladder Cancer	Homo sapiens	gender: male	preopclinstage: T2	age at rc: 69.1	survival.months: 51.5154	rc_stage: pT1	rc_histology: TCC	plnd result: Positive	rc grade: High	nomogram score: 55.49867656	distant mets: 1	local recurrence: 0	urothelial recurrence: 0	metastasis: 1	last known status: DOD	prerc_chemo: No	post rc_chemo: Yes	postchemo type: adjuvant	smoking: Former	smokingpack-years: 10	recurrence free survival months (distant and local): 51.25257	recurrence/dod: Yes	cluster: 1	Frozen bladder tissues were examined by a genitourinary pathologist聽 to identify tumor content, which was microdissected. Ten 50-um sections were cut, with confirmation of tumor content by pathologic review.	total RNA	RNA was isolated with Trizol (Invitrogen) and RNA was cleaned with Rneasy mini kits (Qiagen) according to manufacturer protocols	biotin	Expression profiling was performed in the MSKCC Genomics Core Facility. In brief, 5-10 ug of RNA was transcribed utilizing a T7-oligo dT primer and converted to cDNA (Invitrogen cDNA synthesis kit). Biotinylated aRNA was produced from the cDNA using an in vitro transcription kit (Enzo Diagnostics).	9606	Following quality assessment using an Agilent Bioanalyzer, the aRNA was fragmented and hybridized onto Affymetrix U133 Plus 2.0 arrays	Standard Affymetrix protocol.	Expression estimates were obtained with GCRMA from Bioconductor with default parameters.	GPL570	Markus,,Riester	markus@jimmy.harvard.edu	Michor	Biostatistics & Computational Biology	Dana-Farber Cancer Institute	3 Blackfan Circle	Boston	MA	2115	USA
GSM786580	Public on Jan 23 2012	Aug 26 2011	Apr 30 2012	RNA	1	Bladder Cancer	Homo sapiens	gender: male	preopclinstage: T2	age at rc: 73.75	survival.months: 46.22587	rc_stage: pT2	rc_histology: TCC	plnd result: Positive	rc grade: High	nomogram score: 3.652001993	distant mets: 0	local recurrence: 0	urothelial recurrence: 0	metastasis: 0	last known status: NED	prerc_chemo: No	post rc_chemo: Yes	postchemo type: adjuvant	smoking: Former	smokingpack-years: 60	recurrence free survival months (distant and local): 46.22587	recurrence/dod: No	cluster: NA	Frozen bladder tissues were examined by a genitourinary pathologist聽 to identify tumor content, which was microdissected. Ten 50-um sections were cut, with confirmation of tumor content by pathologic review.	total RNA	RNA was isolated with Trizol (Invitrogen) and RNA was cleaned with Rneasy mini kits (Qiagen) according to manufacturer protocols	biotin	Expression profiling was performed in the MSKCC Genomics Core Facility. In brief, 5-10 ug of RNA was transcribed utilizing a T7-oligo dT primer and converted to cDNA (Invitrogen cDNA synthesis kit). Biotinylated aRNA was produced from the cDNA using an in vitro transcription kit (Enzo Diagnostics).	9606	Following quality assessment using an Agilent Bioanalyzer, the aRNA was fragmented and hybridized onto Affymetrix U133 Plus 2.0 arrays	Standard Affymetrix protocol.	Expression estimates were obtained with GCRMA from Bioconductor with default parameters.	GPL570	Markus,,Riester	markus@jimmy.harvard.edu	Michor	Biostatistics & Computational Biology	Dana-Farber Cancer Institute	3 Blackfan Circle	Boston	MA	2115	USA
GSM786581	Public on Jan 23 2012	Aug 26 2011	Apr 30 2012	RNA	1	Bladder Cancer	Homo sapiens	gender: female	preopclinstage: T4	age at rc: 67.38	survival.months: 71.85216	rc_stage: pT2	rc_histology: TCC	plnd result: Negative	rc grade: High	nomogram score: 78.0425585	distant mets: 0	local recurrence: 0	urothelial recurrence: 0	metastasis: 0	last known status: NED	prerc_chemo: Yes	post rc_chemo: No	smoking: Never	recurrence free survival months (distant and local): 71.85216	recurrence/dod: No	cluster: 1			Frozen bladder tissues were examined by a genitourinary pathologist聽 to identify tumor content, which was microdissected. Ten 50-um sections were cut, with confirmation of tumor content by pathologic review.	total RNA	RNA was isolated with Trizol (Invitrogen) and RNA was cleaned with Rneasy mini kits (Qiagen) according to manufacturer protocols	biotin	Expression profiling was performed in the MSKCC Genomics Core Facility. In brief, 5-10 ug of RNA was transcribed utilizing a T7-oligo dT primer and converted to cDNA (Invitrogen cDNA synthesis kit). Biotinylated aRNA was produced from the cDNA using an in vitro transcription kit (Enzo Diagnostics).	9606	Following quality assessment using an Agilent Bioanalyzer, the aRNA was fragmented and hybridized onto Affymetrix U133 Plus 2.0 arrays	Standard Affymetrix protocol.	Expression estimates were obtained with GCRMA from Bioconductor with default parameters.	GPL570	Markus,,Riester	markus@jimmy.harvard.edu	Michor	Biostatistics & Computational Biology	Dana-Farber Cancer Institute	3 Blackfan Circle	Boston	MA	2115	USA
GSM786582	Public on Jan 23 2012	Aug 26 2011	Apr 30 2012	RNA	1	Bladder Cancer	Homo sapiens	gender: male	preopclinstage: T2	age at rc: 64.83	survival.months: 5.716632	rc_stage: pT3	rc_histology: TCC	plnd result: Positive	rc grade: High	nomogram score: 25.7632407	distant mets: 1	local recurrence: 0	urothelial recurrence: 0	metastasis: 1	last known status: DOD	prerc_chemo: No	post rc_chemo: No	smoking: Former	smokingpack-years: 75	recurrence free survival months (distant and local): 2.431211	recurrence/dod: Yes	cluster: 2		Frozen bladder tissues were examined by a genitourinary pathologist聽 to identify tumor content, which was microdissected. Ten 50-um sections were cut, with confirmation of tumor content by pathologic review.	total RNA	RNA was isolated with Trizol (Invitrogen) and RNA was cleaned with Rneasy mini kits (Qiagen) according to manufacturer protocols	biotin	Expression profiling was performed in the MSKCC Genomics Core Facility. In brief, 5-10 ug of RNA was transcribed utilizing a T7-oligo dT primer and converted to cDNA (Invitrogen cDNA synthesis kit). Biotinylated aRNA was produced from the cDNA using an in vitro transcription kit (Enzo Diagnostics).	9606	Following quality assessment using an Agilent Bioanalyzer, the aRNA was fragmented and hybridized onto Affymetrix U133 Plus 2.0 arrays	Standard Affymetrix protocol.	Expression estimates were obtained with GCRMA from Bioconductor with default parameters.	GPL570	Markus,,Riester	markus@jimmy.harvard.edu	Michor	Biostatistics & Computational Biology	Dana-Farber Cancer Institute	3 Blackfan Circle	Boston	MA	2115	USA
GSM786583	Public on Jan 23 2012	Aug 26 2011	Apr 30 2012	RNA	1	Bladder Cancer	Homo sapiens	gender: male	preopclinstage: T2	age at rc: 78.3	survival.months: 64.55852	rc_stage: pT2	rc_histology: TCC	plnd result: Nx	rc grade: High	nomogram score: 64.19728557	distant mets: 0	local recurrence: 0	urothelial recurrence: 1	metastasis: 0	last known status: NED	prerc_chemo: No	post rc_chemo: No	smoking: Former	smokingpack-years: 30	recurrence free survival months (distant and local): 64.55852	recurrence/dod: No	cluster: 1		Frozen bladder tissues were examined by a genitourinary pathologist聽 to identify tumor content, which was microdissected. Ten 50-um sections were cut, with confirmation of tumor content by pathologic review.	total RNA	RNA was isolated with Trizol (Invitrogen) and RNA was cleaned with Rneasy mini kits (Qiagen) according to manufacturer protocols	biotin	Expression profiling was performed in the MSKCC Genomics Core Facility. In brief, 5-10 ug of RNA was transcribed utilizing a T7-oligo dT primer and converted to cDNA (Invitrogen cDNA synthesis kit). Biotinylated aRNA was produced from the cDNA using an in vitro transcription kit (Enzo Diagnostics).	9606	Following quality assessment using an Agilent Bioanalyzer, the aRNA was fragmented and hybridized onto Affymetrix U133 Plus 2.0 arrays	Standard Affymetrix protocol.	Expression estimates were obtained with GCRMA from Bioconductor with default parameters.	GPL570	Markus,,Riester	markus@jimmy.harvard.edu	Michor	Biostatistics & Computational Biology	Dana-Farber Cancer Institute	3 Blackfan Circle	Boston	MA	2115	USA
[truncated: 2 more columns]
