# Supplementary material for: Clinical Eosinophil-Associated Genes can Serve as a Reliable Predictor of Bladder Urothelial Cancer
Source: Front Mol Biosci. 2022 Jul 22;9:963455. doi: 10.3389/fmolb.2022.963455 (PMC9353774; doi:10.3389/fmolb.2022.963455)
Supplement: Supplementary file 5 [file Table15.DOC]

#if (!requireNamespace("BiocManager", quietly = TRUE))
#    install.packages("BiocManager")
#BiocManager::install("limma")
#BiocManager::install("GSEABase")
#BiocManager::install("GSVA")

#install.packages("reshape2")
#install.packages("ggplot2")


#ÒýÓÃ°ü
library(limma)
library(GSEABase)
library(GSVA)
library(reshape2)
library(ggplot2)

expFile="TCGA.TPM.txt"      #±í´ïÊý¾ÝÎÄ¼þ
riskFile="risk.TCGA.txt"    #·çÏÕÎÄ¼þ
gmtFile="KEGG.gmt"          #»ùÒò¼¯ÎÄ¼þ
setwd("C:\\biowolf\\immWGCNA\\38.GSVA")      #ÉèÖÃ¹¤×÷Ä¿Â¼

#¶ÁÈ¡±í´ïÊäÈëÎÄ¼þ,²¢¶ÔÊäÈëÎÄ¼þÕûÀí
rt=read.table(expFile, header=T, sep="\t", check.names=F)
rt=as.matrix(rt)
rownames(rt)=rt[,1]
exp=rt[,2:ncol(rt)]
dimnames=list(rownames(exp), colnames(exp))
data=matrix(as.numeric(as.matrix(exp)), nrow=nrow(exp), dimnames=dimnames)
data=avereps(data)

#GSVA·ÖÎö
geneSets=getGmt(gmtFile, geneIdType=SymbolIdentifier())
gsvaResult=gsva(data, 
                geneSets, 
                min.sz=10, 
                max.sz=500, 
                verbose=TRUE,
                parallel.sz=1)
#gsvaOut=rbind(id=colnames(gsvaResult), gsvaResult)
#write.table(gsvaOut, file="gsvaOut.txt", sep="\t", quote=F, col.names=F)

#É¾³ýÕý³£ÑùÆ·
data=t(gsvaResult)
group=sapply(strsplit(row.names(data),"\\-"), "[", 4)
group=sapply(strsplit(group,""), "[", 1)
group=gsub("2", "1", group)
data=data[group==0,]
row.names(data)=gsub("(.*?)\\-(.*?)\\-(.*?)\\-(.*?)\\-.*", "\\1\\-\\2\\-\\3", row.names(data))
data=avereps(data)

#¶ÁÈ¡·çÏÕÎÄ¼þ
risk=read.table(riskFile, header=T, sep="\t", check.names=F, row.names=1)
sameSample=intersect(row.names(data), row.names(risk))
data=data[sameSample,,drop=F]
risk=risk[sameSample,3:(ncol(risk)-1),drop=F]

#Ïà¹ØÐÔ·ÖÎö
outTab=data.frame()
for(Geneset in colnames(data)){
	for(gene in colnames(risk)){
		x=as.numeric(data[,Geneset])
		y=as.numeric(risk[,gene])
		corT=cor.test(x,y,method="spearman")
		cor=corT$estimate
		pvalue=corT$p.value
		text=ifelse(pvalue<0.001,"***",ifelse(pvalue<0.01,"**",ifelse(pvalue<0.05,"*","")))
		outTab=rbind(outTab,cbind(Gene=gene, Geneset=Geneset, cor, text, pvalue))
	}
}

#»æÖÆÏà¹ØÐÔÈÈÍ¼
outTab$Gene=factor(outTab$Gene, levels=colnames(risk))
outTab$cor=as.numeric(outTab$cor)
pdf(file="GSVAcor.pdf", width=10, height=7)
ggplot(outTab, aes(Gene, Geneset)) + 
	geom_tile(aes(fill = cor), colour = "grey", size = 1)+
	scale_fill_gradient2(low = "green2", mid = "white", high = "red2") + 
	geom_text(aes(label=text),col ="black",size = 3) +
	theme_minimal() +    #È¥µô±³¾°
	theme(axis.title.x=element_blank(), axis.ticks.x=element_blank(), axis.title.y=element_blank(),
	      axis.text.x = element_text(angle = 45, hjust = 1, size = 10, face = "bold"),   #xÖá×ÖÌå
	      axis.text.y = element_text(size = 10, face = "bold")) +       #yÖá×ÖÌå
	labs(fill =paste0("***  p<0.001","\n", "**  p<0.01","\n", " *  p<0.05","\n", "\n","Correlation")) +   #ÉèÖÃÍ¼Àý
	scale_x_discrete(position = "bottom")      #XÖáÃû³ÆÏÔÊ¾Î»ÖÃ
dev.off()
