# Supplementary material for: Clinical Eosinophil-Associated Genes can Serve as a Reliable Predictor of Bladder Urothelial Cancer
Source: Front Mol Biosci. 2022 Jul 22;9:963455. doi: 10.3389/fmolb.2022.963455 (PMC9353774; doi:10.3389/fmolb.2022.963455)
Supplement: Supplementary file 6 [file Table5.XLS]

Mixture	B cells naive	B cells memory	Plasma cells	T cells CD8	T cells CD4 naive	T cells CD4 memory resting	T cells CD4 memory activated	T cells follicular helper	T cells regulatory (Tregs)	T cells gamma delta	NK cells resting	NK cells activated	Monocytes	Macrophages M0	Macrophages M1	Macrophages M2	Dendritic cells resting	Dendritic cells activated	Mast cells resting	Mast cells activated	Eosinophils	Neutrophils	P-value	Correlation	RMSE
TCGA-GC-A3BM-11A-11R-A22U-07	0.0805681937004205	0	0.00868369496739058	0.153956673586197	0	0.170783521443829	0	0.0319935589768564	0	0	0	0.075137261294252	0.0314164554710986	0	0.00318535523446788	0.0337362833566596	0	0.011342756312414	0	0.398455391560545	0.000740854095869355	0	0.4	0.0367581133002244	1.16827133570064
TCGA-BT-A20R-11A-11R-A16R-07	0.000252718596446375	0	0	0.0037526258015752	0	0.345886473622841	0	0	0	0	0	0.0528448144105688	0.0463711879100178	0	0.0088304460313181	0.132369607153422	0	0.00370426882708129	0.296864983294289	0.0690319441866497	0.0210905248221236	0.0190004053436678	0.019	0.23369290216096	1.00827007474117
TCGA-BT-A20U-11A-11R-A14Y-07	0.107033696179174	0.0245794475500105	0.0454520009359536	0.253930560168332	0	0.111155401642384	0.0257712929352095	0.0186536868682184	0.0493493964987654	0	0	0.0559309595293894	0	0.00718670164539974	0.0230800247222	0.100923386921611	0.0918783962754291	0.0102152637030381	0.0707657942328794	0	0.00409399019200654	0	0.094	0.116302730867637	1.0406496545561
TCGA-BT-A20Q-11A-11R-A14Y-07	0	0.00369478120072105	0.0031995214824528	0	0	0.329145010181034	0	0.0100684483797487	0	0	0	0.0664312780587779	0.0871547892067668	0	0.0066246379552385	0.161666054485539	0.0266854483453255	0	0.305330030704396	0	0	0	0.108	0.110474710946116	1.05343481903876
TCGA-K4-A54R-11A-11R-A26T-07	0	0	0.00194943046432219	0.285216308843019	0	0.17695807929766	0.11968125964431	0	0	0	0.0615600502378481	0	0.00783610586854441	0	0.0072754585493115	0.0752059882549052	0.0376684346212111	0.0731737282945373	0.0432993173829276	0.104218303900032	0.00530078044738729	0.000656754193984781	0.307	0.0509122883078724	1.09042418687923
TCGA-CU-A0YN-11A-11R-A10U-07	0.0623861436548444	0	0.00156760948671635	0.0364015927239419	0	0.255515663691788	0	0.0325394719825766	0.00118177534491488	0	0	0.0512740179242795	0.0171791664694187	0	0.00975650651159256	0.319903767656885	0.000948555595157343	0	0.211345728957885	0	0	0	0.113	0.107222733708991	1.04598523568703
TCGA-GD-A3OQ-11A-21R-A220-07	0.0564107103465605	0	0	0.217111754173503	0	0.226516689939014	0	0	0.0202381765224916	0.00130737306176746	0	0.00088355155391621	0.00794729914407711	0	0.0148079032329721	0.166853621245376	0.120535044542679	0	0.0760326024827249	0.0613963877038675	0.0250463556576657	0.00491253039338494	0.364	0.0422470653818477	1.07160458800457
TCGA-BT-A2LB-11A-11R-A18C-07	0.164473392361419	0	0.0806522626202711	0.138858439647691	0	0.0988850542208508	0.0698903294810307	0	0.0497687730125812	0	0	0.0106755538104452	0.00567236039090345	0	0.0345983367662555	0.193628789765066	0	0.0727021961171237	0.0215082853002857	0.0315953192944497	0.00952207862204589	0.0175688285895806	0.345	0.045204350379106	1.05348880619338
TCGA-GD-A3OP-11A-11R-A220-07	0.0197337940158069	0	0.00573252784252966	0.105819924873301	0	0.209834121281721	0	0.0316993339138241	0.00135209287080771	0.0650282722417036	0	0.0824340269762675	0.0193499012607199	0	0.181245218712466	0.0856631417180382	0.0826862126549115	0.00453176748648127	0.104889664151422	0	0	0	0.13	0.101382400054605	1.07527559732428
TCGA-GC-A3WC-11A-11R-A22U-07	0.184355684564309	0.0136283651439673	0.048532788245115	0.0430031470902665	0	0.366265945575008	0.0195958292087249	0.0447123937234778	0.0435430259419644	0.003385550654148	0	0	0.0102095337095443	0.0357939240557091	0.00630528693857415	0.0624555815583304	0	0.0269924381710728	0.0726687485189243	0.0169104104718115	0	0.00164134642905198	0.038	0.183467872774989	1.01538378650634
TCGA-K4-A5RI-11A-11R-A28M-07	0.0155251572932866	0.019473273210705	0.0395418078451385	0.135085289466989	0	0.0954225484554223	0.0601428054431354	0.0378054647617927	0.115386772806322	0	0	0.0246292397299941	0.0273389967807345	0.0574733284036758	0.0413419934739833	0.13631024741623	0.007322506090711	0.0572659327622115	0.111999649827885	0	0	0.017934986231784	0	0.425262048126552	0.904888230177206
TCGA-CU-A0YR-11A-13R-A10U-07	0.236141906932824	0	0.107326406590329	0.123173293377039	0	0.15389559593358	0	0.0590822255529192	0.0219630229961607	0	0	0.0689301879184232	0.0032520662495826	0.0109275698247094	0.0327778707228412	0.076613823431223	0	0	0.0899283142902313	0.015987716180137	0	0	0.031	0.195555743239974	1.00685892519561
TCGA-GC-A6I3-11A-11R-A31N-07	0.0861182608945612	0.0467900280306926	0.0995246658980604	0.162377389305811	0	0.119271392501082	0.0621935872064951	0.0768575522715581	0.113215559262504	0	0	0	0	0.041220118018786	0.00566017907479059	0.0803641613105103	0	0.0518838950743126	0.0395925728454411	0	0	0.0149306383053947	0	0.417991717862739	0.908049805416971
TCGA-BT-A20N-11A-11R-A14Y-07	0.156864694223788	0	0	0.0217903126058754	0	0.186982875868164	0.0050836296351615	0.0299694245400349	0.00631731397092516	0.000655099030714272	0	0	0.0964301091411437	0	0.0108744344150123	0.255446459096314	0.0245996796997789	0.0110889615573103	0.109793137745407	0.0179569903835277	0	0.0661468780868435	0.22	0.0714896816310638	1.05197097185129
TCGA-GD-A2C5-11A-11R-A180-07	0.0993230904552269	0.0130128980613471	0.0982711774784153	0.0918586416091503	0	0.357805802879749	0	0.00742087454596065	0.0757319729706724	0	0	0.0418246914884317	0.0115006416341231	0.0116836195996125	0.00613298963725991	0.0344270120364818	0.0878329223998975	0.020167465838772	0.0403012014183325	0	0	0.00270499794656737	0.445	0.0301033453660403	1.08015111272396
TCGA-K4-A3WV-11A-21R-A22U-07	0	0	0.121258609868852	0.0838636220850872	0	0.315018599943033	0	0.0344003775568709	0.00716402893871049	0	0	0.103871639362528	0.0299584936822254	0.0118305482916486	0.028498762786013	0.100361975940644	0	0.0165493124899307	0.147224029054457	0	0	0	0.358	0.0435344067759797	1.07312599142551
TCGA-BT-A20W-11A-11R-A14Y-07	0.0365917660363951	0	0.0119265621881615	0.243469251673495	0	0.153085885099251	0	0.0492887841818448	0.0552939653700976	0.0462868966213301	0	0.0749005872049396	0.0141650092758842	0.00212263489007634	0.0565768771045171	0.0892985763723201	0.0457994991683942	0.0108564818249529	0.110337222988341	0	0	0	0.012	0.259820272978076	0.991541926486623
TCGA-BT-A2LA-11A-11R-A18C-07	0	0	0	0.276400940391336	0	0.178181213043934	0.0287799264885258	0	0	0.157373320269733	0	0.0121891396309025	0	0	0.00912659504168215	0.148604797984831	0.0551781170172956	0.0246599294579209	0	0.109428688435769	0	7.73322380708397e-05	0.163	0.0868585911514441	1.09023083077667
TCGA-BL-A13J-11A-13R-A10U-07	0.073470154451182	0	0	0	0	0.303092943788369	0	0.00357212812900422	0	0	0.00325705865346596	0.0585887932275645	0.0504562591129566	0	0	0.254955717422053	0	0	0.206220852485484	0	0.00463974302583945	0.0417463497040804	0.076	0.127246841755615	1.0354427431964
TCGA-BL-A13J-01A-11R-A277-07	0.10595715786985	0	0.0661453593365743	0.0483905730216683	0	0.0691858658252191	0.0246514432877233	0.0182074525312937	0	0	0.016812364469226	0	0	0.253538161895932	0.0827351458763884	0.159239341958906	0.0302975973470648	0.0451379024042116	0.0621312558266647	0	0.0175703783492787	0	0.874	-0.0203423357205398	1.10322873871415
TCGA-FD-A3SM-01A-11R-A22U-07	0.00451373628006118	0	0.0468224559427787	0.0192705836293822	0	0.12765796407886	0	0.0131294161693479	0.0214626349172255	0.0147490879433059	0	0.0591926180287922	0	0.484473487857291	0.0668521887215249	0.0718690005846779	0	0	0.0700068258467524	0	0	0	0.166	0.0858478455116516	1.10870183809529
TCGA-K4-A4AC-01A-21R-A26T-07	0	0	0	0.0651291447248045	0	0.251402617195638	0.0410830849279798	0.0122137172875683	0.00872685333630442	0	0.0273666615365749	0.00978614569829061	0	0.190999480476415	0.101360646588285	0.246275635966545	0.0248218289407099	0	0	0.0201860488033317	0	0.000648134517552701	0.00900000000000001	0.284606694406551	0.978425753588704
TCGA-2F-A9KR-01A-11R-A38B-07	0	0	0.0544375390610842	0.156705114613924	0	0.1527247191005	0	0.161635322436189	0	0	0.00205536331424492	0.0771180312446859	0.0365943714321885	0.0537746368680534	0	0.0511647674187082	0.0414195815651571	0.123571905774852	0.058077049117623	0	0.0100742050142968	0.0206473930384921	0.384	0.0397882547229572	1.07533950751722
TCGA-XF-A9SY-01A-21R-A42T-07	0.0237378934342406	0	0.0927791171135361	0.0422073939181375	0	0.10659777158952	0.0816917881052506	0.00745265214206564	0	0	0.0459833982539439	0.0259612194168284	0	0.185255396338874	0.133735477884011	0.118242403828596	0.00664939578780306	0	0	0.125101339568256	0	0.00460475261893771	0.00900000000000001	0.278818287242735	0.979052175471895
TCGA-FD-A5BT-01A-11R-A26T-07	0.00768195949134249	0	0.0182877106424916	0.224865944028803	0	0.0225759002098814	0.0723549517818624	0.0455752049154501	0.0147913087802956	0	0	0.102732847084833	0	0.0412516856067647	0.113253904879	0.252591037366977	0.00829245570353819	0	0.0663393907874095	0	0	0.00940569872135011	0	0.53043289658717	0.848676357221446
TCGA-YC-A8S6-01A-31R-A38B-07	0	0	0	0.0332161452183298	0	0.168413231998626	0.0481285964422496	0	0.116088911858692	0	0	0.00668435450962354	0.0629057745002512	0	0.00360832291075739	0.10397581407026	0.0601003084910974	0.168578102603165	0.0989779780994008	0.0954934803277405	0	0.0338289789698075	0.00900000000000001	0.280538162369721	0.969933681731306
TCGA-2F-A9KW-01A-11R-A38B-07	0.140029645871701	0	0.0250343365867654	0.00117086957605275	0	0.0335950653164835	0.00500824187314099	0	0.0554422298821222	0	0.00980466212602897	0	0	0.304115152130117	0.0218151612629575	0.192478039665088	0	0.123357082262524	0.00561251826962489	0	0.0254141689304208	0.0571228262469726	0.07	0.130181564341395	1.06258365114056
TCGA-FD-A6TG-01A-11R-A32O-07	0.0276888948968031	0	0.104501886676966	0.0970398427681991	0	0.127822253840068	0.00615216596470514	0.0169930100109477	0.0591300091891573	0	0	0.0315610343652089	0.00927133775158013	0.119748714809749	0.0713331876378751	0.203230637717676	0.0464476533604049	0	0.0790793710106592	0	0	0	0.03	0.19982441936746	0.998212466562933
TCGA-XF-AAMR-01A-31R-A42T-07	0	0	0	0.00717394145784934	0	0.135882475115991	0	0	0.0360936402241629	0.00193754704790372	0	0.0483958284169837	0.00143649441700007	0	0	0.407714693558792	0.142305753092409	0.0265781058984647	0.180366281487443	0	0	0.0121152392830007	0.04	0.177162565032671	1.02410710344263
TCGA-FD-A5BZ-01A-11R-A28M-07	0.0938473236382131	0	0.156682119600236	0.00570997810809148	0	0.0336531640175491	0	0.025472316451803	0.0413692972712372	0.00688662977700511	0	0.0207991359031566	0	0.370631437055845	0.0691062173592714	0.113626629713796	0	0	0.0619977027511292	0	0	0.000218048352666662	0.00900000000000001	0.273702992907269	0.984307345754066
TCGA-DK-A3IM-01A-11R-A20F-07	0	0	0	0.066074375786585	0	0.117841140994303	0	0.120424288648554	0.015348080521907	0	0	0.00839611439737428	0	0.530226426645518	0.0534477742891779	0.0286199187619275	0.000552409725704018	0	0	0.0389519889930121	0	0.0201174812359362	0.013	0.256147384410741	1.02982666834538
TCGA-G2-A2EL-01A-12R-A18C-07	0.111234525159214	0	0.00914956269871422	0.167700914550092	0	0.109269787518071	0	0.100921194819275	0.0323699740411497	0	0.00465597650202974	0.0679755104692529	0.00469255423912977	0.19539735344415	0.0826135072842331	0.0294947055564797	0.056567092435173	0	0.0279573412830362	0	0	0	0.944	-0.0321603476362158	1.11243450403079
TCGA-CU-A72E-01A-12R-A33J-07	0.00125902498357488	0	0	0	0	0.150625475791339	0	0.0360735455443149	0.0404506810124516	0	0	0.0527780979169052	0	0.409069332930374	0.0243938662646908	0.197148425520981	0.0110024893171434	0	0.0682930250298393	0	0.00649621285991842	0.00240982282846801	0.023	0.218336175137794	1.03313105222452
TCGA-ZF-AA4X-01A-11R-A38B-07	0.0466530550507199	0.0145470191511304	0.0684631044232012	0.11823116737394	0	0	0	0.0732784928854466	0.0891714344059908	0	0.0771469100828021	0	0.0170147298505538	0.10019362975082	0	0.070247624510756	0.00371993423265019	0.306512684576288	0.0107539730566467	0	0.00406624064905438	0	0.866	-0.0191080284399243	1.11349633191906
TCGA-4Z-AA7S-01A-11R-A39I-07	0.0690529226769051	0	0.0519080449828771	0.0252935313969836	0.0493994630691898	0.119152640199776	0	0.178539685208781	0	0	0	0.0143454638819059	0.0168707940234048	0	0.00681081449900502	0.134836697823741	0.0530239054663052	0.140360530983575	0.135383885966695	0	0	0.00502161982085457	0.518	0.0197800113824785	1.06489946801199
TCGA-DK-A2I4-01A-11R-A21D-07	0.0144825487028116	0	0.0434276038233166	0.209793655804665	0	0.109871573319654	0.116109817110221	0.0186114720842434	0	0	0	0.0499249654487235	0.0143778531932757	0.0467169064229246	0.0881983499029482	0.214076241471133	0.0181951064047303	0	0.0525741880659839	0	0	0.00363971824536895	0.001	0.401008573260382	0.91570421623564
TCGA-4Z-AA89-01A-11R-A39I-07	0.00851434361440178	0	0.055571662894298	0.0836414202255482	0	0.225179622209402	0	0.194858397620729	0.0355355947065153	0	0	0.07435498277252	0.012231864540519	0	0.128861666054895	0.0882830217149342	0.043122615020993	0.0438701549841868	0	0	0.0059746536410569	0	0.499	0.0227165722087804	1.10528950276588
TCGA-KQ-A41O-01A-12R-A352-07	0.0319312165134391	0	0.00879327239671493	0.556901063181895	0	0	0	0.0450961211703573	0	0	0.114172149010639	0	0.0472591732864057	0	0.00317742879886739	0.0541497293891963	0	0.0255389535463587	0	0.107393395615506	0.0055874970906209	0	0.511	0.0212445060471758	1.15624250050573
TCGA-E7-A7XN-01A-11R-A352-07	0	0	0.00325185203321454	0.3807925564273	0	0	0.169467919342927	0.0307469138704853	0.020582003878422	0	0.0719246740733202	0.00756397943381173	0.00722540416588533	0	0.144598316250184	0.0712755497141105	0.0453796736083393	0.0113211828076751	0.0358699743943249	0	0	0	0.004	0.334071330685697	0.963430569037719
TCGA-XF-A9SM-01A-11R-A42T-07	0.00627442548545641	0	0.0146932941836474	0.202884807223076	0	0.0315273811289443	0.181090555626541	0.044003549261096	0.0290251573805586	0.00464208213056766	0.0523557525202163	0	0.029525060148273	0.105344269407471	0.0786165551019801	0.190045673667204	0.00284584322081731	0	0.0271255935141521	0	0	0	0	0.439979206662584	0.897195740273507
TCGA-DK-A3IS-01A-21R-A21D-07	0	0	0.0166685165599193	0.182105791721774	0	0.0321702218502818	0.0184934154364721	0.18573053678501	0.0362942839813319	0	0	0.0899993346492965	0.0668742653697519	0	0.0621150419362547	0.0796769990597802	0.128887092961337	0.0305870941134493	0.0700181535002114	0	0.000379252075129525	0	0.687	0.00100658870760403	1.0909589732522
TCGA-DK-AA6T-01A-11R-A39I-07	0.161081370017884	0.559411872220015	0.0290067777428082	0.0550924393221868	0	0	0.0574025811034894	0.0136544810929362	0	0.00041054699289768	0.0175800516123522	0	0.00874589195032936	0	0	0.0224505804028848	0	0.074417836431426	0.000745571110790441	0	0	0	0	0.512940908364662	0.859664764639325
TCGA-XF-AAN0-01A-11R-A42T-07	0.0114701923174127	0	0.121902936091616	0.166517569856792	0	0.192064265051218	0.0163573771109614	0.0613345192442486	0.0265434511129868	0	0.00315326384083795	0.0183318773764429	0.0110166521092694	0.00928476284672103	0.109540729889383	0.172445632617911	0	0	0.0343633539579568	0	0	0.0456734165762428	0.209	0.0735422559367786	1.05705409577217
TCGA-GC-A3YS-01A-11R-A23N-07	0	0	0.00439546903525234	0.00892986586105811	0	0.286417850793177	0.0294080014366376	0	0.0391043532574271	0	0.0569852426151079	0.0325710987447344	0	0.163227749860301	0.00595701515666461	0.206499318977051	0.0589259345008307	0.0693187893106356	0.0382593104511229	0	0	0	0.00700000000000001	0.307645375093878	0.9612018693947
TCGA-CF-A47S-01A-11R-A23W-07	0.00178309874056621	0	0	0.0949248541098278	0	0.146177728786416	0	0.0579569583487285	0.217705033743512	0	0	0.0914566336567997	0.0335596270902494	0.0550480027880672	0.0698155932189499	0	0.0710815079417221	0.113723950958314	0	0.0382522795595574	0.00851473105728997	0	0.135	0.0990707403794216	1.07053015706216
TCGA-E7-A8O8-01A-11R-A36F-07	0	0	0	0.0856628268234668	0	0.236699049871213	0	0.0613168394413897	0.03406010599715	0	0	0.0722881052842521	0	0.226070931110992	0.0155348869490477	0.107087438165904	0.056811900679497	0.0486731880434042	0.0557947276336833	0	0	0	0.203	0.0765527547006374	1.07001898238199
TCGA-KQ-A41R-01A-21R-A352-07	0	0	0	0.0153160829101287	0	0.183262722671078	0	0.0211022751561396	0.12868820458726	0	0	0.0459578632351909	0	0.0663071472453123	0.0489647731218499	0.247255018923639	0	0.106301970894521	0.128129994195077	0	0	0.00871394705980478	0.743	-0.00474163095872151	1.09034188566765
TCGA-DK-AA6W-01A-12R-A39I-07	0.00917213365347278	0	0	0.0364970513393939	0	0.122466272833151	0.00152222105696329	0.0440312913113798	0.0619841764802115	0	0.00966335905414192	0.0112992305236179	0	0.121429481195303	0.075547958175659	0.117479158697379	0.378367831821639	0	5.07665547083998e-05	0	0.0104890673029795	0	0.001	0.351015224338656	0.944781035839251
TCGA-E7-A6MF-01A-12R-A32O-07	0.0546220208129907	0	0.00131550807183247	0.113101347703445	0	0.2531231050195	0	0.0969558101734022	0.0534433108476017	0	0	0.0454151625818043	0.0893144468774472	0	0.0278426726591278	0.119935097615677	0.0739232603391599	0.0276569727579732	0.0291561626432463	0	0	0.0141951218967921	0.205	0.0754320572174236	1.05979709428767
TCGA-GC-A3I6-01A-11R-A20F-07	0.0124371294579924	0	0.00510103097084201	0.0339962996761468	0	0.123857315122129	0.0260533725020796	0.0688752503099198	0.00651413930363849	0	0.0221440779276712	0.0655163457885726	0	0.108207095616339	0.157273541213725	0.133959949954877	0.00257671425812077	0.105200870771707	0.12828686712624	0	0	0	0.001	0.355469599429765	0.944296918165684
TCGA-DK-A2I1-01A-11R-A180-07	0.0981214678829421	0	0.192179381219571	0.0452694889516344	0	0.0443294788670388	0.0390806757008531	0.00990113551573989	0.0590511593955428	0	0	0.0343399746421212	0.00619329218541181	0.0664262693566406	0.13531406541983	0.139540237410274	0.0746394697109689	0	0.0527477885175162	0	0	0.00286611522391558	0.041	0.171183368030509	1.00824335059004
TCGA-DK-A3IQ-01A-31R-A32Y-07	0.0425258444678785	0	0.00487472431770521	0.0137167116598634	0	0.382146394589517	0	0	0	0	0.0253898092824938	0.00589043926476075	0.0100854222378769	0.144364162979767	0	0.274644931072121	0	0.00961998138019443	0.0867415787478221	0	0	0	0.108	0.110402081386626	1.05079328129895
TCGA-K4-AAQO-01A-11R-A38B-07	0.0975887224760507	0	0.0646366697259365	0.0715852665959689	0	0.0778298889358458	0	0	0.094057893425668	0.00910551423398524	0	0.0272569376817165	0.0397151885786237	0.0146364405605967	0.0965388671441765	0.203123908824124	0.0593269407802816	0.00354541386638452	0.141052347170641	0	0	0	0.039	0.178316642349914	1.00489439526902
TCGA-ZF-A9R1-01A-11R-A39I-07	0.157321467098737	0	0	0.0930629872894342	0	0.203146310561122	0	0.0254315978117813	0.115623529114505	0	0	0.0491570542423152	0.0401169175412335	0.0769887273812399	0.0439325627517989	0.059809629936162	0.0015137801371615	0	0.13389543613451	0	0	0	0.442	0.0305453441980018	1.07501967768347
TCGA-GD-A3OP-01A-21R-A220-07	0.0355754851507327	0	0.0366170199153663	0.106040213683138	0	0.283649287085605	0.011384280271451	0.0127334742923948	0.00589467098398313	0.0237337380662855	0	0.0534929719860137	0	0	0.0849690292215685	0.157189429360348	0.0750109647407932	0	0.11370943524232	0	0	0	0.687	0.00101330545323195	1.08736459873845
TCGA-XF-AAN8-01A-11R-A42T-07	0.032462160702042	0	0.0102550650921021	0.0434316366515698	0	0.127226141164811	0.0472798816365435	0	0.00330282863859159	0	0	0	0.0334854499915125	0	0.0257277488940367	0.405633317481213	0.000312094920419076	0	0.137651651032206	0	0	0.133232023794953	0.001	0.408748223235328	0.913263019227371
TCGA-4Z-AA82-01A-11R-A39I-07	0	0.0162005787551788	0.0130903981368208	0	0	0.171850295623765	0	0.0862897831231953	0.00884255612995836	0	0	0.0883260165713623	0.0151377148895958	0.0272870287910091	0	0.0358154881634692	0.232088134960871	0.223364980600454	0.0791688009594844	0	0	0.00253822329483616	0.02	0.228127197247145	0.998314997995903
TCGA-FD-A3SS-01A-12R-A22U-07	0.0232134090144109	0	0.0782051647228207	0.172012476918595	0	0.149246631644065	0	0.0379519688458092	0	0	0	0.0907203741546697	0.00703084968503883	0.26782161400436	0.110885429041027	0.0486484901625346	0	0.00277140545048324	0.00222402714089055	0	0.00016657022835824	0.00910158898693638	0.045	0.166918630015327	1.03956270772945
TCGA-BT-A0YX-01A-11R-A10U-07	0.0162557950161994	0	0.0335271868179875	0.223044591486433	0	0.11213109907097	0.0933706574283615	0.057800754999975	0.00543909174191036	0	0	0.00938906703660399	5.37851461231209e-05	0.071283466348634	0.0924929875020122	0.074841954426842	0.0493023259761569	0.0539268818157714	0.0662963696951795	0	0	0.0408439854908396	0.01	0.270213304010315	0.974767293207693
TCGA-DK-A3IN-01A-11R-A20F-07	0.0420132425230677	0	0.0645270399777985	0.108080163056328	0	0.115266032794892	0.0311859312107497	0.0408285778317685	0.0472219904652192	0	0	0.0265680404360789	0.00179544746104973	0.106231588068495	0.0495908295467155	0.293688494668331	0.0355487191999078	0	0.0197704713447381	0	0	0.017683431414859	0.012	0.259499779397917	0.978221711565535
TCGA-DK-A3WW-01A-22R-A23N-07	0.0127890750347843	0	0.0257930288893383	0.266796611307734	0	0	0.204842811288338	0.0286639288129905	0.0400625798949144	0	0.120819233803912	0	0.00865064072421918	0.011278219302736	0.123917623597769	0.0993143217074783	0.0269923537621644	0.00888247003472714	0.0147602446126842	0	0	0.00643685722621046	0.001	0.363362939395491	0.940805061687743
TCGA-ZF-AA4N-01A-11R-A38B-07	0	0	0.0382400823148532	0.146383660407613	0	0.111767123147135	0.0760457040157949	0.0333830148870722	0.00715921420337961	0	0.00177135955218723	0.0127132754023963	0.110949936079315	0	0.105380212064336	0.103961825870444	0.172176200675788	0	0	0.059308999024431	0.0207593923552541	0	0.072	0.128891623956666	1.03004959853727
TCGA-FJ-A871-01A-11R-A352-07	0.00686854599895612	0	0.0265919280086058	0.0432832293494647	0.257845508094921	0.228435195726908	0.167914384928613	0	0	0	0.056866671740465	0	0	0.154579898540136	0	0.018107059505347	0.000898925392155685	0.0132184550526473	0.0253901976617808	0	0	0	0.04	0.17715186080481	1.03338689689924
TCGA-CF-A1HR-01A-11R-A13Y-07	0.00465168796087344	0.0104376763444454	0.102138485471508	0.214848138532593	0	0.119785333881457	0.0394915891142209	0.020783903491829	0.06099074963138	0	0	0.0368995280200981	0.0106246381086365	0.031263782148068	0.0345424847371434	0.122401083573214	0.0358957610549802	0.0685317177482701	0.0867134401812823	0	0	0	0.14	0.0973529195178664	1.04036172895532
TCGA-BT-A20U-01A-11R-A14Y-07	0	0	0.0606742430499805	0.0879845259117954	0	0.0636199342194846	0.00691209193729888	0.0588245490250269	0.061106224654035	0	0.0030447352232079	0.021501404338143	0	0.293888247702806	0.0783841802482721	0.197787769141775	0.0277293690040517	0.00204034313418122	0.0297451237766797	0	0	0.00675725863326248	0.025	0.213170327529057	1.01361108676208
TCGA-ZF-AA5P-01A-11R-A39I-07	0.096518506960976	0.00437802195430687	0.244553246207321	0.114046906830713	0	0.10404268086137	0.0431580247412167	0	0.0490481030230648	0	0	0	0.0268511843791318	0.0247684043622648	0.151652541272984	0.00875333580861681	0	0.0624972915467053	0.0670647925127996	0.00266695953853023	0	0	0.092	0.116900545964231	1.03968876877195
TCGA-G2-AA3D-01A-11R-A39I-07	0.0118947819081104	0.160644496736117	0.0355616980768472	0.176655600712921	0	0.0881216473516371	0	0	0.171517006211069	0	0	0.0350898850132721	0.0244565177034509	0.00873575030578197	0	0.0921496292994688	0	0.14979785564354	0.0411880905182397	0	0	0.00418704051954417	0.866	-0.0191120570443587	1.09575251359331
TCGA-ZF-AA54-01A-11R-A39I-07	0.0167322862242793	0	0	0.0489648398376744	0	0.074283647913148	0.0088754756171825	0	0.0432227405466109	0.00130112070410061	0	0.0137431947263898	0	0.191531979327704	0.0446045972932275	0.520442234601987	0.00695216390737489	0	0.0293457193003207	0	0	0	0	0.641987752806295	0.769902676337277
TCGA-CU-A0YR-01A-12R-A10U-07	0.0634816432811049	0	0.0674335603287233	0.0642900695654449	0	0.00156100299377826	0.0735499172550823	0.028647588684999	0.0139573873729281	0	0.00473123631365237	0.0233898124816315	0	0.382830699966483	0.0565026771773301	0.132600599343113	0.046346522094485	0.0165569740849214	0.0238102356434558	0	0	0.000310073412867479	0.03	0.197688889002304	1.02850988789788
TCGA-GC-A3OO-01A-11R-A22U-07	0.0159260388222404	0	0.00911676985894534	0.0307731354216638	0	0.0680478167891082	0	0.0517414987005581	0.0505229088618753	0	0.0196813593860066	0.0187973680467535	0	0.426583508369599	0.0424288331739073	0.159407610858544	0.0163585529074603	0	0.0906145988033383	0	0	0	0	0.533524223152123	0.845513360173781
TCGA-XF-A9SW-01A-11R-A42T-07	0.0723607591151778	0	0.0987132782563945	0.0244281704052493	0	0.134537785205048	0.00280121328055386	0.0118450449626664	0.00452433932867176	0	0	0.0584342692164382	0.0216073247095111	0	0.0175286929688077	0.353790720971143	0.0092247303617397	0.0476159650693568	0.13248474535706	0	0.00329433777511985	0.00680862301706084	0.0570000000000001	0.146236846329256	1.01921723138082
TCGA-BT-A20P-01A-11R-A14Y-07	0	0	0.113993426123691	0.136559284051211	0	0.215975366284497	0	0.00304222925796001	0.0149415572559425	0	0	0.0795129530480899	0.0162892860059633	0.0770665075130943	0	0.160247863517601	0	0.18237152694195	0	0	0	0	0.423	0.0330725177143629	1.08185599600228
TCGA-FD-A6TA-01A-12R-A33J-07	0.0114842746818305	0	0.234026899467559	0.0405721140284159	0	0.143461449297498	0	0.0295930544585745	0.0489749700589091	0	0	0.035428681554712	0.00326167911221501	0.132324989842095	0.126775216310624	0.147466360019201	0.0142209422939291	0	0.032409368874436	0	0	0	0.01	0.268836166546304	0.972424022084062
TCGA-GV-A6ZA-01A-12R-A33J-07	0	0	0.0967121077053846	0.190032875547906	0	0.0765698357094508	0.0170189260441741	0.115156360469634	0.0653399336869923	0	0.0784667477694305	0.0114064720351959	0.00826450213863877	0.0705800422739294	0.0849948249982371	0.044082525644792	0.0507807780835842	0.0371059692533702	0.0534880986392807	0	0	0	0.0629999999999999	0.138381133866605	1.03380246391994
TCGA-GV-A3QH-01A-11R-A220-07	0.0471419637069623	0	0.0187096320512177	0.0882154956193044	0	0.112410586357222	0	0.0363351981888751	0.0369845904211418	0	0.00423269760111931	0.033601583840041	0.040837305544645	0.194631201194672	0.013150782464337	0.0953042963030821	0	0.27844466670738	0	0	0	0	0.912	-0.0265779798758452	1.12882005114099
TCGA-CF-A5UA-01A-11R-A28M-07	0	0	0	0.0752748452948754	0	0.149067519716664	0	0.0679397414010656	0.089221605874035	0	0.000116582518387765	0.0506697990980513	0.0186573851899905	0.121474852841881	0	0.152547921262229	0.207761178374588	0.0242919099161207	0.0429766585121118	0	0	0	0.116	0.106283472676918	1.04723619561992
TCGA-H4-A2HO-01A-11R-A180-07	0.0850364622427489	0	0.0422628458307521	0.140876111290134	0	0.111283702510068	0.0232763534165851	0.00504140272224418	0.125110289566133	0.00534230142126632	0.0371147076136673	0	0.00169699945331329	0.226627166601456	0.00921959403569545	0.0675876621488576	0.00563829104969427	0.0918308928703334	0	0.0220552172270513	0	0	0.596	0.0111013426104247	1.08810493588416
TCGA-BL-A0C8-01B-04R-A277-07	0.0569648907586869	0	0.120759245747334	0	0	0.265584798608233	0	0.065695046950608	0	0.0108184268679093	0.0304308321747583	0	0	0	0	0.22205079497886	0	0.124175605390954	0.00438607817092029	0	0.0991342803517366	0	0.965	-0.0387542339957591	1.08519341458947
TCGA-SY-A9G5-01A-11R-A38B-07	0	0	0.0368547909697966	0.185864641055653	0	0.0453816070761548	0.0188622246073585	0.119556551635119	0.0349893313235754	0.0203393694121401	0.0170545019601647	0.0336690994738614	0	0.0521284964802657	0.00128800722505231	0.184184264261959	0.00104387487984763	0.195210725795415	0.053572513843638	0	0	0	0.001	0.393085790109102	0.920143854474247
TCGA-4Z-AA7O-01A-31R-A39I-07	0	0	0.111870137481691	0.190409798309372	0	0.157183471157126	0	0.119431800366503	0.00948310482229271	0.0536946669214098	0	0.0502595717553163	0	0.00138010078989081	0.0123310303443652	0.0858650999444849	0.0473501129854682	0.116190698928883	0.0352463698973781	0	0	0.00930403629581792	0.043	0.167921678635193	1.02533567591361
TCGA-FD-A3B5-01A-11R-A20F-07	0	0	0.0327851475240248	0	0	0.219624675569215	0	0.055881995251481	0.010645680871801	0	0.0297359236333629	0.00313136299209113	0	0.3670987124762	0.0102039801340052	0.114931640641174	0	0.121197620308275	0.0169585224407869	0	0	0.0178047381575826	0.173	0.0827155913882739	1.08849676053052
TCGA-BT-A20X-01A-11R-A16R-07	0	0	0.185021150615449	0.0791157024223564	0	0.0318816784312959	0.0616592204711629	0.04781920416852	0.00436908687161959	0.000419449146176731	0	0.0362927960507505	0.00735639899104727	0.151107657102101	0.16596462643645	0.120570877214975	0.01000261740223	0.0634107466455467	0.0331201594545466	0	0	0.00188862857577275	0.01	0.269962189766344	0.981177170531245
TCGA-CF-A47T-01A-11R-A23W-07	0.0873493799628212	0	0.067513285075177	0.0846438682399306	0	0.151094145660029	0	0.076848557713636	0.225300210316805	0	0	0.0514755784775538	0.0432511525106531	0	0	0.0412884901621814	0.0943788770502089	0.0646721659801711	0.0104379315787412	0	0.00174635727209143	0	0.254	0.0634710919237679	1.0661100557148
TCGA-GV-A3JZ-01A-11R-A21D-07	0.116201945552353	0	0.0880566790500043	0.087126453655564	0	0.0760291400560367	0.0031754289601395	0.0300718031406306	0.0213968783286782	0	0	0.0408715513152105	0	0.18881043022585	0.0680342172537755	0.193906255254353	0.0669922180482242	0	0.0181780777757285	0	0	0.001148921383452	0.0659999999999999	0.134238218171639	1.03140644280368
TCGA-GC-A3BM-01A-11R-A22U-07	0.0470841248431065	0	0.00856593989716336	0.144902099293215	0	0.180117378838949	0	0.164002545646341	0.00896976884695939	0	0	0.0365630792511392	0.0145175001768641	0	0.197388029372778	0.0536669287073305	0.112836695250364	0.00603956730475876	0.0253463425710314	0	0	0	0.131	0.100766270076865	1.07779744286794
TCGA-UY-A78N-01A-12R-A33J-07	0.0251082746597657	0	0.0188234622093265	0.144745719325175	0	0.241389963753701	0	0.0659395968973565	0.159929937452466	0	0.0184260785210532	0	0.0632347805071639	0	0	0.125974351028953	0.0440704354306433	0.041027854076282	0	0	0.04670920751246	0.00462033862565399	0.185	0.0795554388455845	1.06623073235737
TCGA-4Z-AA83-01A-11R-A39I-07	0	0	0.00332609437715694	0.0456582568244112	0	0.0812244451174113	0	0.0410430347988169	0.113300775251871	0	0	0.0787835040285497	0	0.208852993149549	0.0428195849524527	0.08968821408204	0.0581719805020525	0.148821930687907	0	0.0429272730011035	0	0.0453819132266787	0.172	0.0832284398741543	1.07268180087629
TCGA-DK-A3WY-01A-11R-A22U-07	0.239846879659128	0.227549982023821	0.0515913468126539	0.0948408494289176	0	0.120774968262672	0.00849297559420877	0.0292502698688915	0.0743752544235212	0	0.0015455353713674	0	0.00154617962591859	0.0641785157246928	0.0454782084546932	0.0301679736439084	0	0	0.0103610611056051	0	0	0	0	0.44600742748448	0.895095411469073
TCGA-FD-A5BY-01A-31R-A28M-07	0	0	0	0.0347172518419209	0	0.142222266854459	0	0.010244993760868	0.0247191729133903	0.0176368239155197	0	0.0513651352837317	0	0.292016639260834	0.0601247304811274	0.129911380563574	0.0875216249090262	0	0.14089567368323	0	0	0.00862430653231819	0.002	0.343268878836517	0.948721603363365
TCGA-E7-A5KE-01A-11R-A28M-07	0.205787184703541	0	0.0425663950567463	0.0289642514072975	0.0138709525867457	0	0	0.103952491996661	0.0959370402365176	0	0.0299604601488812	0.0118592366457119	0.0305366128177849	0.071904646481728	0	0	0	0.341138019441144	0	0.0065406254278982	0	0.016982083049343	0.504	0.022053094016992	1.10456138027602
TCGA-DK-AA6U-01A-11R-A39I-07	0.0534358569016423	0	0.0577700663575348	0.0980461473043201	0	0.0144080956607049	0	0.0459241575640331	0.15933281233845	0	0	0.0881520608688936	0.0326607122596519	0	0.0646038893971908	0.0604770516997422	0.102893940224221	0.0625012760570971	0.137279944257161	0	0	0.0225139891093567	0.595	0.0113424099088659	1.07291314889944
TCGA-FD-A43X-01A-11R-A23W-07	0.000468347419605601	0	0.0978995608970907	0.131816716937469	0	0.121961120771637	0	0.0398227818268537	0.0097255374503217	0	0.0912845248825719	0.00922436338728607	0.0318831377084421	0.0669703155050492	0	0.227322360576014	0.0184306901910842	0.0842411648398136	0.0689493776067611	0	0	0	0.872	-0.0201823809941451	1.08438244446065
TCGA-FD-A5C0-01A-11R-A28M-07	0.0325266364408259	0	0.0447508287814122	0.0208517799095812	0	0.175038553322688	0.0271908081931193	0.0214550495322754	0	0.00661448814165813	0	0.0407488354696799	0	0.169146994178779	0.0189696575261034	0.165833101274019	0.0708470348653558	0.0526772200381578	0.123172385733029	0	0	0.0301766265933152	0.263	0.0608423363382757	1.05605732931399
TCGA-E7-A85H-01A-11R-A352-07	0.0942130107302222	0	0.0604045270616199	0.224477897294533	0	0	0.0468562965160574	0.0351906871582187	0.0744776695592128	0	0	0.0400685584293763	0	0.106041657114408	0.109506614143702	0.150389852608513	0.00141722617477956	0.0153647641635237	0.039899820089319	0	0	0.0016914189565142	0.0620000000000001	0.139848365909079	1.03139053654995
TCGA-GC-A4ZW-01A-11R-A26T-07	0.0482099077325873	0	0.104452866580738	0.165511028467862	0	0.0835753513147546	0.0952193656395013	0.0940032135121155	0.00644488738486149	0	0.00431813593526705	0.0469297039752043	0.0109115288406053	0.111269788611085	0.0339404554327606	0.0878008043767774	0.0259117056371297	0.0115306851406114	0.0638558538229095	0	0.0061147175952294	0	0.382	0.040072558339978	1.058222642328
TCGA-BL-A13J-01B-04R-A277-07	0.114716746560916	0	0.0266878323003129	0.00768849729982879	0.0333778923892763	0.229578008174219	0.0195983061429974	0.0293574218752311	0	0	0.0177628325526182	0.00195465381469682	0.00281050391615695	0.0224976350985223	0.0673318499282285	0.256906557821879	0	0.0743540445654383	0.0509811515363379	0	0.0443960660233404	0	0.406	0.0357889950165825	1.06469420577485
TCGA-GU-AATP-01A-11R-A39I-07	0.0466833906999047	0	0.0118946751946561	0.0752814900464708	0	0.11886169055683	0.00538384429505332	0.0176952615262292	0.0499889436096236	0	0.0479075114432532	0	0	0.264563680299887	0.0375211632563259	0.184665715125796	0	0.110324544610125	0.0292280893358454	0	0	0	0.041	0.172134921525133	1.03050351112494
TCGA-DK-A6B5-01A-11R-A31N-07	0.00118896944196486	0	0.000363327597529595	0.057144262937678	0	0.193821719774151	0	0.123242461137582	0.00589113562715063	0	0	0	0.014456442249361	0.137316371902372	0.0724106130917729	0.106684098928809	0.149070081313703	0.0542753562805975	0.0723491780168508	0	0.010174567808166	0.00161141389231223	0.209	0.0738110841456092	1.05766162739923
TCGA-GD-A3OQ-01A-32R-A220-07	0	0	0	0.0291242058529051	0	0.281751906515225	0.0210439870631369	0.0592249867403594	0	0	0.0606353148366128	0	0.0201559397040506	0.199162463563575	0.0314153656463045	0.122291377094933	0.0122152358619165	0.123128336138972	0	0.0203737858686508	0	0.0194770951133582	0.328	0.0473977070861376	1.081774133782
TCGA-G2-A3IE-01A-11R-A20F-07	0.0660934909014512	0	0.223267387110084	0.0280715814432715	0	0.0786585717064453	0.00906205648650931	0.0973248580289806	0.1509588307297	0	0.000765167345370172	0.0149801505396551	0	0.0276308754671395	0	0.210764557277221	0	0.0511236524360372	0.0412988205281355	0	0	0	0.13	0.101267756790462	1.02875148559777
TCGA-YC-A9TC-01A-22R-A39I-07	0.086950779812747	0	0.0126609855721106	0.129467249493761	0	0.109593121025558	0	0.0270372419781297	0.0429335779584381	0	0	0.135806447837369	0	0.206717473508467	0.017069815342427	0.137330511505786	0	0.00393251608336456	0	0.0905002798818431	0	0	0.198	0.0770898695762411	1.08279942957446
TCGA-2F-A9KQ-01A-11R-A38B-07	0.016588471776442	0	0	0.0897823536574638	0	0.241410323975834	0	0.0221311561386374	0.0404000937312737	0	0	0.0338066181048764	0.100064683127911	0.016314315367534	0	0.116349005008718	0.0600756765536327	0.149187892574575	0.112316657251943	0	0	0.00157275273115873	0.841	-0.0156423016572368	1.08752105870976
TCGA-UY-A8OB-01A-12R-A42T-07	0	0	0.004510645993293	0.191808219402959	0	0.170960974674708	0.146093430866968	0	0	0	0.0874931594991187	0.0642623727149909	0.0179862582980138	0.0988196494164276	0.0288626595028154	0.0820658229600232	0.0149240028902647	0.0677483089110155	0.0244644948694018	0	0	0	0.05	0.15751690670279	1.04314668484904
TCGA-LC-A66R-01A-41R-A30C-07	0.0093106193937437	0	0.159876678761282	0.149404994339471	0	0.079741683466733	0.110976744339168	0.0374861337450825	0	0.0142627093769038	0.0744932412420212	0	0	0.0853286981265342	0.0729651668792186	0.116533659181159	0.00776746507385065	0.0527805210050261	0.0199752235108444	0	0.000378401060815206	0.00871806049814627	0.00700000000000001	0.309770936591728	0.954353939114146
TCGA-G2-AA3F-01A-12R-A42T-07	0.0246911401046327	0	0.066562519868388	0.068685304082209	0	0.0300573598430699	0	0	0.0767309945818958	0	0.0776739252547871	0.0108277092785168	0	0.230214798051766	0.116586903883039	0.221826822686597	0.0366012187927312	0	0.0395413035723677	0	0	0	0.501	0.0225677352887682	1.09705431155309
TCGA-K4-A6FZ-01A-11R-A31N-07	0	0	0.0127548466222932	0	0	0.244646811257525	0	0	0.0262259408840149	0.0192625166506379	0	0.011230769121215	0	0.180187080074545	0.101242259165679	0.135157076420423	0	0.0370300311426839	0	0.210865036999476	0.00535427672230085	0.016043354939207	0.033	0.187090785699838	1.03618243539339
TCGA-UY-A9PA-01A-11R-A38B-07	0.00456663701202756	0	0.0147136533630945	0.185745920202613	0	0.22799316080075	0.0215808254035749	0.0915950432699457	0.00769264367077865	0	0	0.111502536203363	0.0295425823079837	0.0886346463031562	0.058631195286744	0.0196356303049867	0.0605375472926072	0.0622881889159953	0.000518356657373863	0	0.0148214330050054	0	0.227	0.0695501804841196	1.08797479536397
TCGA-5N-A9KI-01A-31R-A42T-07	0.00948967492313315	0.0461150481389384	0.0325822694096783	0.0349780863523731	0	0.159849099591211	0	0.00556995123729092	0.0453363493984543	0	0	0.0490113047052662	0	0.111325723489035	0.0439747441861218	0.244646213199891	0.00938492050664968	0.0836995507310603	0.0471710135098526	0	0	0.0768660506210447	0.452	0.0284104862974133	1.07560845649107
TCGA-G2-A2ES-01A-11R-A180-07	0.00691518389597514	0	0	0.0399536021004504	0	0.196305800831184	0.0975680031488976	0.0495461393748128	0	0	0.0711418264776127	0	0	0.195498226631467	0.0838087905998514	0.108973620532677	0	0.105045371703245	0	0.0399020256132658	0.00133950728946572	0.00400190180109503	0.00900000000000001	0.282069853739821	0.976721986594842
TCGA-ZF-A9R4-01A-11R-A38B-07	0.0306414511386792	0	0.0515417575204601	0.12773545210964	0	0.0959746780495521	0.0996524273630764	0.0952886029064051	0.0237276512515484	0.0217868455013839	0.0467250578133897	0.0393536514765753	0	0.0231269875073649	0.0797662813620535	0.113329277043115	0.0305027240080795	0.0625305205504353	0.0583166343982412	0	0	0	0.198	0.0771116850975249	1.05702068282471
TCGA-FD-A6TH-01A-11R-A32O-07	0.121637610905903	0	0.0287307453702067	0	0	0.14867975888393	0	0.0910363167548276	0	0.0232168265537545	0	0.0469043512071344	0	0.255921349560011	0.101169729823127	0.154467882991593	0	0	0.0243917371868099	0	0	0.00384369076270209	0.014	0.250891670675076	0.990488128810673
TCGA-E7-A7PW-01A-11R-A352-07	0.0450550151893851	0	0.0210018851833397	0.200110289128761	0	0.167486459836609	0	0.0545837893511703	0.133284722418677	0	0	0.0840980292788162	0.0369015073562336	0.0823841602309891	0.0449615711200777	0.0291482698086858	0.0258059652007087	0.0402297791971385	0	0.0297747856516434	0.00517377104776515	0	0.087	0.119662707185054	1.05850698574315
TCGA-DK-A1A3-01A-11R-A13Y-07	0.0638009890519541	0	0.067356843257041	0.100347719970756	0	0.146113252058365	0.0380751689111321	0.0346855452068553	0.00226670315963809	0	0	0.0451856958215252	0.00514509364687537	0.0908626885121253	0.0702492370853703	0.188463985824855	0.0140262290293268	0.0292188305687786	0.104202017895402	0	0	0	0.052	0.153389461134008	1.01620537853576
TCGA-GD-A76B-01A-11R-A32O-07	0.0232907318707774	0	0.186022887927194	0.164741220361812	0	0.0663628934082503	0.0450931786842458	0.0642892132913484	0.067535876996094	0	0	0.0366775217843256	0	0.0212727063226793	0.14543711206506	0.107257148144401	0.0518581130609131	0	0.00765084819965214	0	0.0125105478832464	0	0.013	0.257550145050608	0.980277473547845
TCGA-4Z-AA80-01A-11R-A39I-07	0.148157006841056	0	0.175486494358482	0.140490762078316	0	0	0.0449223908711857	0.0643440217428669	0.0524327389528616	0	0.0485876363830414	0.0111074066346766	0	0.0147200616742568	0.0917915437773983	0.0869490484283278	0.0179702439605471	0.0719436810731701	0.0228373306628011	0	0	0.0082596325610127	0.432	0.0316900163746318	1.06296929969259
TCGA-CF-A3MH-01A-11R-A20F-07	0.052127685582471	0	0	0.0868501835862779	0.0827478335000973	0.146947458003369	0	0.090049081538175	0.0455471224246148	0	0	0	0.0464802571808027	0	0.0113487252589824	0.104010319938454	0.130165055515486	0.124298622463814	0	0.0657188662002209	0	0.0137087888072348	0.593	0.0117406652870391	1.07971489988706
TCGA-XF-AAN4-01A-11R-A42T-07	0	0.00695477588575135	0	0.0512716071476581	0	0.0658525791132324	0.0650307638954585	0.0131009148763161	0.00971896716295246	0.00226739177363492	0	0.0339237357977491	0.0807295332370262	0	0.159037964648066	0.223409393569962	0.0249453798362118	0.0251500004972848	0.206053977164953	0	0.0325530153937431	0	0	0.515016865007432	0.857683223497226
TCGA-ZF-AA51-01A-21R-A39I-07	0.0278176786081796	0	0.08705171775706	0.129481734284415	0	0.0405213618798286	0.0222794955060163	0.0581868588770496	0.129235362323912	0.0224841919583642	0	0.0298094121060833	0	0.201885582514051	0.105423493761938	0.115518659698944	0.0128916092988334	0.00675930992786939	0.00665120015018569	0	0	0.00400233134726983	0.387	0.0394222051933285	1.07781748390068
TCGA-CF-A9FH-01A-11R-A38B-07	0.0050752294477926	0	0.00633312147587538	0.100647480112599	0	0.0239885590736496	0	0.143060561711996	0.0825152082999813	0	0	0.00536552504726798	0.0287995930261762	0	0.040152237240625	0	0	0.4495529987832	0.114509485780836	0	0	0	0.055	0.149825741760356	1.08683439965819
TCGA-FD-A6TK-01A-42R-A33J-07	0.0178892364736118	0	0.00861995629807043	0.166790629257128	0	0.0757557747836658	0.13627727448907	0.0636965138296289	0	0	0	0.0380518272647809	0	0	0.135752922766681	0.239633424573713	0.00802693038861553	0.0292307533319656	0.0761284348642461	0	0	0.0041463216788228	0.001	0.367044567988113	0.933287512436979
TCGA-SY-A9G0-01A-12R-A38B-07	0.139969283312979	0.0520255075031519	0.0614830692942851	0.0436695265753896	0	0.178345432509352	0	0.00593676487012595	0.0234186922131694	0	0.00660026533398774	0.0381189363187017	0.029450346901097	0.0930669839398566	0.0308754493262887	0.126631988295671	0	0.0217768730838855	0.127253413414319	0.0213774671077389	0	0	0.042	0.170818112125663	1.00773561266779
TCGA-XF-AAMG-01A-11R-A42T-07	0	0	0.0181238963867726	0.0140343976382016	0	0.387363106185779	0	0	0.0503700423425378	0	0.0305030063143384	0.00139901238987178	0.0562150172664514	0.0694863361565434	0.0304474344372438	0.274120065085486	0.00868095532293491	0.019875680607924	0	0.0294567554643946	0	0.00992429440152126	0.147	0.0939908008364619	1.05601915674353
TCGA-R3-A69X-01A-22R-A30C-07	0.0386240005815273	0	0.0233573410116129	0.0570816551496638	0	0.219218587330078	0.0403264784568803	0.0143277324043952	0.0465764147166182	0	0	0.0290253172285657	0.0294823611135501	0	0.0506584023668341	0.201620692831248	0.130119287223496	0.018533163486122	0.0995253507292825	0	0.00152321537012549	0	0.037	0.184062277759055	1.00306018344701
TCGA-4Z-AA7N-01A-11R-A39I-07	0.23514406295614	0.123516018666229	0.013137311197842	0.0697572830930903	0	0.123245673496985	0.027731053329717	0.083446363397052	0.104501383526974	0	0	0.00267890369706181	0	0.117046248872064	0.0239717957034939	0.0377492704380472	0.0136792952539267	0.0100849116277178	0.0143104247436596	0	0	0	0	0.437318992665238	0.898862551354348
TCGA-HQ-A5ND-01A-11R-A26T-07	0	0	0	0.188970732587738	0	0.183633866624375	0.110209060137674	0.00983039223455719	0	0	0.0503144592864496	0.0189076971246923	0	0.0678459681685542	0.187540934448388	0.0560569870290991	0	0.0603496012012215	0.065672305713992	0	0	0.000667995443258852	0.048	0.163073052681178	1.05440900732597
TCGA-2F-A9KT-01A-11R-A38B-07	0	0.00419907646367675	0.0072617917939425	0.102233490510539	0	0.17613455650934	0	0.0471256566311676	0.0747212593142638	0	0.0574450272251013	0.000252559735012264	0.0635696267104508	0.257290087385185	0	0.0207313391878686	0	0.00583018199830887	0	0.107229634189454	0.0446884027328291	0.0312873096128604	0.28	0.0566544439702355	1.08198374759232
TCGA-DK-A6B2-01A-11R-A30C-07	0.0745818530189923	0	0.126232454239178	0.0888617468931313	0	0.0862985710028861	0.00488380964896429	0.0205483150745252	0.051998863144082	0	0	0.0245221721573278	0.00473973699872346	0.0900011472478549	0.128601221861308	0.169854225043241	0.0197321741151946	0.0320424394332597	0.0750623842683328	0	0	0.00203888585299914	0.00700000000000001	0.307618984702406	0.955943549346969
TCGA-UY-A8OC-01A-11R-A36F-07	0	0	0.084793831704378	0.0169229787864507	0	0.0100004801057029	0	0.0537847470294759	0.0208801511075089	0	0	0.0119244750047941	0	0.583832889282742	0.0251843403215983	0.127673840103323	0.0570711086738325	0	0.00608870503403955	0	0.00184245284615421	0	0	0.685609391484695	0.72846068807063
TCGA-ZF-AA5N-01A-11R-A42T-07	0.15502813272685	0	0.16899622624909	0.00875249182075333	0	0.0378902265636499	0.1102833027912	0.0181274739546382	0.0420930434054721	0	0	0.0592725426477227	0	0.0875065732136838	0.031982990749694	0.0944429625416631	0	0.137726694675948	0	0.0209092983132624	0	0.026988040346372	0.527	0.018911014858779	1.06380851574547
TCGA-E7-A97Q-01A-11R-A38B-07	0.0346747232831728	0	0.13294247947111	0.156417864369028	0	0.0738945656012649	0	0.0190008138291325	0.0606594883972293	0	0	0.0675324019437745	0.00809652445647093	0.00435534042879647	0.151992215623033	0.190341205025986	0.00665811788059799	0.00919088813664965	0.084243371553754	0	0	0	0.603	0.010101099550655	1.08816950928975
TCGA-FD-A5BX-01A-11R-A26T-07	0.0116286992294618	0	0	0.0341088264568239	0	0.161189942790158	0	0	0	0.0663987622569834	0.0136004468056703	0	0.0161024333022499	0.320873982553321	0.0299002331070207	0.250454943295542	0.0652636150137314	0	0.0158107614313011	0.0146673537577372	0	0	0	0.667622945171896	0.755503250135396
TCGA-GV-A3JW-01A-11R-A20F-07	0.157365510926031	0	0.0682823131817947	0.00609374971381176	0.095050665062317	0.0426796066728216	0	0	0.0730080912804423	0	0.0260571996793884	0.00550918059196345	0.000938678380568782	0.108897153624027	0	0.196981886563814	0.0643531821881755	0.0492549494260335	0.105527832708812	0	0	0	0.972	-0.0416103616279038	1.08442503619196
TCGA-DK-A3IT-01A-31R-A20F-07	0	0	0.254348395511974	0.0325877342460237	0	0.180160347263207	0.0054681876381764	0	0.00753486466429598	0	0.055584611166389	0	0.0336398202214801	0.0654476418327749	0.0673231095350641	0.13794889240752	0.0109520304929226	0.0272820096795051	0.121722355340667	0	0	0	0.23	0.0684373030896307	1.03760319342075
TCGA-KQ-A41N-01A-11R-A33J-07	0.141851147370416	0	0.148914072459412	0.0390214037389299	0	0.123835355280576	0	0.0383846130424503	0.058946832142683	0	0	0.0360649664061177	0.00889225227672766	0.107227853523752	0	0.124007479661905	0.00822926227445946	0.103876565988678	0.0607481958338931	0	0	0	0.6	0.0103583865575806	1.06062920154632
TCGA-XF-A9SH-01A-11R-A39I-07	0.00156037339797476	0.00736667782841765	0.107506630330502	0.0570495418935414	0	0.183996374796826	0	0.00199126965980685	0.125331659664625	0	0.000870934982539319	0	0.0161195378278297	0.105450166396074	0.0114554642700119	0.195946617943837	0.111736618857305	0.0303365527913856	0.0143239775909364	0.0225240098744729	0.00643359189391437	0	0.093	0.116616748808367	1.03170149283351
TCGA-C4-A0EZ-01A-21R-A24X-07	0	0.00568384623189671	0.00282124416832569	0.0998943894918672	0	0.14749414048112	0	0.0717419746292213	0.109698084499757	0	0.11669163128151	0	0.00526034135721938	0.324870394579767	0.0205038238866226	0.0477619527941497	0.0161621468267744	0	0.0314160297717693	0	0	0	0.649	0.00564194111038803	1.11689120898237
TCGA-ZF-A9R9-01A-11R-A38B-07	0.0580624476055368	0	0.2559419211037	0.048850815846456	0	0.194636927701365	0	0	0.0770421802878982	0	0	0.0499382232118831	0.0152638325286841	0.0817248912892861	0.0685798215714565	0.123673741754924	0	0	0.0260088506278507	0	0	0.00027634647095902	0.117	0.105595488885354	1.02987137789321
TCGA-C4-A0F7-01A-11R-A084-07	0	0	0	0.169758826343678	0	0.252020991781524	0	0.00884367866710337	0	0	0.00181396781910005	0	0.0765011729752254	0.129119099801505	0.0563571915019709	0.0733150422218127	0.0403391624776749	0.0867767891044244	0	0.073582447044195	0	0.0315716302617869	0.516	0.0201130602606277	1.09051113148723
TCGA-FD-A5BU-01A-31R-A26T-07	0.069790447870538	0	0.105804577779123	0	0	0.146327578242222	0.0112371518736765	0.00769641848046448	0.0261656016912455	0	0.0125712744498082	0.0487472122137163	0.00475428546960559	0.13574941551694	0.11500239744965	0.0998231470614652	0.12881328642699	0	0.0875172054745542	0	0	0	0.00600000000000001	0.316095028037914	0.951614923195478
TCGA-FD-A5C1-01A-11R-A28M-07	0	0	0.0693354821131589	0.185559348004124	0	0.0602272117483193	0.0586609543708528	0.0427681703279544	0.0131964116794161	0	0	0.0180671301577328	0.00771881410439141	0.104952362603229	0.100894220630201	0.208233068769381	0.0118007930488161	0.0959085751991228	0.0161252108323479	0	0	0.00655224641095178	0	0.424619231726393	0.90479235569632
TCGA-HQ-A2OE-01A-11R-A206-07	0.0942818517677911	0	0.125782253170794	0.0944937805304028	0	0.084584767081153	0.05560179199299	0.0593995976968208	0.0670596541550948	0	0.0237631134409435	0	0.0102879273819446	0.00465091130881294	0.0395718010857884	0.0533936592568647	0.165426977741948	0.0509096063826235	0.04198625252635	0	0	0.0288060544796774	0.556	0.0161652401988543	1.05466951258099
TCGA-FD-A43S-01A-21R-A23W-07	0.103625885104907	0.071855503403787	0.0726301327766852	0.281497438772726	0	0.0446492286547056	0.0108526914705892	0.034285272983392	0.108644313047467	0	0.000806735696321828	0.00766404247197558	0.0205390639249918	0.0209455930375608	0.0145476820185588	0.158637474663472	0	0.00843286762288965	0.0401277711280006	0	0	0.000258303221969406	0.002	0.346995646681231	0.940438624762161
TCGA-E7-A3X6-01A-12R-A22U-07	0	0	0.038747337990717	0.17558047244216	0	0	0.0797403003441007	0.0824693218664416	0.0696305510746733	0	0.0295718679945268	0.023977026252111	2.81549187313141e-05	0.0399151726412907	0.162370087568016	0.100755441845292	0.0993128785537586	0.0280475985346	0.0634525040948836	0	0	0.00640128387869714	0.001	0.401511996931401	0.916813839288037
TCGA-BT-A20R-01A-12R-A16R-07	0.00396138268527989	0	0	0	0	0.0640673604674627	0	0.0272418566274996	0.051866867196349	0.0262882103878028	0.0210702296996567	0	0	0.674837527223145	0.0216324985917228	0.0694468888646737	0.00216340919256056	0	0.0369878987090344	0	0	0.000435870354812847	0	0.550171941093673	0.852354412037951
TCGA-DK-AA75-01A-11R-A39I-07	0.0737480826019466	0	0.0964635059359827	0.142562112344611	0	0.0125111344160801	0	0.175598991351293	0.0662585788691821	0	0.0123888120090985	0	0.02603480278111	0.167625628920786	0.0301257911072301	0	0.00826420580053994	0.0528748490957128	0.133791918260977	0	0	0.00175158650544934	0.811	-0.0125143256991498	1.07824418981003
TCGA-BT-A20V-01A-11R-A14Y-07	0	0.000971523039783769	0.00488428367214331	0.145755333441656	0	0.125095725569498	0.0288865644013242	0.0521435607693516	0.0573281561669949	0	0	0.105818281551094	0.0643222922479788	0.064567549081137	0.11916779229517	0.0312303853415592	0.123508518120732	0.0512381570838129	0.024700218365387	0	0.000381658852376731	0	0.056	0.148487014039351	1.04184507441355
TCGA-DK-A3IV-01A-22R-A21D-07	0.0736686081236976	0	0	0.0435493991846191	0	0.230515990677794	0	0.0421321686866391	0.183040715334345	0.0240449722231118	0	0.0248715688813776	0	0.0666072898381324	0.128015238122642	0.0541653340096966	0.0129034349798274	0.050736310041146	0.0657489698969709	0	0	0	0.001	0.362177531696919	0.938143787403962
TCGA-XF-A9T6-01A-11R-A42T-07	0	0	0	0.104480857290681	0	0.0727084778677787	0.0386254814632677	0.0338337565875427	0.0502490037952117	0	0	0.0244412519387254	0	0.125743174523492	0.0420778852056351	0.237596556364107	0.103878537391696	0.128945774067585	0.0329043421243118	0	0	0.0045149013799671	0.0580000000000001	0.14185002501558	1.03719506505936
TCGA-4Z-AA7R-01A-11R-A39I-07	0.0614392998616704	0	0.240454057798492	0.0699001375252503	0	0.0571710323021859	0	0.0339336053898114	0.045033352691652	0	0.0228844620058377	0	0	0.122373543457571	0	0.269011830177971	0	0.0173529160627484	0	0.0578244881943803	0	0.00262127453242911	0.686	0.00110279443270435	1.07289397426991
TCGA-XF-A9SU-01A-31R-A39I-07	0.0643957285212637	0	0.180656093161196	0.0715604612277539	0	0.0310791088888897	0.0023088514608714	0.0146501088123567	0.0745654228140946	0	0	0.0405916161432162	0.0261223716860029	0.128453766940466	0.145012212244895	0.11962559766139	0.0179757516123422	0	0.0830029088252619	0	0	0	0.011	0.266366113601461	0.973645877376845
TCGA-S5-A6DX-01A-11R-A31N-07	0.0219278810538735	0	0.160449400031982	0.148551993897387	0	0.020045934953832	0.0233252620574159	0.0185940582180469	0.172554537803359	0	0.00288682481225774	0.016082199787491	0.00492588094613118	0.115517469319458	0.102150880790831	0.140502114125862	0	0.00426428723051363	0.0482212749715587	0	0	0	0.661	0.00405084004312312	1.07551313362952
TCGA-2F-A9KO-01A-11R-A38B-07	0.00815661459752488	0.0194141661428007	0.00190519364227711	0.182663092950796	0	0.200700972435338	0.104675800659847	0.0617921823231984	0.0147654317677889	0	0	0.048812401696026	0.00459732723910776	0.0392740331995527	0.100615572265684	0.108747297431394	0.0220706181780522	0.0174775266056033	0.0643317688650093	0	0	0	0.032	0.189308333587933	1.01877367936509
TCGA-UY-A78K-01A-11R-A33J-07	0.0111094006435186	0.122767910299177	0.0878755481299328	0.123934106380649	0	0.122888173313017	0.0205874330010261	0.0291558891342062	0.117256365497829	0.00394649084909791	0.0048936463710075	0.0185816279764785	0	0.107133959673787	0.0956968882806829	0.101255118770778	0.00342099695185447	0	0.0294964447269578	0	0	0	0	0.48542941434554	0.876569352693702
TCGA-GU-A767-01A-11R-A32O-07	0.0373687808710955	0	0.00300862667003793	0.0527906627831483	0	0.19039971064657	0	0.0197971433600638	0.111852261027782	0	0	0.0932935367658859	0.110297064042776	0	0.00598252761631445	0.143547475258096	0	0.0640926156755067	0.167569595282724	0	0	0	0.534	0.0181230058370688	1.07778280025881
TCGA-DK-A1AC-01A-11R-A13Y-07	0.0431476920237923	0	0.0813727419829549	0.181064497927701	0	0.194060368632488	0.0505818211193376	0.0508160171390544	0.0631263789226321	0.000279526745912552	0	0	0	0.0979867906053983	0.0574368735681037	0.112624912025636	0.00148889511849296	0	0	0.0619122038504127	0.00410128033808389	0	0.04	0.176959732017125	1.01545833494916
TCGA-DK-A6B1-01A-12R-A30C-07	0.00338318363529665	0	0.0144037344135649	0.105459438517947	0	0.200572150102981	0	0.0311689923515875	0.11168696277945	0	0	0	0.0979888738312667	0.0911858976837192	0	0.0694182707494035	0.0267249170641542	0.109987877997322	0.12300896392708	0	0.0150107369462272	0	0.812	-0.0126560426795058	1.08428368498105
TCGA-K4-A3WS-01A-11R-A22U-07	0.121324505936187	0	0.0216436523016919	0.119263369219359	0	0.0381809350097422	0.00714176959180731	0.00147202405766874	0.135670817367394	0	0.035946321703951	0	0.0122606743936504	0.0532949208078575	0.213544618508336	0.135752275780478	0.024118799753802	0.0186023672583196	0.0617829483097561	0	0	0	0.001	0.413037292556341	0.914176845732402
TCGA-GU-AATQ-01A-11R-A39I-07	0	0.00131372961454217	0	0	0	0.233369149785406	0	0.0812332720000353	0.0144366196358994	0.00234226289948161	0	0.0529310529709353	0	0.268955868138588	0.168395435604681	0.110902863128798	0.0361925087639018	0	0.0299272374577311	0	0	0	0.019	0.232639029881106	1.01405741655645
TCGA-YC-A89H-01A-11R-A36F-07	0.0356132906410312	0	0.1161941018946	0.0511460068027801	0.0130516367893591	0	0.0499887021668568	0.00525182159373398	0.00340126275094907	0	0.0117684898035178	0.0428867088504256	0	0.371468451836674	0.0733089988376515	0.197208707585737	0.0222212610556921	0	0	0.00441183203282839	0	0.00207872735816344	0.00900000000000001	0.285905521325034	0.988863066753582
TCGA-ZF-AA4T-01A-11R-A38B-07	0.133611494451397	0	0.0990820957360757	0.0266697276097651	0.00614555514208561	0	0	0.0405277534696938	0.0740331481141894	0.000875065279930788	0.0349033485849626	0	0	0.177767684726612	0.00707795235686882	0.0169636250447846	0	0.217404448752385	0	0.156399380409348	0	0.00853872032190159	0.39	0.0387717296084603	1.08351353923906
TCGA-XF-A9SJ-01A-11R-A39I-07	0.0124835203852962	0	0.0852553274402837	0.250991377803062	0	0	0.0763443794756215	0.0295588280067631	0	0	0	0.0749281910218996	0.0123580247327618	0.0868323105467392	0.109003816848287	0.199581183812747	0.0203688415719129	0	0.0422941983546257	0	0	0	0.001	0.36358716133786	0.934309863890974
TCGA-FJ-A3Z9-01A-11R-A26T-07	0.0806688906130845	0	0.0695668317467953	0.00574451558204953	0.160942638196766	0	0	0.052170530405525	0.0365069379600116	0.0225673580903636	0	0.0712863175384186	0.00164440981670982	0.236475485527227	0.0120814355314781	0.0384087239772397	0.0866954377381596	0.0616517242012027	0.0635887630749691	0	0	0	0.388	0.0392457727124973	1.06744240717932
TCGA-ZF-A9RN-01A-11R-A42T-07	0.0448240915898238	0	0.00027012175166632	0.337207911992563	0	0.0872150685813451	0.0803282396714591	0.0795829293023533	0.0943540748187951	0	0	0.0198254797581992	0.0039102590534237	0.0582813122874361	0.11199660990186	0.0595901605358869	0	0	0.0226137407551874	0	0	0	0.029	0.202106242220857	1.02899516352483
TCGA-XF-A8HB-01A-11R-A36F-07	0	0.00396181781886684	0	0.0301797898236959	0	0.173373287477731	0	0.110449666668657	0.0488074675887724	0	0.00369213807651144	0.0281122542165176	0.0553558061236988	0	0.00470885837686887	0.259947598474922	0.0773380252916516	0.166707095563868	0.0373661944982389	0	0	0	0.464	0.02650357838582	1.07715285182446
TCGA-C4-A0F0-01A-12R-A10U-07	0.000186062103392161	0	0.0345728444947033	0.155365876922353	0	0.100330178123618	0.093519649128968	0	0	0	0	0.00746783661414635	0.00422743689991985	0.120485394097455	0.103608785523958	0.159496993504018	0.113061415492664	0.030209570110611	0.0588041554496785	0	0	0.0186638015345152	0.00900000000000001	0.277705434492973	0.971087930915747
TCGA-E5-A2PC-01A-11R-A206-07	0	0	0.0140584145182381	0.140727045541657	0	0.145994537246799	0.0441977892785526	0.083439432345776	0.0484477896111848	0	0	0.100180246831381	0.0145853772156362	0.0466364789385835	0.148027455539327	0.0995309469684491	0.0433322432782569	0.00458650164783398	0.0662557410383256	0	0	0	0.0669999999999999	0.13336546987604	1.05234573907615
TCGA-DK-A6B0-01A-11R-A31N-07	0	0	0.0265153834222055	0.0792999264739487	0	0.145047729651289	0	0.00787770967990695	0.109566920999895	0	0	0.082213458188075	0.060531666459714	0	0.00637485732822917	0.314630307965811	0.0882623442266186	0.0529087419545781	0.0127892118498125	0	0	0.0139817417999157	0.664	0.00342159269820544	1.08944121468868
TCGA-ZF-AA53-01A-11R-A39I-07	0	0.0663577459353135	0	0.0285899845339792	0	0.0765250940728936	0.0134733137333858	0.0596876462848529	0.0121755013742501	0.0156728980512435	0	0.0693520342173613	0	0.065224795130367	0.154413871389435	0.240869509644663	0.148971847881546	0.00116301818690808	0.032913145364351	0	0.00153007497365998	0.0130795192257898	0	0.48492220393201	0.873868768820506
TCGA-DK-A6AW-01A-11R-A30C-07	0.0358645840547315	0	0.0251049500414694	0.114278116927679	0	0.238657587929217	0	0.0359724098315992	0.107533448783589	0	0	0.126767778169746	0.0193968067918944	0.0667501577637915	0.00431272787826314	0.086849862515559	0.0357567945950795	0.0687532025915864	0	0.0340015721257948	0	0	0.571	0.0145328662370694	1.10496519728421
TCGA-FD-A3SJ-01A-12R-A22U-07	0.0692036525262356	0	0.0506985019515244	0.0523375431330331	0	0.0873052691677944	0	0.0734631471264526	0.0697963496039486	0	0.0138663720175949	0.03098227637851	0.0514184842011365	0.128077847959282	0.0456906067907734	0.202108446796586	0.00589348590117638	0	0.119158016445952	0	0	0	0.158	0.0895274019610174	1.04026801995265
TCGA-FD-A43U-01A-11R-A23W-07	0.00360744381396116	0	0.0640625694346859	0.112367581573919	0	0.037447537599699	0.029347827882962	0.0057944291336498	0.0692658086307053	0	0.017275520910069	0	0.0493442146550004	0.483479382102359	0.0241997787937778	0.0773355032571732	0	0	0.0264724022120388	0	0	0	0	0.67589146582339	0.745613489809615
TCGA-G2-A2EC-01A-11R-A180-07	0.0206831157857706	0	0.145299862224788	0.0633039354462547	0	0.293228640356846	0	0	0.174583646560199	0	0	0.0599399261905026	0.00722568628537413	0	0.0120260254001003	0.0656101263165174	0.0218183169126377	0.0648601753374734	0.0714205431835367	0	0	0	0.027	0.207603396807455	1.00345891920753
TCGA-CF-A7I0-01A-22R-A352-07	0.0299097078733791	0	0.0127153354316398	0.225576987672411	0	0.206291442763854	0.0213376883006275	0.00283644010373999	0.00897045404953864	0.0083841902348956	0	0.0637842338438667	0.0134088823439957	0	0.0325517582969909	0.111625116282942	0.108989569445702	0.0157668046033533	0.137851388753064	0	0	0	0.415	0.0348727904046612	1.08005016590221
TCGA-GC-A6I3-01A-11R-A31N-07	0	0.00953975184885384	0.141833906653083	0.173841330014769	0	0.00811340096487731	0.0303836020306648	0.0865140081591362	0.118516341069984	0.0134323779769675	0	0	0.00210510274376008	0.16458260053223	0.0692743836295575	0.109173410757212	0.0038928390784441	0.0331307996014331	0.0356661449390279	0	0	0	0.001	0.392935812179245	0.918970509967267
TCGA-BT-A42F-01A-11R-A23W-07	0.0380776506985083	0	0.0189061530457732	0.154558715850015	0	0.0277318272013644	0.0899413650033217	0.0534208994941184	0.0137249444412064	0.00843450989596816	0.000918914444232926	0.0189040188430809	0	0.250560504498954	0.0586851257768153	0.124432081277664	0.00495552066237512	0.00361020627503864	0	0.118588656993719	0.00122226039367583	0.0133266452041693	0	0.49891122375296	0.866131594755816
TCGA-XF-A8HF-01A-11R-A36F-07	0	0	0.146608382318266	0.0528980579124749	0.00465327317516653	0.0140514427158894	0	0	0.161953002845508	0	0.0288379802981559	0.0339693230510228	0.0056357527049866	0.0395793647935707	0.0766796342134935	0.353846528882312	0.0213579651690106	0	0.0599292919201434	0	0	0	0.029	0.204322910463109	1.00042130186307
TCGA-CU-A3YL-01A-11R-A22U-07	0.0479468433600927	0	0.0556842619887313	0.2272670231675	0	0.157951029146351	0	0.0992611265000001	0.0491611833644053	0	0	0.0243913050050282	0.0158110029087937	0.0232553786501827	0.114075106120111	0.0639577056602459	0.0782245277561098	0.00764209017089414	0.0353714162015541	0	0	0	0.588	0.0122862584230889	1.09507176701314
TCGA-GU-A764-01A-11R-A352-07	0.0138588132766395	0	0.193037685946399	0.101954830478697	0	0.0523737950984107	0.0273445351113223	0.0335798589023825	0.0097148862060825	0	0	0.069913996618048	0	0.0712738537007285	0.147507512705792	0.142371762570963	0.0609412074342074	0	0.0761272619503272	0	0	0	0.001	0.406843313648178	0.912679671252054
TCGA-5N-A9KM-01A-11R-A42T-07	0	0	0.0643379601885184	0.188718263413166	0	0.215306992594378	0.0902599564709874	0.0147272632234703	0	0.0272959848854783	0	0.0178397938425438	0.0704573919231293	0	0.053768242841578	0.175583160582763	0	0.0130690307016496	0.0686359593323375	0	0	0	0.029	0.201164556089294	1.00353855880366
TCGA-4Z-AA81-01A-11R-A39I-07	0.0258314758016932	0	0.0716603295412292	0.298457958794597	0	0	0.181791573798	0.0675012156793001	0	0	0.0217795038258883	0.0449609102851572	0.0041804141033433	0	0.00180606375525612	0.0763050231414661	0	0.15917749183494	0.046548039439129	0	0	0	0.026	0.211465432667677	1.00805622812054
TCGA-BL-A3JM-01A-12R-A21D-07	0.00712360563717689	0	0.00313323312506861	0.0157538209317972	0	0.137164702524533	0.0156997325592955	0.0621678957337634	0.018247325459939	0.0325350895037569	0	0.0452462647010985	0	0.370679278680976	0.13961481180876	0.120678462044242	0.00816415909398241	0	0.0237916181956103	0	0	0	0	0.607624222430154	0.795366691241275
TCGA-FD-A6TC-01A-21R-A33J-07	0	0.00302835857051671	0.0360020622487206	0.014322441263	0	0.138376459962871	0	0	0.0188684330477479	0	0.0779992097932696	0	0	0.431484595193295	0.0109381051627569	0.107163752154827	0	0	0	0.152371986446379	0.00251709430168715	0.00692750185492976	0.054	0.150341332429874	1.07999234665436
TCGA-GU-A42R-01A-11R-A23N-07	0.00440382410125922	0	0.0284236131097446	0.14587165673491	0	0.321887031460929	0	0.087764292034416	0.043582243916119	0	0.0129155707728012	0.0561328759934443	0.0841101579810014	0.00475716489025483	0	0.0652696638436325	0	0.0869989972706477	0.0557700898960828	0	0.0021128179947568	0	0.397	0.0377849976262839	1.09376614828489
TCGA-GU-A42P-01A-11R-A23W-07	0.137548425652812	0	0.0397452643802738	0.0594057748780944	0	0.207132235886257	0	0.0712734298849392	0.109599399670904	0	0	0	0.0132935747007405	0.188290601708608	0	0.00532524377436565	0	0.152887638699482	0.000304430458729247	0	0.00210029522234942	0.013093685082444	0.799	-0.0106163298904435	1.099022226412
TCGA-CU-A3QU-01A-11R-A22U-07	0	0.0095115354098269	0.0167045614099383	0.0325621699947521	0	0.103689362594165	0	0.0122888222505781	0.0498801484512383	0	0.0403042115525269	0	0.0928482460185562	0.301837301525098	0	0.0540337528956007	0.010368657040627	0.0627785944075216	0	0.152014556906418	0.0611780795431532	0	0.581	0.0131004473568334	1.11078366492491
TCGA-ZF-A9RL-01A-11R-A38B-07	0.141963288926254	0	0.0037789107079243	0.158584440240419	0.0994987465174026	0.128919235799185	0	0.0384115241235916	0	0	0	0.0397189416911915	0.00357167848862663	0	0.0481272928064222	0.0388780563821624	0.271675117099685	0.0264497735444863	0	0.000422993672649338	0	0	0.468	0.025967626276527	1.08531047941325
TCGA-FD-A3NA-01A-11R-A21D-07	0.0185660323633251	0	0.0240446155144466	0.172351295693647	0	0	0.188073627910566	0.0276642717838649	0	0	0.0256459939350231	0.0292265975537289	0.00121244581662736	0.139743642644434	0.086514474385941	0.147507433495336	0.0260663686427718	0.0341119029052598	0.0632282600701769	0	0	0.0160430372848506	0.108	0.109963890981165	1.04207200805576
TCGA-UY-A78P-01A-12R-A36F-07	0.0149281469775657	0	0.0161380206042626	0	0	0.0876066409257749	0.0658475723092334	0.0673727725878934	0.00327240472037733	0.0312835580484647	0.00386093840323303	0.0157370298418937	0	0.353880689097947	0.0802171044331704	0.150577862842301	0.0235049013933351	0	0.0754926444018699	0	0	0.010279713412678	0	0.572086006380108	0.822199345388516
TCGA-ZF-AA52-01A-12R-A39I-07	0.00839715529188109	0	0.0348870839402224	0.0744293505097084	0	0.0730580963870247	0	0.00455214470885332	0.00170312670950849	0	0	0.0572081509583379	0	0.349658990242055	0.0375935041429577	0.247497050791248	0.0342548269385019	0	0	0.0483368693864047	0.0103993260528027	0.0180243239404934	0.001	0.39223496664721	0.933739419536728
TCGA-XF-A8HC-01A-11R-A36F-07	0	0	0.0667544406484619	0.0781534984584933	0	0.22144553265287	0	0.0791146936515408	0.00645647217756004	0.0530117079322908	0.00903125513872292	0	0	0.21417860698294	0	0.0766830619737649	0	0.0250199532929245	0.137259896884258	0	0	0.0328908802061732	0.847	-0.0172806965745868	1.09605938597944
TCGA-LT-A5Z6-01A-11R-A28M-07	0.0558325980255736	0	0.113088771397548	0.212702999801985	0	0	0.0347400764977601	0.0656701949801702	0.106878917295839	0	0	0.0342383756602885	0	0.170153242388746	0.0348168340974449	0.09374020317805	0.00529573155364808	0.0111728163103428	0.0616692388126044	0	0	0	0.671	0.00283912886639245	1.07715850717271
TCGA-K4-A3WU-01B-11R-A23N-07	0.174694591854434	0.0565001966829212	0.0450451821302747	0.093161100408731	0	0.239675479117487	0.0250261605995023	0.00779902819908586	0.0477462282395899	0	0	0.0312539020296178	0	0.139600850315018	0.00756171312151156	0.0694178684588569	0	0.0118309367633338	0.0476140091138112	0	0	0.00307275296582401	0.069	0.130979142040127	1.03386797435027
TCGA-FD-A3SQ-01A-21R-A22U-07	0.0709253793118109	0	0.122101452372981	0.0382359103473192	0	0.0395237915341854	0	0.0336610913991362	0.0751444945820216	0	0	0.0477773348829108	0	0.394727828956547	0.0260862538737278	0.0367654664718965	0.0258770081757716	0.00104063207869185	0.0881333560130004	0	0	0	0.096	0.114517126657009	1.05684794228454
TCGA-ZF-AA56-01A-31R-A39I-07	0.026500954185728	0.0211378613476584	0.0945599887594653	0.0206957004991919	0	0.188216839941634	0.0466635106960859	0.00318224791646227	0.0275886608531737	0	0	0.0283478060250708	0.0109142312668112	0.0643555024484464	0.0603121112357026	0.133679971110144	0.030719891944665	0.039011222029094	0.0914586840208587	0	0.0681183565826312	0.0445364591371757	0.011	0.266144152978187	0.968076297253845
TCGA-BT-A0S7-01A-11R-A10U-07	0.0350822881071281	0.0289577280625324	0.0206840251971881	0.0908273918030531	0	0.139746518099876	0	0.0976669437771096	0.000640505958334632	0	0.0236017048748818	0	0	0.173816405986704	0.0317973638482612	0.258610529840608	0.0538590181995614	0	0	0.0308776204314112	0	0.0138319558133507	0.217	0.0724150519023014	1.06483203440923
TCGA-E7-A4XJ-01A-11R-A26T-07	0.191589603907998	0	0.00177121945557182	0.0699111537035296	0.0580488031863681	0.0322985884985495	0	0	0.0996931953036166	0	0.0415840765149513	0.012307410467924	0.0192215909346831	0	0.0018000523373026	0.0672839992499618	0.251049263354111	0.122955223239943	0.0304858198454895	0	0	0	0.741	-0.00452554764255428	1.08452986451947
TCGA-E7-A519-01A-11R-A26T-07	0.0132780421070126	0	0.0829249865301748	0.0368427518133886	0	0.152647271578847	0.011906203972301	0.0312585952950378	0.245079200305494	0	0.0050785537145009	0.00937778809832601	0.108062285224889	0.129030458482799	0	0.078640111232283	0	0.0839669361062092	0	0.0119068155387369	0	0	0.01	0.269158506482768	0.973650474606687
TCGA-DK-A1AF-01A-11R-A13Y-07	0.0385075717334845	0	0.0610239256872496	0.113303022279042	0	0.161020418675313	0.00177887495640214	0.0253399158019391	0.00568962935344665	0	0	0.0342611554029994	0	0.299016034563483	0.0828613164865474	0.0934307487896561	0.00403054289746252	0	0	0.0646197166730067	0	0.0151171266999684	0.017	0.241336004047312	0.999575569712105
TCGA-ZF-A9RD-01A-11R-A42T-07	0.0763286936640556	0	0.0549096406202641	0.140892823149765	0	0.0821562080872094	0.0731453407679294	0.0256039376447391	0.0490228243357063	0	0.00849553508107603	0.0204751568083959	0.00446113100950544	0.0648047935415502	0.15548290373864	0.102836725396856	0.0675382424985749	0	0.0714654874171985	0	0	0.00238055623853446	0	0.425340458975877	0.904127356515962
TCGA-BL-A13I-01A-11R-A13Y-07	0	0	0	0.037127578925955	0	0.161098847447909	0	0.045307855516699	0.0415839349985482	0	0	0.0140333390856379	0.0308057985445846	0.0292228737742747	0.0247644925967605	0.538824041663759	0	0	0.0772312374458725	0	0	0	0	0.611179513674416	0.799116331455738
TCGA-XF-AAMY-01A-11R-A42T-07	0	0	0.0382734155632245	0.0227965531564203	0	0.0637640716250324	0.0216958457419051	0	0.0154396267154016	0	0.0201981010715713	0	0.0497535664974	0.329151896128839	0.0339337583222546	0.172821503250556	0	0.0363875249714445	0.0590417789616484	0	0.125936652083272	0.0108057059110297	0.087	0.120600685199591	1.06577267565294
TCGA-XF-AAMT-01A-11R-A42T-07	0.00238983510119821	0.00236684721915344	0.0190142578205228	0.0247314691060608	0	0.101082863116543	0	0	0.0465751244085947	0	0	0.0330606556799116	0	0.322967138998362	0.00697841128858842	0.33692620072436	0	0.00670809045630648	0.086135823999762	0	0	0.0110632820806355	0	0.429562376757379	0.910759540158766
TCGA-UY-A9PF-01A-11R-A38B-07	0.148846047784322	0	0.0199423739183869	0.0775708688494498	0	0.125851002648655	0	0.0815732345576645	0.0450702457103635	0	0	0.0530815596243415	0	0.0544142820891743	0.0798478984861728	0.0765017384923457	0.0403366447540692	0.085645494110056	0.111318608974999	0	0	0	0.094	0.116257385308729	1.03624806660849
TCGA-E7-A3Y1-01A-11R-A22U-07	0	0.00437942648961533	0.0432637681965517	0.156403462446118	0	0.143832592062265	0	0.108767758269408	0.103695621259522	0	0	0.0760947103366649	0.0105207571627576	0	0.035271773299246	0.167347967898346	0.0524322500623385	0	0.0979899125171682	0	0	0	0.423	0.0330903520618585	1.07932327329896
TCGA-ZF-A9RM-01A-11R-A38B-07	0.0886483303788211	0	0.0129376533806771	0.125881720263118	0	0.157201818869015	0	0.0360192145841704	0.217378825515457	0	0.0413388020474496	0	0.0193540371672293	0	0	0.064728534335075	0.00479163905284614	0.155261258401061	0	0.0677826621294881	0.00867550387559266	0	0.813	-0.0127962565066192	1.10692318669707
TCGA-BL-A0C8-01A-11R-A10U-07	0.0158638269901984	0	0	0.0441128294160924	0	0.190952350663022	0	0.00209349026450696	0.0646999724600932	0	0.043041937520176	0	0.0825674447976424	0.0310741984431455	0	0.390226588413302	0	0.112834897153159	0.0168675017761814	0	0	0.00566496210248075	0.738	-0.0038474027275146	1.09913733695231
TCGA-ZF-AA4V-01A-11R-A38B-07	0.00296151986457846	0	0.0139398695282704	0.293275069065314	0	0.0101358132546159	0.0764227485668643	0.102181824776706	0.0484218189951095	0	0	0.0565047198746743	0	0.123832600513957	0.108584687870293	0.110318224784278	0.0167927614230338	0.00832414222669175	0.0283041992556143	0	0	0	0.013	0.253625193479638	0.994083254658142
TCGA-4Z-AA7Y-01A-11R-A39I-07	0	0.013373847312158	0	0.0553493954479108	0	0.17206211879355	0	0.0246070429657225	0.0781076175805426	0	0	0	0.0274719428139829	0.0204382704939018	0	0.0538225352754254	0.380216215139972	0.133632858831155	0	0.0403977282820563	0	0.000520427063622371	0.581	0.0134316533704221	1.09718898269171
TCGA-ZF-A9R5-01A-12R-A42T-07	0	0.000429609243246822	0.113440663049824	0.130100049523591	0	0.274329064708837	0	0.0633229145969121	0.0762615514304082	0	0	0.0670398229793762	0.00663791284181562	0.0297182948199236	0.0326285254484431	0.101172342371826	0.0341662960833008	0.0245159531470263	0.0462369997554693	0	0	0	0.173	0.0829485807387503	1.05984162183769
TCGA-DK-AA6P-01A-11R-A39I-07	0.0722778254607487	0	0.00902775234080266	0.052640910213688	0	0.287391919642265	0	0	0.0577811517113642	0	0.0232954750847821	0.0447230955390218	0.0142382478274436	0.13190609260041	0.0168619714968457	0.0620099286427819	0.0491543450913352	0.0541560404279329	0.124535243920578	0	0	0	0.464	0.0264875259382606	1.07293378196053
TCGA-DK-A6B6-01A-11R-A30C-07	0.0485580389944026	0	0.182399019448858	0.0526197687495404	0	0.0077216202173391	0.098549909014498	0.0614515625614575	0.138724790619257	0.0691312044811458	0.0610697120882409	0	0	0.0331770304074487	0.0689490319185557	0.0601590000699661	0.0170518419972133	0.0545191733127483	0.0448579941315955	0	0	0.00106030198773299	0.254	0.0635156001045813	1.04843355192706
TCGA-DK-A3IK-01A-32R-A21D-07	0.104956445072987	0	0.250759841643033	0.0915100441354515	0	0.0932944229111998	0	0	0.0642557729876472	0	0	0.0437777518969424	0	0.132526639813996	0.10618128908645	0.0703066627732898	0	0.00440820072831195	0.0380229289506908	0	0	0	0.684	0.00124183075520628	1.07283280603363
TCGA-XF-AAN5-01A-11R-A42T-07	0.0071732408677288	0	0.0402073894557888	0.100787849262419	0	0.194757587386032	0.110710562518536	0	0	0	0.08985166394729	0.0319810034796738	0.00536794800784548	0.0979501021067255	0.111494345565401	0.104732091721019	0.0352626647573565	0	0.0488370175438727	0	0.0201356043125997	0.000750929067710851	0.004	0.334906506864302	0.947960724001346
TCGA-E7-A6MD-01A-41R-A352-07	0.040172642493843	0.0930176445309072	0.000899585659958683	0.0885866067184318	0	0.357206869380674	0	0	0.0718068793485488	0	0	0.00906744037268873	0.015380434838027	0.0506097943623775	0.0548466566695763	0.116092209112414	0.0481186088891307	0.0102529320632972	0.0439416955601254	0	0	0	0.017	0.240622678912678	0.990251420655062
TCGA-XF-A8HE-01A-11R-A36F-07	0	0	0.0196998622236535	0.241481503201035	0	0.0443826352414004	0.0466042046477935	0.0825054222731833	0.040633895224204	0	0.0500280070932221	0.010070282555684	0	0.0630788720297187	0.143893417135806	0.0913660547972962	0	0.0219119247906955	0.0375169423220625	0	0	0.106826976464245	0.001	0.369487861995979	0.936542720440519
TCGA-DK-AA6M-01A-11R-A39I-07	0	0.0134123940365807	0.0178459826052174	0.0487210169664338	0	0.199054218897445	0.000375759024186572	0.000364083698822517	0.0384558376512945	0	0	0.0652837668513355	0.0436504969602986	0	0.0675978669136685	0.181094358259436	0.238421424706585	0	0.0806334710770874	0	0	0.00508932235160929	0	0.455197254975412	0.890426567709429
TCGA-FD-A3SR-01A-11R-A22U-07	0.00637396715874697	0	0.0130236760743625	0.127337495864067	0	0.138297402348284	0	0.0229865005316881	0.120536638942247	0.0341990566062142	0	0.0156423996139016	0	0.0770992361155536	0.195130939851412	0.124539452350482	0.0169997722245468	0.000829296256190404	0.107004166062302	0	0	0	0.041	0.172196887418858	1.03691201157333
TCGA-CF-A3MF-01A-12R-A21D-07	0.155259597120759	0	0.046148636446789	0.208089414282371	0	0	0	0.0747094526846259	0.117429545796188	0	0	0.000532058881114934	0.0171416168593605	0	0	0.19002060152706	0.0439501504492955	0.129565896796891	0.00218702105253347	0.00945341303377959	0	0.00551259506923243	0.166	0.085044444004246	1.04770833951598
TCGA-XF-A8HH-01A-11R-A38B-07	0.0802797655206756	0	0.0278226970420554	0.0341893878886117	0	0.0803982703810828	0	0.0348429489945548	0.0673228189269172	0	0	0.0382088299252949	0.00650517029518026	0.203596879047576	0.104892654299197	0.167386043549774	0.0659676060090516	0	0.0885869281200294	0	0	0	0.308	0.0506144153341069	1.07046284500993
TCGA-XF-A9SI-01A-11R-A39I-07	0.0745494559133852	0	0.0388365095952175	0.247476353101469	0	0.198650519160581	0.0700443958888677	0.0595315004306861	0.0411107902763573	0	0.0209039722387826	0	0.00313361099551034	0.0580446600616814	0.130384104731	0.0438874978129705	0.00183563204881515	0	0.0116109977446768	0	0	0	0.172	0.0830652520486317	1.07951655607673
TCGA-BT-A20Q-01A-11R-A14Y-07	0	0	0.172090049691952	0.134162654278392	0	0.0594522285599358	0.057434252566637	0.0659861637910789	0.0591397887031534	0.0359634848885953	0	0.0200297287745767	0.0022312685941577	0.000713441346505571	0.0972242944387925	0.11226710244972	0.120685150038958	0.0166589707340697	0.0459614211434752	0	0	0	0.014	0.248396104188686	0.977455274141231
TCGA-BL-A13I-01B-04R-A277-07	0.0219873254422453	0	0	0.0114587537824231	0	0.214436118946637	0	0.0123604122950049	0	0	0	0.0157526501751421	0.0415088343390421	0	0.0452603126715989	0.585900521517207	0	0	0.00737641402350156	0.0167127923896411	0.0272458644175573	0	0	0.429037240484546	0.907254608098437
TCGA-E7-A97P-01A-11R-A38B-07	0.00153898785104421	0	0.0144874389234424	0.374308468964527	0	0	0.192061161276823	0.0248296454192006	0.00224454820806797	0	0.0717291451420663	0	0.00251824233716239	0.0414015279048208	0.157267142688941	0.0580652546076918	0.0279868949082688	0.00373449387280076	0.0271171315281789	0	0.000709916366964049	0	0.001	0.350471280652873	0.953913136561907
TCGA-YF-AA3L-01A-11R-A38B-07	0	0.00310748094604061	0.0333000824715609	0.0163802221157758	0	0.282317090608894	0	0.0148436962077755	0.166409746290664	0	0	0	0.0262107809133913	0	0.0238780507892719	0.179468535594748	0.234743493049268	0	0.0193408210126092	0	0	0	0.331	0.0468474043593829	1.06929888048077
TCGA-MV-A51V-01A-11R-A26T-07	0.147547574860265	0	0	0	0	0.394374180574811	0	0.139562597313828	0	0.0100877409064438	0	0.0442548714004485	0.00414860374851334	0	0.0447278158562322	0.087986160662877	0	0.0551262426170083	0	0.0721842120595735	0	0	0.568	0.0149135565498031	1.1008111146639
TCGA-DK-A1AG-01A-11R-A13Y-07	0	0	0.0705789589748953	0.217160669934477	0	0.337553089064333	0	0.014439141880607	0.0506523135209574	0.0183049897972187	0	0.0294073021992972	0.00559778304145273	0.00925486353237452	0.00931878735946809	0.0679489310101836	0.000870786285312138	0.0812271298204404	0.0169749808127427	0	0	0.0707102727662401	0.215	0.0727487196135486	1.08507510605351
TCGA-XF-A9SZ-01A-11R-A39I-07	0	0.00456048412472477	0.00668234038006775	0.0261515654630399	0	0.0323186576845388	0.00562113409347021	0.00403416534841866	0.0226935460590662	0	0.0600308433007331	0	0	0.534521014083882	0.0123444276730488	0.159917208078203	0	0	0	0.0962121687373162	0	0.0349124449734904	0.146	0.0946032477827434	1.15008790420303
TCGA-CU-A5W6-01A-11R-A28M-07	0.0142196124067944	0	0.130874301911376	0.0469101340146412	0	0.158864754811633	0	0.0326685592750615	0.00233079787902054	0	0	0.0785502279108248	0.0114251232313119	0.0880336131722209	0.0195748066911309	0.0699456066487583	0.0162434548163427	0.215802712233408	0.0807963789720225	0	0	0.0337599160254534	0.292	0.0539447144837673	1.06243861272759
TCGA-BL-A13J-01A-11R-A10U-07	0.0355815050036084	0	0.0545949651185427	0.116309890368499	0	0	0.0832459834577429	0.0359330574634504	0.044569250969015	0	0.0345085640122316	0	0	0.25048016619087	0.118283964783858	0.161738290273886	0	0.0109805470408079	0.0521099113360359	0	0	0.0016639039814523	0.764	-0.0078346032611817	1.10314589166575
TCGA-FD-A6TF-01A-52R-A32O-07	0.0997855467816035	0	0.0546097572718991	0.107882610366541	0	0.130879362649305	0.00968902290212531	0.00596726045442846	0.0362377002930585	0	0	0.0121211468251594	0.0074988851612104	0.168027913825405	0.0975092700159902	0.193653658687656	0	0.00337589724238898	0.0727619675232292	0	0	0	0.04	0.176272468788563	1.01419446886537
TCGA-XF-A9SP-01A-11R-A39I-07	0.0488297465775627	0	0.183125569821141	0.108220485728768	0	0.0389247257787548	0	0	0.0144782514015849	0.0148284546695435	0	0.035998575134434	0.0213650076050795	0.0380111168172955	0.0631919102877647	0.226636929151466	0.0101077641761918	0.0147642412600386	0.181517221590375	0	0	0	0.085	0.122118807417526	1.02407671570993
TCGA-E7-A7DU-01A-11R-A32O-07	0	0	0	0.0971542493426465	0	0.231953887136723	0	0.0394634755030177	0.127573713423903	0	0	0.0235185814289799	0.00135654265812679	0	0.0131418002303713	0.259078007097149	0	0.0934515248319926	0.111475619515711	0	0	0.00183259883137919	0.619	0.00861400901644765	1.08782023363292
TCGA-FD-A6TD-01A-51R-A33J-07	0.0339139005425486	0	0.0714447074799489	0.0873839632694818	0	0.119342484821016	0.0348099462795567	0.0241864297038765	0	0	0	0.0795312740567937	0	0.1221349875545	0.09316922736898	0.293063630433254	0.0307192778619174	0.0103001706281255	0	0	0	0	0	0.439893936950862	0.897313569094576
TCGA-KQ-A41S-01A-12R-A33J-07	0.0433688516034137	0	0	0.0436784387929846	0	0.289898627951315	0.000882548696296358	0.0207650639016518	0.0168568800221429	0	0	0.0501804435361579	0.0448911284999562	0.0445499405080844	0.0287836140595786	0.304560632817365	0	0.0319321993568431	0.075496113231984	0	0	0.00415551702222646	0.454	0.0278056396390929	1.07660745153223
TCGA-GV-A3JV-01A-11R-A220-07	0.0206766427481157	0	0.0704798156231426	0.209107764474232	0	0.101009473484856	0.00817141010204749	0.0829572242645996	0.0575726352138526	0	0	0.0116168644363618	0.0227676652623499	0.0925471799996358	0.172806403649637	0.0618929585574881	0.0536077454688768	0	0.028579809318398	0	0.00620640739640546	0	0.014	0.251978529613922	0.991805912863693
TCGA-DK-AA6L-01A-11R-A39I-07	0	0.00460109452838007	0.00494755573274715	0.0536303860422625	0	0.140016462417823	0	0.0196240827646852	0.0886375925069459	0	0	0.0654124984544462	0.00478259163171944	0.197379153176502	0.0376464680409138	0.0690104033977132	0.266169747206934	0	0.0422444475130169	0	0	0.00589751658591125	0.012	0.261906408835944	0.983877621825704
TCGA-G2-A3IB-01A-11R-A20F-07	0	0	0.0271243536636181	0.0597155274741891	0	0.257899410412697	0	0	0	0	0.0163882260274662	0.0534758191780817	0	0.322436176672746	0.0309919252127661	0.107303652265899	0.0391226358381126	0.0715214450401554	0.013207050051267	0	0	0.000813778163001722	0.21	0.0731555561965503	1.08656561816813
TCGA-GU-A766-01A-11R-A32O-07	0.00913327723643688	0	0.0161233908312165	0.123337862307296	0	0.0234575186141925	0.236780598159247	0.0342743501789632	0	0	0.0839895631799266	0.0359814729454887	0.0489810598138786	0.0369699299276957	0.183240369596558	0.048902507772688	0	0.107453543703621	0.00872252699537032	0	0	0.00265202873742241	0	0.434224529045233	0.907163304487432
TCGA-XF-A9T8-01A-11R-A39I-07	0	0	0.0124764934433448	0.217042250714342	0	0.0528259124747393	0.0825219701024056	0.0406006925503789	0	0	0.0270784458209569	0.0421331410520809	0	0.126647514437105	0.096136953006341	0.136652094157717	0.000319525172422489	0.0520908001111154	0.0303410499191878	0	0.0145915213361372	0.0685416357017249	0	0.454443533470733	0.890074953049259
TCGA-E7-A5KF-01A-11R-A28M-07	0	0	0.00726516327670737	0.0898121057055928	0	0.199887730830971	0	0.086856060273468	0.206165699761869	0	0	0	0.00533039064678938	0.0135886222076494	0	0.106180568348971	0	0.183962417749011	0	0.077404581419138	0.0108329625224507	0.0127136972573816	0.581	0.0130910711219908	1.10064726153261
TCGA-FD-A3N5-01A-11R-A21D-07	0.0199375810882546	0	0.014570701464646	0.0745710963780884	0	0.04922542538739	0.0813170773611615	0.0724801458984598	0.00974297346773902	0	0.0177509341891887	0.0621700084812496	0	0.397155863435345	0.0286724938719931	0.0903284329133563	0.0560901410033003	0.00855048993853391	0	0.00306123243244819	0	0.0143754026888454	0.023	0.21846921479233	1.02366966031978
TCGA-GU-A763-01A-11R-A32O-07	0	0	0.0409772155263839	0.172053325882559	0	0.1858615977798	0	0.160615436584382	0.0250149190211403	0.0567238156135043	0	0.0489818619649425	0	0	0.0307114569360988	0.0807869989513219	0.101354713120998	0.0826806356664764	0.014238022952393	0	0	0	0.203	0.0762775220784193	1.0759338060915
TCGA-C4-A0F1-01A-11R-A034-07	0	0	0.105380144129786	0.0278715252147706	0	0.212315609519777	0	0.0393734720942327	0.0397480217057219	0	0.0423897643566218	0	0.00692141989135434	0.131337838560713	0.18550146538278	0.0823284322623085	0.0324432894450955	0.0241084480630229	0	0.0625480252775258	0.00227304537358571	0.00545949872270493	0.017	0.241033725566569	0.998652377290984
TCGA-CF-A8HX-01A-11R-A36F-07	0	0	0	0	0.0444383632686453	0.307256782166215	0	0	0.0293600673999105	0	0.0189010168383067	0.0356271478509667	0.0170800032544911	0	0	0.183135620501018	0.161738857732633	0.196996712426892	0	0	0.00398959427797533	0.00147583428294535	0.511	0.0212914878010722	1.09286437322107
TCGA-ZF-A9R3-01A-11R-A38B-07	0	0	0.122551109790924	0.0446458116982176	0	0.147547089561994	0.00638395131934237	0.0297618327108345	0.11615851842685	0	0	0.0408093979048164	0.00891674635217478	0	0.00304990419660711	0.0489649880069521	0.247946315329296	0.125808064540242	0.0574562701617488	0	0	0	0.648	0.00622628364650529	1.07218088826681
TCGA-CF-A9FM-01A-11R-A38B-07	0	0	0	0.0894913166772489	0	0.126640903738292	0	0.0267641152510659	0.121139201395826	0	0	0.0713780070412463	0.0163547682246176	0.0305482575917445	0.0412435176397216	0.0975354482955376	0.0815934217012694	0.181707764224543	0	0.0762909044696185	0	0.0393123737492683	0.313	0.0500611787482325	1.08135725893324
TCGA-FD-A43N-01A-11R-A23W-07	0.062939917497362	0	0.125561553077878	0.0510469782883469	0	0.13172631721441	0	0.0432542426466565	0.0497080100865332	0	0.0370383169352097	0.000155313914968472	0	0.126155999979343	0.0370300583666201	0.0918279003610636	0	0.118142113677998	0	0.110641465317229	0	0.0147718126363816	0.043	0.168530632355832	1.01259423907668
TCGA-UY-A8OD-01A-11R-A36F-07	0.0541648656984064	0	0.0326670984875059	0.101875677660966	0	0.202742359905353	0	0.0251956120849752	0.0315964716751571	0	0	0.0056299789267219	0	0.355100465733532	0.0574804269186242	0.067785679516623	0.0161017359695059	0	0.0496596274226297	0	0	0	0.033	0.186806515814859	1.02784180448609
TCGA-XF-AAMQ-01A-11R-A42T-07	0.0100822880530898	0	0.0958592722797092	0.0948804958392857	0	0.179991809437657	0.0328759579457658	0.127176977005314	0.0155324278850918	0.0082275071760735	0	0.0610366646277778	0.0101000031616439	0.016052583077566	0.0968518444685992	0.122068818291933	0.00172340901299842	0.0657491830436993	0.0493270524478747	0	0.0124637062459219	0	0.004	0.337342555579468	0.945535680445709
TCGA-XF-A8HD-01A-11R-A36F-07	0.0185717646600335	0	0.0539114479371656	0.223493559385199	0	0	0.128951034897265	0.0676436232296938	0	0	0	0.103852475808874	0.00407916314374626	0.00913390645014008	0.0573838711418513	0.0837420855800549	0	0.150750402000561	0.0922518397027199	0	0	0.00623482606269558	0	0.431588853141288	0.902014288255725
TCGA-FD-A62S-01A-11R-A30C-07	0.00440384670970204	0.00029725398987791	0.0486678954341061	0.0273048361298253	0	0.173990233031615	0.00830878004027396	0.00797494290948333	0.0339217881397629	0	0.00981089356116276	0	0	0.198751052096708	0.0975155466704492	0.180331726663039	0.131052167913091	0.0152624270265905	0.0567296547187492	0	0	0.00567695496556299	0	0.518660022719468	0.856788174927677
TCGA-DK-AA74-01A-11R-A39I-07	0.0213973517106837	0	0	0.132801746340499	0	0.0690933095205441	0.0338434745660925	0.0663001595333512	0.0310105229086038	0	0	0.0367593819547653	1.69568594411386e-05	0.1097118540486	0.143968995513576	0.21374905222703	0.0680078837597717	0	0.0541766417253399	0	0	0.0191626693317016	0	0.51132679862877	0.860126148384441
TCGA-XF-AAMZ-01A-11R-A42T-07	0.153996608784378	0	0.163995369295821	0.0249908863714576	0.0267570991660173	0.169691539053645	0	0.0287020732166447	0.0906989179211499	0	0	0.0201302441256446	0	0.0477694279486296	0.0149309136198698	0.169827059670703	0.00954728585042933	0.0491703404072521	0.0245206722258025	0	0	0.00527156234255489	0.0679999999999999	0.132052803183166	1.01982987537306
TCGA-GV-A3QG-01A-11R-A220-07	0.183101561482842	0	0.0582744270611386	0.0983639392949844	0	0.0892818410764281	0.0537771505483033	0.00341759667392412	0.027966248002142	0.046982540902939	0	0.0126305867532702	0	0.208121420505793	0.104879853749633	0.0693654435252855	0.00460219471019817	0	0.0392351957131192	0	0	0	0	0.612459033916313	0.810355329798332
TCGA-XF-A9T2-01A-11R-A42T-07	0.026214587801455	0	0.00238469655218841	0.0668420700791828	0	0.0310384808033976	0.00102900318723186	0.00475149308898396	0.050145763220499	0	0	0.0871085562522174	0	0.395152499648364	0	0.134676051589634	0	0	0.200656797776847	0	0	0	0	0.660630556799928	0.759195879878121
TCGA-FD-A3SL-01A-21R-A22U-07	0.0552854332386489	0	0.0356670374393785	0.0520702521915503	0	0.0997538282859962	0	0.0136430485709498	0.00652319538656926	0	0	0.0259758380333063	0	0.204165552178218	0.140123526896227	0.225468904949661	0.0348625024617679	0	0.106460880367727	0	0	0	0.00800000000000001	0.2898523755783	0.974302722864504
TCGA-YF-AA3M-01A-11R-A42T-07	0	0	0.0772319551931693	0.0596777889657911	0	0.0650228611272897	0.03300440701637	0.015952655468092	0.0479886938534298	0	0	0.0274713537060082	0	0.129026775488028	0	0.139729522537557	0.05372166644318	0.133717517006259	0.185833905366412	0	0	0.0316208978284133	0.302	0.0518767755934023	1.05754975953623
TCGA-HQ-A2OF-01A-11R-A26T-07	0.118777664903658	0	0.0684881965473855	0.13373812708453	0	0.208756973816582	0.100586027314749	0	0	0	0.0461024938282285	0.00226718683346833	0.0256855566647555	0.0631815149400559	0.0104916144841574	0.207550426755059	0	0.00688999996537912	0	0.00748421686199173	0	0	0.557	0.0158984399505162	1.07329626348597
TCGA-CF-A47V-01A-11R-A23W-07	0.00727644108966519	0	0.0395023038135645	0.262056337210189	0	0.0835149594460371	0	0.047217829732851	0.0711173474538566	0	0	0.0445483123130854	0.0386585547413113	0	0.0394062038585429	0.0860018720928912	0.144076881546419	0.0706465893298159	0.0659763673717704	0	0	0	0.327	0.0476349535017731	1.06939700297001
TCGA-DK-A1AB-01A-11R-A13Y-07	0.00321082867501095	0	0	0.0270310966500947	0	0.219362653343274	0	0	0.00972455204082886	0	0	0.0762181432193086	0.00290580163259392	0.218690213734111	0.250071036752581	0.0199460821031785	0.0530633811232108	0	0.104864333671112	0	0	0.0149118770546961	0	0.474894681515273	0.884937489923814
TCGA-ZF-AA58-01A-12R-A42T-07	0	0	0	0.0493660182689218	0	0.102531838165541	0.0656756152840832	0.0320554232887825	0.0178905311232777	0.001545665351389	0.0237225631520693	0	0	0.223083006732574	0.129056571018169	0.250341801865282	0.00783237810836497	0	0	0.0907555613973207	0	0.0061430262442253	0.001	0.364161828402349	0.942486279232985
TCGA-ZF-A9R7-01A-11R-A38B-07	0.0204266855244859	0	0.065556039066945	0.360670920992369	0	0	0.0818614487306713	0.137725878522068	0.0342313885327198	0	0	0.0804053073898923	0.0178049786011701	0.0223580861394819	0.0765215012698046	0.0357990115443435	0.0121772242799453	0	0.0544615294061038	0	0	0	0.001	0.378319616429154	0.93455723065025
TCGA-GC-A3RC-01A-11R-A22U-07	0	0	0	0.0375708797237411	0	0.259015872485749	0	0.00301393873684012	0.013626039871481	0	0	0.0632296309336076	0	0.305529784665622	0.0540208242635282	0.194726529194788	0.014354817495435	0.0331919200033535	0.0217197626258542	0	0	0	0	0.46448336257517	0.886382996380171
TCGA-DK-A1A5-01A-11R-A13Y-07	0	0	0.00630126815976185	0.114627729782024	0	0.0821122386735422	0.00190024087621343	0.0863196108370232	0.02173084683287	0	0.00179975635560266	0.0333574722478376	0.00284895866914629	0.256924272407408	0.0244647319674831	0.115573365684297	0.0868666109108906	0.105097788282982	0.0600751083129178	0	0	0	0.048	0.16364220735921	1.03117785558899
TCGA-KQ-A41Q-01A-11R-A33J-07	0.0926380144920641	0	0.0356779230746079	0.0923609472126521	0	0.11369658287204	0	0.0632922500510188	0.00273160524645151	0	0.0320193888635531	0	0.0282404589884006	0.205395640733781	0	0.0942306827509956	0	0.216429831875474	0	0.0232866738389618	0	0	0.151	0.0920533233727283	1.05943898194708
TCGA-CU-A3KJ-01A-11R-A21D-07	0	0	0.00011218762422993	0.0511017617239598	0	0.30823743227585	0.0441944044875974	0.0490041927800455	0.00364736810599458	0	0.02670063860754	0.0100717382974657	0.00726589552440487	0.147472850902408	0.0774059038526529	0.0756859551936957	0.0354934036306687	0.0346455304580147	0	0.106623521665298	0	0.0223372148701741	0.33	0.0470750191644311	1.08018848959132
TCGA-2F-A9KP-01A-11R-A38B-07	0.0951270123465825	0.018169133460168	0.0383578396166639	0.0807438553952807	0	0.250580223098433	0	0.0474124506296464	0.0687797558482617	0	0	0.00262582779047541	0.0485530138795944	0.0132576680448746	0	0.048798392763961	0	0.167197413221673	0	0.055209616549026	0	0.0651877973553597	0.577	0.0139341579400028	1.08208601123662
TCGA-FD-A62N-01A-11R-A30C-07	0.0288716328901655	0	0.0386722868295866	0.228006223732213	0	0.117069108893467	0.0820328406911482	0.0185830861721715	0.0256298840977853	0	0	0.0129078536379503	0.00267192669583936	0.0655619181650188	0.156930186881738	0.125571340656844	0.0419995001192561	0	0.0534311488313427	0	0	0.00206106170547343	0	0.571702618411457	0.82703431456407
TCGA-ZF-A9RF-01A-11R-A38B-07	0.00531930088398689	0	0.000407196562101893	0.436900501549516	0	0	0.0824229516123635	0.0448041772840848	0.0254096009957905	0	0	0.031951074311011	0.0164713590081556	0.0206072230947418	0.0796896864372659	0.236502758666982	0	0	0	0.0195141695939996	0	0	0.00900000000000001	0.284058631550001	0.984445792763595
TCGA-S5-AA26-01A-11R-A38B-07	0.0162094439943979	0	0.0103892231719001	0.0165286162375784	0	0.2914498064689	0	0.130583204352018	0.0537293786190849	0	0	0.133910436935872	0.0119567463977777	0.0819939937496572	0	0.116134580154347	0.0658209650174912	0.0393542439311244	0.0279371916457144	0	0.00400216932413709	0	0.621	0.00841847858820676	1.1024083160217
TCGA-FJ-A3Z7-01A-12R-A23N-07	0.13952562213172	0	0.0433781147213063	0.127279681219585	0	0.237900381059484	0	0.039475030905396	0.0325254045840363	0	0.0462067490201802	0	0.00778911610414252	0.068889377851581	0.1414384988994	0.0596810330552367	0	0.0153778178624094	0	0.040533172585522	0	0	0.552	0.0165793088773106	1.0980949631106
TCGA-G2-A2EO-01A-11R-A180-07	0.00369615453100506	0	0.0428670120595036	0.221544159880622	0	0.0133525398091579	0.142368296019052	0.0398078790108341	0.0744139060354594	0	0.091201209103937	0	0.00565244466430455	0.114941822171225	0.0711630491564102	0.118632324817722	0.033486159816964	0	0.0268730429238033	0	0	0	0.005	0.331682477790906	0.948829284393997
TCGA-XF-A9ST-01A-11R-A42T-07	0.0924369159445794	0	0	0.0467519574827364	0	0.179063526652344	0	0	0.200787367294111	0	0.157418490078996	0	0.0592929923245792	0.195390938963511	0	0	0	0.029546396266762	0	0.0393114149923811	0	0	0.112	0.107463622856741	1.05869454041145
TCGA-GC-A3RB-01A-12R-A220-07	0.00423684955854839	0	0.0656197071823317	0.0830416878975132	0	0.150237827033687	0.00990346628998607	0.0914172322664768	0.0221822039222211	0	0	0.0501457846234044	0.00379559342458619	0.0535248769825735	0.0713511793864662	0.103928253505661	0.258354353044864	0.0322609848816809	0	0	0	0	0.156	0.0905244836891161	1.04991121017693
TCGA-DK-AA71-01A-31R-A39I-07	0	0	0.0980996940934823	0.243113881063117	0	0	0.00558154009201629	0.105552564175763	0.0438136285014973	0	0	0.0138665688196841	0	0.160271518298454	0.0871298484489971	0.166245900125255	0	0.0412649956306345	0.0350598607510994	0	0	0	0.788	-0.00992249165749341	1.09524721575382
TCGA-FD-A3SO-01A-11R-A22U-07	0.0202622565998896	0	0.0448115236544404	0.0586384364781457	0	0.136721896943951	0.0500684310589645	0.0360246485588776	0.0191555598428204	0	0.0338758016123779	0.00946636736719178	0.069527917590373	0.145250340959075	0.152132167167041	0.145568861103939	0.00940485970339281	0	0.055149145534389	0	0	0.0139417858251321	0.162	0.0882036023134282	1.05691931172289
TCGA-CU-A0YN-01A-21R-A10U-07	0.00635390249765627	0	0.0880671165874391	0.0499850321473556	0	0.231835475793113	0	0	0.0148646505103017	0	0.0382746059626016	0	0	0.283341154366864	0.0239166402380622	0.074663398036421	0.0633711699508827	0.00958071356943852	0	0.0913558633105501	0	0.0243902770293147	0.00800000000000001	0.288611168911325	0.972583130168817
TCGA-4Z-AA7W-01A-11R-A39I-07	0	0	0.0424972540796199	0.34949882335019	0	0	0.107140723709841	0.0890174574930547	0.0320827704975868	0	0.0857306669928391	0.0279421881217737	0.00405222128772599	0	0.0767938107333933	0.113067509952088	0.0126755789844684	0.0482760446850279	0.0112249501123913	0	0	0	0	0.550515471362206	0.834635330380903
TCGA-ZF-A9R2-01A-11R-A39I-07	0	0.0215529805332141	0.0600865365322561	0.0631063747366376	0	0.21992484510928	0	0.153385297697142	0.0741365939682662	0	0	0.021794309580657	0.0115628642661231	0.0127691393366702	0	0.126540404499981	0.0905975570614863	0.111795294320541	0	0	0.0225942230370176	0.0101535793207281	0.442	0.030470046007629	1.07353347801351
TCGA-DK-AA77-01A-11R-A39I-07	0.00968579966319694	0	0.0143192558381947	0.300519885184509	0	0	0.0583967910002606	0.0917565407706183	0.0570643711003349	0.0248908475110543	0	0	0.0137014937414488	0	0.083138982682956	0.0950974986082185	0.0513808520681287	0.161722168882527	0.0335805390083967	0	0	0.00474497394015516	0.043	0.167717450292261	1.03468090716651
TCGA-XF-AAML-01A-11R-A42T-07	0.0373798863223709	0	0.0357610726183592	0.137178542171447	0	0.0242173971705961	0.181721306236488	0.153767525518416	0.0590172001192255	0	0.0433328559421529	0	0.0192276884136244	0.0717569290104609	0.0845409116320488	0.0687978899050545	0.0373802888784336	0.0234778416825448	0	0	0.00446222525725007	0.0179804391215276	0.241	0.0667330338730489	1.05879994291265
TCGA-XF-A8HI-01A-11R-A38B-07	0	0	0.230959734377051	0.0398900838560896	0	0.190560350504535	0	0.0270313177705494	0.148772508643365	0	0.0166102247223756	0	0	0.0698675935520142	0	0.0694303446553315	0.0604091401054484	0.0938997314463195	0	0.047177560315912	0	0.0053914100510085	0.252	0.0643685487416187	1.04500159103919
TCGA-ZF-AA4R-01A-11R-A38B-07	0.00150981101030937	0	0.00908763984324575	0.00710101856140398	0	0.180478463281784	0	0.0845555535472171	0.0699427459262773	0	0	0.0468482966865561	0	0.390682566633942	0.184897471734065	0.0087451912020621	0.000250231877764196	0	0.0159010096953729	0	0	0	0.012	0.259585931392935	1.01511413546768
TCGA-DK-A2I2-01A-11R-A180-07	0	0.0531500321171058	0	0	0	0.176710776352446	0	0	0.0332729504073687	0	0.0702369952282616	0	0	0.161285933251239	0.0403670998468994	0.113442330131758	0.130800693751944	0	0	0.170610111327994	0	0.050123077584984	0.00800000000000001	0.289175907717876	0.972129231314684
TCGA-DK-AA6R-01A-11R-A42T-07	0.000539408593114762	0	0.0298871909037831	0.138013248342215	0	0.188303879708962	0.0077026798131432	0.0779151802620165	0	0	0.022017180735989	0.0776858137752975	0.00752242453562334	0.0768612749247437	0.100075782200751	0.0510473379350441	0.0713399669399227	0.0951906511415735	0.0558979801878213	0	0	0	0.0629999999999999	0.1376968734746	1.04489132555366
TCGA-E7-A678-01A-11R-A30C-07	0	0	0.327618466234391	0.0852054581994258	0	0.27789341951576	0	0	0.0929510537023727	0	0	0.0621552642777245	0	0.0258658613085359	0.0173006463859789	0.038320439426285	0.000135355651476018	0.0328331692080815	0.0397208660899681	0	0	0	0.134	0.0995945169106704	1.04423695369198
TCGA-ZF-AA4W-01A-12R-A38B-07	0.0239465013685659	0	0.0336780603764409	0.0526320410864314	0	0.156064441490441	0.00413276104693536	0.0439349163632572	0.00489026147790501	0	0.00550188718691289	0.128766531310321	0	0.152354540460965	0.134875129218544	0	0	0.145419078581149	0.0673353474242295	0	0	0.0464685026079013	0.055	0.14919678286043	1.0562113250566
TCGA-PQ-A6FI-01A-11R-A31N-07	0	0	0.0107963801328493	0.130543595272174	0	0.122382619579881	0.0864698316215802	0.0794963244169429	0	0	0.0482615176106104	0.0366676539756219	0.0653821405891409	0.0608535130225276	0.019859248829119	0.0445239027025898	0	0.241384800320764	0.0518789790448803	0	0.00149949288131894	0	0.091	0.117841517037635	1.05210689897652
TCGA-DK-A1A6-01A-11R-A13Y-07	0.011238881012543	0	0.0191387580479636	0.321250250448617	0	0	0.131706758412921	0.0670952213012487	0.0161448591640696	0	0.0078312373375557	0	0.00398833916074352	0	0	0.16704457386829	0	0.215868687962702	0	0.0267162121586548	0	0.0119762211246917	0.02	0.230323935032438	1.00107133430632
TCGA-E7-A541-01A-11R-A26T-07	0	0	0.034231877686241	0.410520705814479	0	0	0.0783810334810363	0.0346542059431165	0.0516440880199292	0	0	0.0353943166866985	0.00345049144433634	0.0143219806515207	0.0553694225535471	0.107774139403593	0.105126873033857	0.0138560270966511	0.0454786990711269	0	0.00263505389880369	0.007161085215064	0.00600000000000001	0.326950967737211	0.955320447250796
TCGA-DK-A1AE-01A-11R-A13Y-07	0	0	0.0572608926244218	0.0550212492715228	0	0.229330190704479	0.0706513808879611	0.111312140286807	0	0	0.0252289169623846	0.0853736132696377	0.0304802848285992	0.0554798555522051	0.066957559409028	0.0296001037930469	0.072838668808815	0.0263687592339979	0.0840963843670934	0	0	0	0.146	0.0950501680788624	1.0496571020591
TCGA-DK-A3X2-01A-11R-A22U-07	0	0.00342224702155001	0.067340456134078	0.232912220765536	0	0.0455767935635816	0	0.0672976803578114	0.0676712315353076	0	0	0	0.0265294445532283	0.159805428794922	0	0.163620405040544	0	0.142170593533437	0.0122018925287974	0	0.00404648467970822	0.00740512149149902	0.748	-0.00524039727147991	1.09438261106012
TCGA-DK-A3IL-01A-11R-A20F-07	0.243125241251419	0.0910315572719354	0.0357921958271788	0.0725900721379381	0	0.0647291569541602	0	0.0773435793770057	0.0560403203479249	0	0	0.0403685565353917	0	0.142467330933909	0.0576852970134349	0.0332873881070638	0	0.0365353602852873	0.0490039439573517	0	0	0	0.672	0.00255340478045656	1.0876900215964
TCGA-FD-A5BV-01A-11R-A26T-07	0.161466498060088	0	0.0026593848054549	0.0681006540181421	0	0.242948862576809	0	0	0.149468386282766	0	0	0.00839978722502767	0.0141603315409734	0	0.0359617902859883	0.291860116325653	0	0	0	0	0.0247476087703422	0.000226580108755678	0.227	0.0698504042634087	1.0648626999439
TCGA-E7-A4IJ-01A-31R-A26T-07	0.0179518977737619	0	0.0555217450510523	0.28128681831409	0	0.0248861798037482	0.0369633810465103	0.18811139019479	0.07186750635804	0	0.0584361674817124	0.0322597803191977	0.0038596148468963	0	0.0297264477234694	0.0915608185107424	0.00692765144437505	0.0958342378702812	0.00480636326133374	0	0	0	0.157	0.089984957239548	1.0773439656485
TCGA-E5-A4U1-01A-11R-A31N-07	0.10202013993843	0	0.0861512151086314	0.0705374782001414	0	0.187468634203836	0	0.0509021311138135	0.141139467947442	0	0.139630674779076	0	0.0346485087252186	0.0422327750718749	0.000588161832760638	0	0.0626797342759904	0.0211619359753996	0.0551537518492795	0	0.00568539097810571	0	0.806	-0.0115371761952787	1.09382814009091
TCGA-XF-AAMH-01A-11R-A42T-07	0.0869787147157376	0	0	0.207319242326154	0	0	0.0359068483225649	0.0111119973418266	0.0218214075444212	0	0	0.0383123008219522	0	0.290609614922849	0.0158920414008711	0.194258611598906	0	0.0447227171774686	0.0530665038272484	0	0	0	0.226	0.0704551230913286	1.07871493017237
TCGA-DK-A2I6-01A-12R-A18C-07	0	0.0484532563672238	0	0.158504157661913	0	0.377155716164657	0	0	0	0	0.0193169020178857	0	0.0362328740599408	0.062305286715293	0.0321410220790234	0.03484999013008	0	0.13633961516023	0	0.0872374443332	0	0.00746373531055284	0.125	0.102574578630587	1.06592753583323
TCGA-4Z-AA7Q-01A-11R-A39I-07	0.0149151231731182	0	0.104933813420281	0.281933495283166	0	0	0.024617080516663	0.0678305739311164	0.0211835279479996	0	0	0.0658938298677621	0.0150589144360707	0.0651559409186499	0.19083401705386	0.0894250373106669	0.00724708779680805	0.0216191095766724	0.027666819030517	0	0	0.00168562973664885	0	0.454688793745876	0.891980058838157
TCGA-BT-A20J-01A-11R-A14Y-07	0.0071012066625856	0	0.0338811059208299	0.194171189588717	0	0.191025263978445	0.00834655650617747	0.0331090545117042	0.0441379870639225	0	0	0.0423369864481796	0.0141878524369589	0.0915928659154406	0.141884915682113	0.153927030625864	0.0269095732676143	0	0.0159161864485488	0	0	0.00147222494289878	0.025	0.215257994148287	1.01163865540864
TCGA-E7-A7DV-01A-11R-A33J-07	0	0	0	0.0368226295566088	0	0.166730650588108	0.0167874649482399	0	0	0	0.0291371911207089	0.000313474994820182	0.0828247823127459	0.19674294250587	0.0802099608732879	0.381460402559622	0	0	0	0.00771711541941849	0	0.00125338512057041	0.001	0.357318626511789	0.947955119052654
TCGA-XF-AAMX-01A-11R-A42T-07	0	0	0.132616444492677	0.0343758196645575	0	0.0455312253612694	0.00169822652177588	0.084619934843163	0.0772267009803733	0	0	0.0214498733411704	0	0.128501169417699	0.0822476594118181	0.337204027680236	0	0	0.0545289182852613	0	0	0	0.173	0.0829392651776018	1.05579694258814
TCGA-GV-A3JX-01A-11R-A20F-07	0.00178348295169674	0	0	0.2119293583563	0	0.107549999496864	0.0247489089270069	0.115071125314848	9.50830239478709e-05	0	0.0211040295755192	0.0396406348585007	0.00357163236940507	0.0300763616136316	0.140945747113371	0.22867668405014	0.0135128452013105	0.0436852737928416	0.0122852856840806	0	0.00532354767053606	0	0.016	0.245979356850718	1.00107301613813
TCGA-XF-AAME-01A-12R-A42T-07	0.0628889853897297	0	0.0630680421220118	0.0560649281114345	0	0.163507548275814	0.0178381299080668	0	0.0547314160312086	0.0235599707367825	0	0.000153999002923764	0.0147924868275304	0.132368534437893	0.0213413505701076	0.219361157475667	0.0290666622600421	0.0222803242985162	0.0867994315548603	0	0.0120689968165154	0.0201080361808966	0	0.513026607692035	0.866161201003091
TCGA-E7-A6ME-01A-22R-A32O-07	0.0480764228988596	0	0.143063784942714	0.355523821496536	0	0	0	0.109336230923519	0.0934565465487613	0	0	0.0395918315755355	0.00341877586898931	0.0239255897983465	0.0662994187234098	0.0719647231376837	0	0.0364236068023263	0.00362995512435916	0	0	0.00528929215896007	0.0610000000000001	0.139924805415564	1.04575737652881
TCGA-XF-A9T0-01A-11R-A39I-07	0.0504804894176111	0	0.284954853942566	0.0653483091513016	0	0.0537450544124877	0.0662907353972367	0	0.0252167257272375	0	0.0613695116299912	0	0.0148553811257854	0.14442118646668	0.076749942665314	0.109328189496957	0.0143330347579912	0	0	0.0274701370780461	0	0.0054364487307951	0.038	0.182535911023378	1.00097011893399
TCGA-DK-AA6X-01A-12R-A42T-07	0.0198314841852464	0.0200732678608274	0.00852718186646625	0.0512310370159567	0	0.130715972867214	0.00858508332559609	0.0246133137703038	0.0731016722859778	0	0	0.0458093871490076	0.0084866030923383	0.0361877986729524	0.0476223542279184	0.127249024081581	0.254891970907154	0.0273348377237754	0.105386622723474	0	0	0.0103523882442098	0.253	0.0637704829768734	1.05320705758065
TCGA-CF-A47X-01A-31R-A23W-07	0.00397341468330605	0.00364891269453459	0	0.137191225670092	0	0.100779498310494	0	0.0830290542650601	0.165454628354077	0	0	0.018658750198668	0	0.0389210384377224	0.0170142965389042	0.158016786232271	0.103532712944503	0.134700120415101	0	0.0276642629903713	0	0.00741529826489681	0.633	0.00764431740226738	1.09070468879129
TCGA-FD-A6TB-01A-12R-A33J-07	0.204286505609666	0	0.0381422574508604	0.19558327490627	0	0.0361217807148855	0.0362107544884474	0.0504041969785772	0.0728529477831058	0	0	0.0173264528596345	0	0.136799171185345	0.076671413521768	0.110641026624878	0.00241359159014021	0	0.0225466262864219	0	0	0	0	0.422589765761739	0.90545042699507
TCGA-E7-A8O7-01A-11R-A36F-07	0	0.00415144973518257	0.154894799192602	0.0702812995407886	0	0.0125688848979634	0	0.0504112926416811	0.135237689094062	0.0822695310191706	0	0	0	0.020959690487427	0.0183005540949804	0.063393248708459	0.188971524903613	0.106547839779394	0	0.0635868750288348	0	0.0284253208758419	0.377	0.0411995159945268	1.05476851612824
TCGA-XF-A9SV-01A-21R-A42T-07	0.0188445867248156	0	0.102037074433433	0.0508444944862131	0	0.105551690417045	0	0	0.00723225804836988	0.0113546321430746	0	0	0	0.474162082290363	0.0395176838925676	0.136843867561957	0	0	0.0390045270826531	0	0	0.0146071029195086	0.163	0.0867658147565077	1.10908414537928
TCGA-FJ-A3ZE-01A-11R-A23N-07	0	0	0.00439925817701175	0.0684951538094727	0	0.341802649053374	0	0	0.0978024574397372	0	0.00275696183552445	0.0711785590886205	0.00778820829338889	0.133305880487035	0	0.0219078002858927	0	0.105761235961759	0.138829378833013	0	0.00597245673516988	0	0.957	-0.0349110893438075	1.11923739274944
TCGA-PQ-A6FN-01A-11R-A31N-07	0.130461480209818	0	0.155729877346661	0.0963969207695284	0	0.0487902457359941	0.0231005921198603	0.0347520865729384	0.0206269289954544	0	0	0	0	0.281053022914377	0.0791304344048121	0.117904683991537	0.00394923087031302	0	0.00177556999660432	0.00458719660819313	0	0.00174172946391002	0.001	0.373274017751337	0.929622324485644
TCGA-FD-A3B4-01A-12R-A206-07	0.103273935604639	0	0.0727564006944628	0.0855607927873542	0	0.147167474757247	0.0217209136488869	0.0283802253119117	0.00464453801387461	0	0.0212708772048181	0.0265262414135066	0	0.149179277532937	0.143505067680103	0.109084671059882	0.00194971940664703	0.00610467396996419	0.0747301277267248	0	0	0.00414506318704112	0.001	0.401284559016454	0.91564462997388
TCGA-E7-A677-01A-11R-A30C-07	0	0	0	0.110290943655836	0	0	0	0.0630342655135674	0.219590761018911	0	0.0433943254669997	0	0.016010727438713	0.0644944397869763	0.0386065490809564	0	0.175912429487103	0.126936726643656	0.0806675525301055	0.0610612793771758	0	0	0.157	0.0901251895959006	1.05300427728324
TCGA-UY-A78O-01A-12R-A33J-07	0.0941641319483261	0	0.193793409760768	0.0212580127812394	0.0242437589823602	0.0522948247966439	0	0.0779565280359992	0.00953735896151043	0	0	0.0291712129869792	0	0.219954822772382	0.0192162824452547	0.0599587277666183	0.0487050150394871	0.105221202821996	0.0445247109004359	0	0	0	0.12	0.103486985207626	1.03471081350197
TCGA-FD-A43P-01A-31R-A23W-07	0.0353824811817323	0	0.05196404039834	0.246110256384954	0	0	0.109931380097296	0.06398039422301	0.0666628513029967	0.00295415343374438	0	0.0598619769981584	0	0.108160931558666	0.133584318449941	0.0745208507787261	0	0	0.0468863651924345	0	0	0	0	0.503212856032672	0.863923403527351
TCGA-XF-AAN7-01A-11R-A42T-07	0.0542088577854673	0	0.00418706862674038	0.043291604197713	0	0.250201625224023	0	0.0177525226453184	0.0109821356327248	0.0122154151635581	0	0.0466199206929257	0.00269339807187436	0.189653906358697	0.0843005998938742	0.219122690796089	0	0	0.064770254910995	0	0	0	0.145	0.0953978070441945	1.05835669821416
TCGA-FD-A6TI-01A-11R-A32O-07	0.0234854938203221	0	0	0.178562600252417	0	0.237469289109236	0	0.0770575340603252	0	0	0	0.0374308343813406	0.0100302179881775	0	0.0380593058807632	0.164344341448105	0.00438343667441643	0.0976197842134307	0.061452289219465	0.0664216754477848	0	0.00368319750421633	0.697	0.000177120000514547	1.10050809479603
TCGA-KQ-A41P-01A-12R-A33J-07	0.00789566768413841	0.00139320351142405	0	0.00254264461188323	0	0.0128949355223855	0	0.0247101733421826	0.0650797060630479	0.0283550868881402	0	0.021112032493574	0	0.499421758093085	0.0131238910721496	0.232670189949173	0	0.0582385201966647	0.0325621905721517	0	0	0	0	0.498235562517664	0.87914346970217
TCGA-K4-A83P-01A-11R-A352-07	0.163885519659337	0.0814182954979026	0.0977119113584347	0.0921068236244909	0	0.131669835245789	0.00614853217848325	0.0369505320800168	0.0693504178655705	0.000499092994775186	0	0.0310682287077665	0.00215360687021928	0.10845916009834	0.0695639332975551	0.0720452338499375	0.0191182795723966	0	0.00909432432552994	0.00586105941981197	0	0.00289521335364284	0	0.48489121984607	0.877101483240758
TCGA-K4-A3WV-01A-11R-A22U-07	0.0197944199205583	0	0	0.0507959906587292	0	0.120179981593977	0	0.0830739893312188	0.022002483459444	0	0	0.0480480759307496	0.0320729017075546	0.309708380695611	0	0	0	0.101823228811282	0	0.157522088844342	0.0535059158836716	0.00147254316286155	0.621	0.0084048693273186	1.11884588358286
TCGA-BT-A3PH-01A-11R-A220-07	0.037900487989443	0	0.0841225982710568	0.0594671941573566	0	0.202100612182811	0	0.0547624920116984	0.0118940348974742	0	0.0166025483694706	0	0	0.0381484089242555	0	0.182636516204225	0	0.248172507079371	0	0.042064755459581	0	0.0221278444532567	0.557	0.0159841836314609	1.08447034535167
TCGA-ZF-A9RC-01A-11R-A38B-07	0.0727977219830962	0	0.203369045692482	0.0459728700714866	0.00166214294541999	0.0249221350657042	0	0	0.00388396329829514	0	0.00262153789384752	0.00875574844668226	0	0.284784892240454	0.0573718016799952	0.129588260579839	0.00713026883931203	0	0.136168222297142	0	0	0.0209713889662436	0.269	0.0592651679020041	1.06774414311491
TCGA-XF-AAMJ-01A-11R-A42T-07	0.00472123315477669	0	0.172436632532219	0.0582138345496626	0	0.106143385396812	0	0	0.0709619578825983	0	0	0.0634895453439823	0	0.279139568011778	0.0553251055898456	0.0804730989032061	0	0	0.0955607746300655	0	0	0.0135348640050534	0.05	0.15857766792011	1.02279014210043
TCGA-CF-A3MG-01A-11R-A20F-07	0.164077163500339	0	0.00731533211610614	0.0800063353025518	0	0.288245847697039	0	0.0184280433149694	0	0	0	0.0226269366563562	0.0432758306913917	0.059362475037698	0	0.000220978309450036	0.143451824734303	0.0388485508252416	0.130557260750891	0	0.00358342106366316	0	0.89	-0.0225452921816704	1.08772452158837
TCGA-BT-A2LB-01A-11R-A18C-07	0.0858868654848681	0	0.13586041518592	0.105450342809869	0	0	0.102689351690714	0.0107877522576111	0.0276466433725616	0	0.0505911553309426	0	0	0.0644873477040068	0.110263775376865	0.102953684193013	0.036053370159096	0.101401109732193	0.0169443016286922	0	0	0.0489838850736474	0.042	0.170665404839019	1.01267541850331
TCGA-UY-A9PH-01A-11R-A38B-07	0.0162873158266429	0	0.107693332515782	0.180606408607869	0	0	0.117288522234677	0.0280998443355512	0.0169353274635238	0	0	0.0664682416703971	0.0221145795500415	0.0141947998548651	0.10287989034315	0.202701048868682	0.0191765703867818	0.0152766548806193	0.0843641593119584	0	0	0.00591330414945888	0	0.485370228412743	0.876824879680518
TCGA-DK-AA6S-01A-21R-A39I-07	0	0	0.0218995856764604	0.0858843326103604	0	0.187337361644653	0.066145413316969	0.0820367278545359	0.0577096640465873	0	0	0.0133324802898544	0	0.111293792854196	0.182575412524039	0.123978885253846	0.0398017650149548	0	0.0280045789135442	0	0	0	0	0.4454777850029	0.895326760496895
TCGA-FD-A6TE-01A-12R-A33J-07	0	0	0.110218770286897	0.0640336865071554	0	0.313461519867459	0	0.112844839107874	0	0.019396282673609	0	0.0638202020307123	0.000869427937980687	0.111234306885024	0.0411984399819605	0	0.0342442497887058	0.0394251908074395	0.0793339141626436	0	0.00991916996253875	0	0.302	0.0520281388598912	1.07037325506068
TCGA-BT-A2LA-01A-11R-A18C-07	0.33641424146442	0	0	0.257262454499345	0	0	0	0.119827612519146	0	0	0	0.0275717537559493	0.0410500872305817	0.176017658106802	0	0	0	0	0	0.0418561924237561	0	0	0.896	-0.0232250359399626	1.12164012895853
TCGA-BT-A3PJ-01A-21R-A220-07	0	0	0.0182046924758751	0.0916929007208844	0	0.165000700579853	0.0772955295385537	0.0504035519419278	0.0311209143347176	0	0.0443740842052815	0.0271806158083145	0	0.119394342501778	0.154944901627487	0.141640479295438	0.00555563669964013	0.00259758995177668	0	0.0671532230842613	0	0.00344083723421149	0.011	0.265258115717104	0.988166072981416
TCGA-BT-A20N-01A-11R-A14Y-07	0.00705303314188273	0	0.1408400060451	0.0857734816367161	0	0.187079691988943	0.00210160024781308	0.0672792685368863	0	0	0	0	0.0170688213679926	0.0773636777471958	0.175130002997481	0.107744526279855	0.0962538527667333	0.0162895926560006	0	0	0	0.0200224445874011	0.272	0.0584868383911743	1.0728195911224
TCGA-DK-A1AD-01A-11R-A13Y-07	0.037342578290012	0	0.0215535371330102	0.165828809769634	0	0	0.106342378069577	0.0173648241575207	0.073969198284053	0.0138358912557215	0	0.0278032015980125	0.0166857525131986	0.0433794685729053	0.186580039589721	0.139491064733188	0.037955627263232	0.0174828218993997	0.0943848068708133	0	0	0	0.05	0.15933163274599	1.03473094421439
TCGA-GU-A42Q-01A-11R-A23W-07	0.0101933247926667	0	0.0244948620373049	0.0830091132539423	0	0.129397351687067	0	0.0243657940411722	0.0119222139636307	0	0.0757426582830609	0	0	0.472979497592724	0.0490296731270207	0	0.093606932513539	0	0	0.0183618655133633	0.0068967131945085	0	0.041	0.172262535065928	1.0605965600114
TCGA-BL-A0C8-01A-11R-A277-07	0.0864980286226628	0	0.00934123344733252	0	0	0.417096459392717	0	0.00946398281963616	0.0358260303969731	0	0.0452333646493009	0.0225325655544181	0.0608622109489036	0.0771313184592235	0.00358950323736267	0.200501573649006	0.00219319750471399	0.0022420393215835	0	0.0215573275138005	0.00593116448236585	0	0.763	-0.00773041013619297	1.09837799382106
TCGA-XF-AAN3-01A-11R-A42T-07	0	0.00523604633452411	0.0176473544985278	0.0354516513017422	0	0.163876667475647	0.00411249994998768	0.0242954138497102	0.0716768483938226	0	0	0.00727671700212421	0.00895599188195348	0.00175904417162108	0.0187482437505516	0.195760030480727	0.240989141672231	0.0813562977687289	0.105439149844562	0	0	0.0174189016235388	0.039	0.181278135267519	1.0090708835352
TCGA-UY-A9PE-01A-11R-A38B-07	0.149348504681556	0	0.335784738985704	0.0123130190530047	0	0	0	0.0510323484399503	0.00958241532337449	0.0057410586784347	0	0.0152684146165363	0	0.223398629587157	0.0910755867870784	0.0619757233119307	0	0	0.0444795605352727	0	0	0	0.103	0.112294082282556	1.03678457313781
TCGA-K4-A6MB-01A-11R-A31N-07	0.0399246691821295	0	0.00236591801816431	0.0312513414538133	0	0.0574766174217558	0	0.038954012490417	0.0588711084147325	0	0.0202123305200648	0	0	0.527905912705968	0	0.168574977386022	0	0.0246968748782385	0	0.0281223535402961	0	0.00164388398839877	0.168	0.0842661861737516	1.14011362576766
TCGA-4Z-AA7M-01A-11R-A39I-07	0.107076530797385	0	0.0524224582051587	0.0937036924062529	0.111134926137297	0	0	0	0.038966150328794	0	0.0678046099813065	0	0	0.314605872044109	0.0638013607512516	0.126952726262674	0.0165250534628404	0	0	0.00700661962293132	0	0	0.056	0.146560038624419	1.04234155657519
TCGA-K4-A54R-01A-11R-A26T-07	0	0	0.00526646880699895	0.20850771594351	0	0.0976789227606945	0.112540177988406	0.00897976592135148	0	0	0.187331399831889	0	0	0.0727013785787768	0.156354460284197	0.0974751699230999	0.00994219154266089	0.00610903569955667	0.0371133127188591	0	0	0	0	0.450629356650063	0.896675615756014
TCGA-XF-AAN2-01A-11R-A42T-07	0	0	0.01064854059122	0.16805476160863	0	0.141254979115055	0.0505929919247406	0.0911805406837772	0.0110105152807836	0	0.0696835230131019	0.0388095702784858	0	0.0956040702470435	0.104851337388565	0.1090237869487	0	0.0764211421667287	0.0312488912654304	0	0	0.00161534948773878	0.00700000000000001	0.302551346562236	0.970306130834914
TCGA-XF-A9SL-01A-11R-A39I-07	0.238589035761727	0	0.0169434633859837	0.0647272012354807	0	0.141536985073108	0.0860832597389212	0	0.053524482990556	0	0	0.0421328243824695	0.012742420926691	0.0576461374628598	0.0108816166482448	0.124871938499883	0	0.000340968324000273	0.14558480034501	0	0	0.00439486522506502	0.00800000000000001	0.299956510219594	0.959003937785147
TCGA-BT-A42E-01A-11R-A23W-07	0	0	0.00201474078268947	0.149917498995638	0	0.105447636737042	0	0.0814848464128304	0.0876212042536928	0	0	0.074674118569134	0.00227746225365076	0.102809253814581	0.146215683512235	0.134691685948137	0.0806087254329577	0.0222504296860808	0	0.00998671360133046	0	0	0.004	0.336926192534835	0.954045596628142
TCGA-DK-A2HX-01A-12R-A18C-07	0.0185797648048605	0	0.0249631864034979	0.0389651987670871	0	0.179848902240046	0	0	0.0765918951988873	0	0	0.0540391731360832	0.0337262539540295	0.034143672132845	0	0.211262172602194	0	0.125228223949061	0.202651556811408	0	0	0	0.256	0.0631834027249627	1.05677031491403
TCGA-GU-A762-01A-11R-A33J-07	0.011215516285211	0	0.0340800825224543	0.223369412588796	0	0.0240151667053119	0.161414277012026	0.027859418707842	0.0445087991409247	0	0.107472745443167	0	0.00845181173510306	0.0223101715715035	0.120654341886689	0.160529132954966	0.0158400137838897	0.00182704839085567	0.0364520612712587	0	0	0	0	0.516059528309234	0.857135851056947
TCGA-GD-A3OS-01A-12R-A220-07	0.0459828969634834	0	0	0.0553941016843185	0	0.157457346096768	0	0.0563423444319319	0.0677876264785366	0	0	0.0372888440858108	0	0.367327339468931	0	0.197484910285167	0	0.0149345905050525	0	0	0	0	0.0679999999999999	0.131405799175952	1.07050394667921
TCGA-CF-A9FL-01A-11R-A38B-07	0.00292356092251228	0	0.212723962133067	0.0458621015028037	0	0.0698356600705838	0	0.057657775912843	0.0326008716730253	0	0	0.0505104501230064	0.00726693703631745	0.04434874927886	0.0346572953446148	0.255775155229265	0.120967585994304	0.0105282473545296	0.0526584812578665	0	0.00168316616640141	0	0.892	-0.022883124334096	1.07438247203815
TCGA-FD-A3SN-01A-12R-A22U-07	0	0	0.0899117410867247	0.176911952759988	0	0.0228163620846592	0.0359998763981903	0.02596928504566	0.00162905614719682	0	0.0118945104236261	0.0691753864675152	0	0.186783997794103	0.0665035747547993	0.2046328882884	0.00225744099389258	0.0622862475476953	0.0375480588457997	0	0	0.00567962136174923	0.038	0.182873917428101	1.01879645092828
TCGA-FD-A43Y-01A-21R-A26T-07	0	0	0	0.0982042307750349	0	0.0527312864988571	0.007585956872516	0.0564896212501348	0.0178581128379188	0	0	0.066364745896628	0.0199104352762955	0.175210629424451	0.164113570894731	0.132137114187861	0.109974343849616	0.0145540558919284	0.0848658963440268	0	0	0	0.018	0.239339435187714	1.00195607633666
TCGA-BT-A42C-01A-11R-A23N-07	0.029827051778585	0	0.0382288841251131	0.153879766294449	0	0.112447731858406	0	0.0827996849029365	0.178179800826791	0	0.0264770119319024	0	0.00691797172591553	0.0904639673234993	0.0379734144676976	0	0.0803936153742263	0.0196140111611579	0	0.127149157924832	0.00787534944990839	0.00777258085457946	0.231	0.0680687633366951	1.06615937656199
TCGA-BL-A13I-01A-11R-A277-07	0.0113971829787482	0	0	0.0370177381430452	0	0.141904321210184	0.00719928092074598	0.00931611445863601	0.0390536256923068	0	0.0171530834520333	0	0.00613647515064543	0.0985407052089985	0.0258556399819459	0.526673943077812	0.00113977447382915	0	0.0604124102519396	0.0123912497694422	0	0.00580845522968703	0	0.521008463901507	0.85294864152307
TCGA-UY-A78M-01A-21R-A352-07	0.0341935150931335	0	0.194377293744278	0.0865640402967724	0.0297891722418091	0.00769517255210498	0.00583221743316047	0	0.0292792508488931	0	0	0.0227777281231363	0	0.380186843219473	0.042156324192753	0.111200193187721	0	0.0294017982388153	0	0.0265464508279493	0	0	0.301	0.0523475919767291	1.09269361790551
TCGA-CF-A27C-01A-11R-A16R-07	0	0	0.0671884539170231	0.155652571466148	0	0.258767945049027	0	0.070057088429155	0.147646535368781	0	0	0.0675145623601976	0.0250955895450552	0	0.000649755200988363	0.0248268028919453	0.130476182680959	0.0426023401030438	0	0	0	0.00952217298767706	0.651	0.00533882298134919	1.11108529563865
TCGA-UY-A9PD-01A-11R-A38B-07	0.107791507193122	0	0.248891029528622	0.00228823833271596	0	0.0187945839340705	0	0.0351541230715406	0.0304641687927778	0	0	0.0200137645542238	0	0.375764352779739	0.0549092632613923	0.0932274290588726	0	0	0.0127015394929237	0	0	0	0.225	0.0705284439608228	1.07905385850138
TCGA-UY-A78L-01A-12R-A33J-07	0	0	0.0337207983953087	0.0272236929281965	0	0.129960175774945	0	0.0369889244223994	0.0207359217407577	0	0	0.0325975376117527	0	0.311199276834164	0.0425238394237415	0.189379837623107	0.0385340280661381	0.0314329634298297	0.00604541933598462	0	0	0.0996575844136748	0.174	0.0820997784596982	1.08904502694253
TCGA-FD-A3B3-01A-12R-A206-07	0.00204674611725582	0	0.0625245935161691	0.156276161228857	0	0.045001192960297	0.107166898516596	0.0253947009084538	0.0166333982804903	0	0.062023631516163	0.0206579901908744	0	0.170704253179385	0.205598980612209	0.113883444449702	0	0	0	0.00749426303919519	0	0.00459374548435239	0	0.485600295594533	0.874302843157834
TCGA-DK-A3WX-01A-22R-A22U-07	0	0	0.0442820352774512	0.0819594798212297	0	0.215624322765708	0.0263035563953745	0.0365056181396369	0	0	0.0488971242973547	0.0183330576063749	0	0.128215319971894	0.117605079920408	0.0485984335809382	0.0039393202700495	0	0	0.0761146516941794	0	0.153622000259401	0.017	0.242668546654069	0.998577981074408
TCGA-LT-A8JT-01A-11R-A36F-07	0.0518954282469017	0	0.145260432630477	0.117197979663595	0	0.0907220870928245	0.0254623097751998	0.0812236078151672	0.101651198618362	0	0.0264937580030894	0	0	0.00885840965876735	0.136164997831408	0.118539743637346	0.0618426272807788	0.00673728171647577	0.027950138029608	0	0	0	0.282	0.0560245560403966	1.05989810737428
TCGA-FD-A5BS-01A-21R-A26T-07	0	0.00260407109534433	0.149970976118057	0.245780959905757	0	0.0620244137291181	0.0321874739594194	0.0207409862170086	0.0659899472595937	0	0.0372042019657279	0.0471500319348506	0.0124151334776395	0.11869946747519	0.1169148811303	0.0693600799568582	0.00330410012825714	0	0.0156532756468785	0	0	0	0	0.529571946040328	0.850274519270587
TCGA-XF-A9T4-01A-11R-A39I-07	0	0	0.0447293803294815	0.100297012247204	0	0.20025625606889	0	0.0485773449476822	0	0	0	0.07755202442737	0	0.132343700914817	0.132632493766568	0.110244162316034	0.0649556027813491	0.00696648773601409	0	0.0548025836739123	0.0148890034268298	0.0117539473638479	0.02	0.227837285867104	1.00314304240537
TCGA-G2-A2EK-01A-22R-A18C-07	0.0148385139614062	0.12012604390933	0.0408478654695722	0.0464821086943106	0.00808848810785276	0.261331769672528	0.00282309288075225	0	0.130190088967315	0	0	0.0561694345069042	0.0118382151188131	0.052472616585452	0	0.0541007570675643	0.048875704264761	0.0736012748526146	0.0782140259408233	0	0	0	0.078	0.126051469884912	1.03230402137108
TCGA-G2-A2EJ-01A-11R-A180-07	0	0	0	0	0	0.103068018736002	0.0666171043032648	0.036536373005754	0.00323776474686579	0.0173090851560894	0.0152900453488685	0	0	0.187482677457934	0.108041426679105	0.0761750081276188	0	0.212461473955017	0	0.1596228499077	0.0141581725757795	0	0.00900000000000001	0.286437064947851	0.994984425694684
TCGA-GC-A6I1-01A-12R-A31N-07	0	0	0.103409230797091	0.134883699599229	0	0.046599164983327	0.0683444858730092	0.0288305999152315	0.0616754495054166	0	0.0305466222581961	0.0191319416158611	0	0.252971925438701	0.0683623126304157	0.134551620633534	0.00124062324985897	0	0	0.0443671642534938	0.000670945434856201	0.00441421381177892	0	0.643970754468561	0.78874791478732
TCGA-G2-A3VY-01A-11R-A22U-07	0.189987631695643	0	0.037794122627528	0.159949560845364	0	0.0854385772168906	0	0.0381278938023198	0.134948516408889	0	0.0610838117456406	0	0.0197237052437287	0	0	0.0916594463289954	0.0403391607278697	0.0915958094590579	0	0.0419476490705941	0.00740411482747926	0	0.025	0.212273523046224	0.999414940559452
TCGA-BL-A5ZZ-01A-31R-A30C-07	0.0304652571625797	0	0	0.00769088543418742	0	0.104694030006256	0.038041581709993	0.000437109009454528	0.0135327292762767	0	0.0283194911590201	0.0227356039976002	0	0.455496865598167	0.00407264570349865	0.222512029454787	0	0.00478193060359864	0	0.0648045730921161	0	0.00241526779246528	0	0.439363618298558	0.914716779056206
TCGA-4Z-AA87-01A-11R-A39I-07	0.0202451142798829	0	0.181249462853314	0.199987926466287	0	0	0.0979958672979375	0.0254935420563599	0.0105977360471101	0.0177422302937323	0	0.0235706736028624	0.00877612910023984	0.0885231347948378	0.089058794384574	0.145740714686135	0.0847458301014683	0	0	0	0.00627284403525903	0	0.032	0.187620864149517	1.00223350191352
TCGA-DK-A3X1-01A-12R-A22U-07	0.00545807024415036	0	0.0660264199217142	0.0933872904492723	0	0.142195396090083	0.0425381118472221	0.0123300752744852	0.0313238536159909	0	0.0569633354846852	0	0.015673568420406	0.187645174007439	0.0899756772946749	0.158668897437914	0.0239147347390763	0.0363950034348079	0	0.0375043917380794	0	0	0.273	0.0577563453216519	1.06929438590448
TCGA-XF-A8HG-01A-11R-A36F-07	0.0244407686533967	0	0.0241773221569035	0.0579966556936192	0.0125598975198044	0.057381474964688	0	0	0.0116923256976304	0	0.0318860017842344	0	0.0286775315922145	0.0407285936632601	0.00204094276863416	0.335258246482327	0.20883915365943	0.111141359549143	0.0463169746803616	0	0	0.0068627511343531	0.437	0.0310738026977522	1.08816793333041
TCGA-K4-A5RH-01A-11R-A30C-07	6.5844129955654e-05	0	0.0249736641223589	0.443359468646305	0	0	0.163237223279514	0.0218251836688729	0.00463853480855412	0.0177171690824878	0.00118329838644145	0	0.00442477522189528	0.00433754478669035	0.0817806864456293	0.209741461655416	0.00154400065154263	0	0.0211711451143368	0	0	0	0.001	0.379200499714963	0.9319506721621
TCGA-DK-A1AA-01A-11R-A13Y-07	0	0	0.0266713149155638	0	0	0.221140467033855	0	0.0211190509597448	0.0990456121399429	0	0	0.0737974149593766	0.0220598282065832	0	0.0316302270761651	0.112527220693742	0.196036404468913	0.085178514993589	0.100609363616157	0	0	0.0101845809363675	0.35	0.0443208274178013	1.0617705168454
TCGA-G2-AA3B-01A-11R-A39I-07	0.0746717336837833	0	0.147824321141409	0.162988405627434	0	0	0.15998580413944	0.0992206162896781	0.0827217369002424	0	0.0697020004000726	0	0	0.00326333258328119	0.0506879832421955	0.0609055642106892	0.0243031200110818	0.0580158613920067	0	0.00570952037868572	0	0	0.111	0.10813392531539	1.03825867852464
TCGA-DK-AA6Q-01A-11R-A39I-07	0.00649882292685404	0	0	0.388701069250738	0	0	0.0976430711078579	0.0662906140056829	0.0304322853156297	0.0161067106594676	0.00528302959586599	0.0166989823979862	0.0290514340587518	0.00660671367864171	0.128333495157064	0.0411121119760697	0.0969733748962978	0	0.0702682849730926	0	0	0	0	0.446888386606044	0.895374108015065
TCGA-DK-A1A7-01A-11R-A13Y-07	0.209046482644465	0	0.108911458267527	0.106378744304281	0	0.222798248653667	0.0080691797138012	0.00204936474376974	0.0783767529996704	0	0	0.0453944946826323	0.00787333303184721	0.0347011743182559	0.00860557249664687	0.0530479015531345	0.0155279440740959	0.0364322715624688	0.0627870769537376	0	0	0	0.188	0.0791078482742692	1.05213182539603
TCGA-HQ-A5NE-01A-12R-A28M-07	0.00921669211208483	0	0	0.0362221725666882	0	0.179335818772894	0.00908734737271938	0.0656718560416497	0.00908583917645799	0	0.0930689682160681	0	0	0.218536543680737	0.00340477771415865	0.03577226754283	0	0.175759181804681	0	0.164838534999031	0	0	0.0669999999999999	0.132732492628694	1.05676431488926
TCGA-XF-AAN1-01A-31R-A42T-07	0.011533349849159	0	0.016462900643532	0.200200598758458	0	0.115477769962242	0	0.0804837823497314	0.0724066652353797	0	0	0	0.0282489811957409	0	0.0724386932671851	0.0181963575068369	0.247181738483519	0.120080890935754	0	0.0172882718124619	0	0	0.4	0.0367137013667898	1.08594016518176
TCGA-FD-A62O-01A-11R-A30C-07	0	0	0.161738232275	0.0516706544291233	0	0.186781247300345	0	0	0.0691049369457944	0	0.0147352142507783	0	0.0083392714752595	0.148239709282824	0.0113252432734074	0.0985945704059325	0	0.113685267066446	0	0.0473946898951401	0.0281752190614429	0.0602157443385058	0.435	0.0314880880719636	1.06354870532885
TCGA-4Z-AA86-01A-11R-A39I-07	0.00122534680412988	0	0.0160378221521948	0.133826319117903	0	0.166193717326005	0.0693999777300924	0.0105116662434937	0.00300105342943059	0	0.0848764708049597	0	0	0.258390855464544	0.0948253761866526	0.112254371624884	0	0	0	0.0494570231157108	0	0	0	0.442184550074866	0.897438416834119
TCGA-FD-A3N6-01A-11R-A21D-07	0	0	0.0478919912298379	0.0656876414719837	0	0.0572284971020034	0	0.132066846908897	0.00919167227606187	0	0.0398205156832732	0	0.00939949195766103	0.264763688704253	0.288149349565619	0	0.0333809276496013	0	0	0.0333373283492178	0.0190820491015904	0	0.001	0.361056845290167	0.965935464672203
TCGA-K4-A4AB-01B-12R-A28M-07	0	0	0.00491771042616842	0.0382724847992109	0	0.292178166882248	0.0312001349955953	0.0208155360643624	0.0406347518864051	0	0.000975088108886364	0.0350305199115545	0.0056849403410017	0.0091865415410394	0.0170903837442597	0.19372164005707	0.15216436886725	0.0777590921680642	0.0661943857302859	0	0.00633907485137515	0.00783517962522279	0.103	0.111966078913848	1.03825474783375
TCGA-ZF-A9R0-01A-11R-A38B-07	0.0335915717148239	0	0.0101510375692659	0.110060232100842	0	0.046046199868777	0.0687867295040546	0.0339485085399435	0.0391451385211832	0	0.0359466514132519	0	0	0.316662958784048	0.164711728247635	0.095390068582047	0.0267678349450577	0	0.0187913402090706	0	0	0	0.615	0.00899707855001468	1.12383814166865
TCGA-GV-A3QK-01B-11R-A23N-07	0.0181584817805877	0	0.0432962871939959	0.104338187966307	0	0.118307303443411	0.120549900406003	0.032476567719544	0.165932671578702	0	0.0210942259685232	0.00796080336725687	0	0.058222931555305	0.038842291500066	0.0710420595339979	0.063675093662717	0.127957142521647	0.00109640777400178	0.00704964402793377	0	0	0.485	0.0242597901506252	1.07837952639838
TCGA-FD-A5BR-01A-11R-A26T-07	0.107241166738895	0	0.174992961476046	0.0344634398738864	0	0.152722600783912	0.0502130873057166	0.0348091410862547	0.150211367656066	0	0.0199606117386227	0	0.00359063610507875	0.116609738200723	0.0136837493769124	0.0909702276899199	0.0145124400059973	0.0134327421196589	0.017908099166603	0.00382483832909665	0	0.000853152346610235	0.048	0.164764246109674	1.00835845660359
TCGA-FJ-A3ZF-01A-11R-A23N-07	0.102312554127552	0	0.0659079548005627	0.201026273110612	0	0	0	0.0888012673055607	0.169671067019248	0	0.0245154174862144	0	0.0294526670772825	0.0358591061208965	0	0.0944630827088454	0.0045629189306289	0.147647529824323	0	0.0357801614882736	0	0	0.0629999999999999	0.137925305114317	1.02995763445497
TCGA-GV-A3QI-01A-11R-A220-07	0.215653282824076	0	0	0	0	0.320551213357239	0	0	0.11929258284801	0	0	0	0	0.146863806682609	0	0.0590209898814214	0	0.0642679915787243	0.0743501328279203	0	0	0	0.56	0.0154601306043045	1.08548045493596
TCGA-CF-A47W-01A-11R-A23W-07	0.00688005590535161	0	0	0.0419580841007284	0	0.348295128998149	0	0.0112444981093078	0.0493125927852558	0.00308250793146285	0.0344014237526368	0.0506786488947855	0.0734759192942043	0.0236785099051839	0.0424043538732466	0.106326956559453	0.0402414264492581	0	0.161237835472725	0	0.00412592016475721	0.00265613780349392	0.61	0.00952296116066169	1.08674286805275
TCGA-4Z-AA84-01A-11R-A39I-07	0.0884513500543366	0	0.153039757549035	0.074461685592823	0	0.0935219085961095	0	0.06637586318096	0.00305626240130768	0	0.0638626884901674	0	0	0.24270826228577	0.0330773437972014	0.121806680684214	0	0.0421204165010289	0	0.0175177808670468	0	0	0.226	0.0699061736488033	1.0555602208953
TCGA-BT-A20O-01A-21R-A14Y-07	0.0153686158183757	0	0.0103852985568154	0.388715654677242	0	0	0.144638428923713	0.0221731113008674	0.0212757051052211	0.00770775376177165	0.0294230751455712	0	0	0.0240295758770568	0.117272503817615	0.184121831951309	0	0	0.0348884450644416	0	0	0	0	0.464906185686107	0.885008659753838
TCGA-XF-A9T3-01A-11R-A42T-07	0.034645363303128	0	0.0296141323505689	0.067963661813286	0	0.0787078769686529	0.0327929065746858	0.0412946175480498	0.0184777960673834	0	0	0.0494539552085168	0	0.283267110118868	0.111297309380074	0.181934680115151	0	0	0.0705505905516356	0	0	0	0	0.424151705094335	0.906908887584592
TCGA-CF-A47Y-01A-11R-A23W-07	0.0184396381288675	0	0	0.129401568467684	0	0.201739709994643	0	0	0.197147651135856	0	0.0433657259759718	0	0.0377207080978867	0.0348326055078579	0.0233446578950677	0.133711402988291	0.050439034101166	0	0.105606677596477	0	0.0242506201102317	0	0.478	0.0248543963835221	1.07900727523057
TCGA-FD-A3SP-01A-31R-A22U-07	0.0107664029978118	0	0	0.0127605729280507	0	0.22525418985434	0	0	0.0247931320035866	0.00185261352510298	0.0491167680840206	0	0	0.346501528374193	0.0700169595722962	0.168403987153408	0.0491067737697729	0	0	0.0377013694569375	0	0.0037257022804801	0	0.533481932981007	0.84508192094759
TCGA-E5-A4TZ-01A-11R-A31N-07	0.0813481395541449	0	0.052650956198714	0.0493498075475073	0	0	0	0.0704934040004508	0.0163983020913703	0	0	0.0269262267292238	0	0.246992304013613	0.0140434372016435	0.21769577375377	0	0.183447748101859	0.0406539008077034	0	0	0	0.273	0.0581165312416599	1.08412863593745
TCGA-CF-A1HS-01A-11R-A13Y-07	0	0.038678627535184	0	0.0682389269762942	0	0.166205154348975	0	0.0505262513495589	0.0104025332177766	0	0	0	0.00575512482325426	0.127278724555607	0.0300637842939486	0.150378362184241	0.192875998564186	0.044577556122733	0	0.112060157513059	0	0.00295879851518153	0.021	0.223894129263274	0.998120413802627
TCGA-XF-A9SK-01A-11R-A42T-07	0	0	0.0697638945020549	0.0475413913675624	0	0.198085979139606	0	0	0.096745157932162	0	0	0.0389200585602676	0.069522867698393	0.000543509005839527	0.0779280153218802	0.228790279457261	0.0266585748414212	0.0812176921548903	0.0638403435011784	0	0	0.000442236517483384	0.019	0.233537600483581	0.987243154203641
TCGA-ZF-AA5H-01A-11R-A39I-07	0.0180441678089538	0	0.044938382973809	0.0839474342841104	0	0.150590142720853	0.0552695406859236	0.00381834202994033	0.0500480140587508	0	0.0195401834983559	0	0	0.29830528759347	0.135539112135178	0.123723825423275	0	0	0.0162355667873809	0	0	0	0.00900000000000001	0.274458168921945	0.986394553812871
TCGA-FD-A3B7-01A-31R-A20F-07	0	0	0.0383654638275758	0.289586462748829	0	0.0456176248959641	0.127349069129304	0.00225210570245684	0	0.0197836542565002	0	0	0	0.219076156034076	0.137270477671823	0.104040174804538	0	0	0.0135444259857356	0	0	0.00311438494319801	0	0.576208466149008	0.820492374061235
TCGA-XF-A9SX-01A-21R-A39I-07	0.0101947524490839	0	0.0133409685072186	0.0904650271617532	0	0.129593294444416	0.0863384684055724	0.0580395468408256	0.124054694959475	0	0	0.0266493328517694	0.00751217100344607	0.0537882992665994	0.0804151954323889	0.223491734612912	0	0.0595289595383434	0.0361784340637282	0	0.000409120462468103	0	0	0.478669540297935	0.878267036505972
TCGA-DK-A3IU-01A-11R-A20F-07	0.0952928668732951	0	0.0174915929493237	0.204893879880334	0	0.132210212005511	0.0536508583072648	0.0143401202987177	0.0545465181503869	0.0138966738180024	0	0.0314453125064176	0	0.107098674078887	0.111589588497768	0.104124869726803	0	0	0.0413829640992058	0	0	0.0180358688080823	0	0.52876007964295	0.851253216582965
TCGA-C4-A0F6-01A-11R-A10U-07	0	0	0.268376869939354	0.115400194807741	0	0.0118272913903471	0.035556364287065	0.0449091487488706	0.0193874235612388	0.00416853324590208	0	0	0	0.272046284816165	0.0679702417712059	0.129900308585058	0.000224421765961881	0.00359985700470056	0.0224632809465229	0	0.00415543541126802	1.4343718598206e-05	0.0669999999999999	0.132703781356972	1.03405670683604
TCGA-FD-A62P-01A-32R-A30C-07	0.0148835811611421	0	0	0.169765621606836	0	0	0.133171769204452	0.0289895966126661	0.00832244036079806	0	0.0197745967319019	0	0	0.356237058591715	0.070890732353012	0.141827380919723	0.0111277031059975	0	0.0340598250436406	0	0	0.0109496943081154	0	0.425401562096599	0.908274683896072
TCGA-K4-A5RJ-01A-11R-A28M-07	0	0	0.00125001276031855	0.286026300332686	0	0	0.0937597914638138	0.0340877745948404	0.0480312940630266	0.0187494320931052	0	0	0.0105851544262519	0.0150705533056084	0.0824423775459074	0.297104929787249	0.0909778120101247	0	0.0211215062714047	0	0	0.000793061345663152	0	0.446923822820292	0.8936751805406
TCGA-FD-A3B8-01A-31R-A20F-07	0.0521343867945809	0	0	0.0857226099689574	0	0.222838219809978	0.0644308320454766	0	0	0	0.0507931689012474	0	0	0.107570301937904	0.176082638670331	0.122326421566586	0.0129847117378472	0	0.0854936684924774	0	0	0.0196230400746136	0	0.555543761236177	0.834903294782046
TCGA-ZF-AA4U-01A-11R-A38B-07	0	0	0	0.121969167613172	0	0.101964816057983	0	0.148383964650346	0.0439083739456438	0.0288576502168177	0	0.0407766384415051	0.052390665819383	0	0.125453489392739	0.0972677286096344	0.167563984093178	0.0136227575163743	0.0578407636432236	0	0	0	0.571	0.014539920022273	1.08848949163587
TCGA-GU-AATO-01A-11R-A39I-07	0	0.00882904540228737	0.18623096941009	0.124747155639503	0	0.0802487551167895	0.0456705320967467	0.067822549818788	0.0468153490173927	0	0	0.0329335116162191	0.0200417073648756	0.0728213365399025	0.0896074226180111	0.135315844956061	0.00394784103397339	0	0.0469695300447703	0	0	0.0379984493245889	0.029	0.20238537120892	0.994367425336432
TCGA-K4-A5RI-01A-11R-A28M-07	0	0.00105823316886776	0.002859836232757	0.013684433412712	0	0.120507447058747	0	0.0242244287415981	0.0382604331604525	0	0.0777537864992301	0.0826510529441453	0.0582223861656307	0.00310782402765223	0.00597274247264996	0.106497790762819	0.238235839988378	0.054863943442993	0.172099821921367	0	0	0	0.025	0.21394474801826	0.999810892633544
TCGA-CF-A3MI-01A-11R-A20F-07	0	0	0.0641407502884279	0.171595688409524	0	0.0995394320125976	0.0167672801447074	0	0.0906228761246683	0	0	0.0407812311525403	0.01417534637925	0.151243012795703	0.00448333692504624	0.174229010908757	0.0254982517589948	0.0713414195100457	0.0746145082799775	0	0	0.000967855309760085	0.47	0.0257114720242779	1.07327585665758
TCGA-CF-A9FF-01A-11R-A38B-07	0.327431283886911	0	0.0365395980217296	0.117468212278443	0	0.11083853570449	0	0.00686979492909751	0.114603694732188	0	0	0.0404389137304229	0.00526321446481742	0.0504935067423042	0.0417596472507227	0.0410183776964147	0.00191697756991001	0.0424180065785833	0.0629402364139653	0	0	0	0.125	0.102797950018548	1.05334333416462
TCGA-DK-AA76-01A-11R-A39I-07	0.0233152373652576	0	0.00564745716360838	0.023561042297161	0	0.205803216862722	0	0	0.178126362684957	0	0.029832404675536	0	0.0225884325326868	0.178723012584765	0	0.141179910026084	0	0.0745742317165245	0	0.116648692090697	0	0	0.561	0.0153869049154141	1.0909191163074
TCGA-G2-A2EF-01A-12R-A18C-07	0.0517068967464656	0	0.0361515297706421	0.183746610652237	0	0.0256660271814849	0.202274403541631	0.00727203095605348	0	0	0.0629378117291195	0.0101122341450215	0.00177506826065528	0.063144959155956	0.143245139931479	0.151697024122305	0.0566553707460614	0	0.00361489306088746	0	0	0	0.021	0.224714243621467	1.0001442815247
TCGA-FD-A3B6-01A-21R-A20F-07	0.00962002999391907	0	0.0112711645641758	0.211258352561698	0	0.0639616702614207	0.126588787383277	0.0627661430821494	0	0	0.0466430538191007	0.00634193786402325	0.00138785110096019	0.151196805330068	0.0861252969720888	0.184756119647456	0.0123100738697354	0	0.0143874694991635	0	0	0.0113852440507644	0.002	0.344959527025344	0.944066763181092
TCGA-BT-A2LD-01A-12R-A20F-07	0.0132159948783175	0	0.151324242639031	0.108338108134484	0	0.123615303004263	0	0.0863463588269213	0.0379604927156104	0	0	0.0278239802464642	0	0.0767239761553813	0.128376542272761	0.203044677549732	0	0.00370322913361493	0.037838760904308	0	0	0.00168833353911212	0.225	0.0705388895842222	1.05629654636445
TCGA-GV-A40G-01A-11R-A23N-07	0	0	0.0367731468052168	0.0727207004470944	0	0.336648535015306	0	0.0684732890209432	0	0	0	0.100318752550901	0.0912864283376206	0.11259897468007	0	0.0169256459952414	0	0.0501235967151909	0.0987852697880562	0	0	0.0153456606443608	0.527	0.0189432769074154	1.09060169865452
TCGA-XF-AAMW-01A-11R-A42T-07	0.0172846824577687	0	0.0544613747479537	0	0	0.242714904033762	0.0341253547723308	0.00991669294727708	0.0314195335640643	0	0.015478157907186	0	0.00683193933658836	0.143254071118388	0.107910894884063	0.158138862314451	0.105712445023368	0.0460816200610441	0.00747213397575359	0	0.00693783878200248	0.0122594940739984	0.048	0.164208939654549	1.02296996555083
TCGA-XF-A9T5-01A-11R-A42T-07	0	0	0.0761736280377932	0.174918194486441	0	0.00144571731324314	0.127535931060011	0.0290521165980341	0.0533893691461418	0	0.0144416880575989	0	0	0.172037706459776	0.0932545424630409	0.128036148544889	0.101890624199733	0	0.0278243336332978	0	0	0	0	0.536596621377545	0.85170677329067
TCGA-G2-AA3C-01A-21R-A39I-07	0	0	0	0.0716699722540852	0	0.103120905204018	0.0155807255206433	0	0.00647689162853536	0	0.0124050186369202	0.0251372733610882	0.215732792114921	0	0.0134152267451179	0.510176007390705	0	0	0.0262851871439659	0	0	0	0.398	0.0373456206298903	1.1091615138759
TCGA-BT-A20T-01A-11R-A14Y-07	0	0	0.0254298271170918	0.169488424700771	0	0.0980938842250912	0	0.0438105166449207	0.119358796839286	0	0	0.0608888478843082	0	0.0750190367037565	0.0919393652236527	0.14414186523834	0.0841701198893507	0.0291204839243259	0.058538831609106	0	0	0	0.0590000000000001	0.140684712456322	1.03423664620872
TCGA-CU-A0YO-01A-11R-A10U-07	0.00860472767663466	0.00185169816195577	0	0.0971759830649054	0	0.299201761681447	0.0239923820077319	0.00564407799652372	0.103822786509085	0	0	0	0.0402191748674292	0.0496372083999671	0.0769782748288106	0.10355536461217	0.0263326687943262	0.091331112565536	0	0.0614240033582531	0.0102287754752243	0	0.069	0.131153963711059	1.04287557247541
TCGA-H4-A2HQ-01A-11R-A180-07	0	0	0.162450049209607	0.079500390947659	0	0.215325514034068	0	0.080822439439329	0.0175089230840239	0	0.00179020800785355	0.0263611363098445	0.00927984782997317	0	0.136528798041453	0.0818893151010062	0.0893781516512067	0.0781088172330553	0.0210564091109206	0	0	0	0.244	0.0657338542577016	1.06532757914648
TCGA-ZF-A9RE-01A-11R-A38B-07	0	0.00443331145536378	0.0336352748496641	0.145118103039357	0	0.0992877881765243	0	0.0570801949645234	0.0900114474144315	0	0	0.0528550235378147	0.0279676837286433	0.0742985618542551	0	0.0200504805455994	0	0.189378246794716	0	0.0870054263700562	0	0.118878457269051	0.42	0.0336356990131062	1.08864935066633
TCGA-GC-A3RD-01A-12R-A22U-07	0.015550538742213	0	0.00645320235407931	0.0272448949172613	0	0.0439481311433043	0	0.0230463306049925	0.065637402772805	0	0.0608853279995	0	0	0.418164051399424	0.00225480947679933	0.0949764742954971	0	0	0	0.231430479795603	0	0.0104083564985217	0.069	0.130608757377189	1.10401044432058
TCGA-FT-A61P-01A-11R-A30C-07	0.0103380428311273	0	0.0126602586185489	0.0844449665545045	0	0.0834485423510313	0.0309029139421305	0.0573389588419243	0	0	0.00348628483164197	0.0813601274111564	0	0.205460708657918	0.120809333364664	0.236335772901876	0.0135350398244406	0	0.0598790498690361	0	0	0	0.01	0.267925511067514	0.987423627294433
TCGA-GC-A3WC-01A-31R-A22U-07	0.0388948207157584	0.0039075511491203	0.0549871791120997	0.152948259832466	0	0	0.0749722686440417	0.0466649491907259	0.0691472659199485	0	0	0.0145658872142512	0	0.109371795593973	0.153725660984048	0.105782639799861	0.121911162520583	0	0.0531205593231229	0	0	0	0	0.459668974550954	0.887636063150049
TCGA-GV-A3QF-01A-31R-A22U-07	0.0185835068020717	0.0420493584402223	0.0301399859661064	0.010017974145781	0	0.0771911236353654	0	0.0385711190987271	0.0383122631084414	0	0.165099167953518	0	0.146336962886636	0.155315884648035	0.0191477075181439	0	0	0.00772348144650921	0	0.108371285005313	0.00760258576162053	0.135537593583509	0.243	0.065919993971392	1.07903856459631
TCGA-GD-A6C6-01A-21R-A31N-07	0.0194754101973612	0	0	0.0976877325627328	0	0.160063960424124	0	0.00916333182615927	0.0229320779372112	0	0	0.0515409219090079	0.0136100537712851	0.0343038127451311	0.0163575587857041	0.419084272197154	0	0.0713851452462903	0.0843957223978392	0	0	0	0.13	0.101285870167747	1.05524347113849
TCGA-UY-A9PB-01A-11R-A38B-07	0	0	0.0841987363591687	0.143453850761864	0	0.138502472990115	0.0489971123833668	0.0496105000634491	0.0395969982573217	0	0.0601024508863367	0.00865217490084677	0	0.152336808152463	0.103999479896549	0.141857977217984	0.00474045915825952	0	0.0239509789722765	0	0	0	0.00700000000000001	0.305743824900131	0.960840150056464
TCGA-BT-A3PK-01A-21R-A220-07	0.00861925919158522	0	0	0.0119435269647137	0	0.156439155867787	0.0379771636880549	0.0505144743260197	0.0571378770915336	0	0.0668383298202998	0	0	0.228961959938123	0.0943296144778553	0.114376206203113	0	0.116162562554799	0	0.0337464196179201	0	0.0229534502581953	0.021	0.223103717231361	1.00907394866163
TCGA-GD-A2C5-01A-12R-A180-07	0	0	0.0494010914866646	0.0101762583076604	0	0.223037148464211	0	0	0.0352365689236999	0	0.0117058975291743	0.0141494151236442	0.0188842724323057	0.0651945496791292	0.0340425464192781	0.16306666346516	0.116751723237187	0.0904451651508784	0.103046838388406	0	0.0443099308387244	0.0205519305538772	0.58	0.0136001147489348	1.06794563472712
TCGA-FT-A3EE-01A-11R-A206-07	0.0520837124234729	0.0338236714121663	0.0905560968933363	0.0562285264348696	0	0.0910431920729147	0	0.0524551466078427	0.0272813657591853	0	0	0.0421873909607919	0.00232027731882847	0.00329637497391048	0	0.116945784117322	0.0724087971980741	0.222349081802842	0.0944804163309316	0	0.00570014148218183	0.0368400242113293	0.08	0.124673616063182	1.02737594091344
TCGA-CF-A8HY-01A-11R-A36F-07	0.0128842700789	0	0.000135104663562878	0.159166096570737	0	0.225273848899102	0	0.0266576990914483	0.122592047010567	0	0	0.0210543054882179	0.061813478560049	0.0136661928620003	0.0123578470677734	0	0.339393470883166	0	0	0.00500563882447576	0	0	0.265	0.0599433620027879	1.07938821076603
TCGA-DK-A6AV-01A-12R-A30C-07	0.0627573579125064	0	0.0898055390293778	0.141449339513288	0	0.122571932848171	0.0541213328483044	0.0679282640577783	0.0415506071890757	0	0	0.0225611538998026	0.000772481880409158	0.0268937348169334	0.0895881151972733	0.120366409034349	0.0497922529219185	0.0591600425720092	0.050681436278803	0	0	0	0.0580000000000001	0.14252028386124	1.02231869134416
TCGA-GV-A40E-01A-12R-A23N-07	0	0	0	0.148742945254688	0	0.0872994598989835	0.107081939294939	0.0170459165560025	0	0	0.049564516021264	0	0.00649259312466699	0.154127508200016	0	0.124931115779076	0	0.208612835171591	0	0.0718383937079687	0	0.0242627769908043	0.0629999999999999	0.139185220533924	1.04286970892796
TCGA-CF-A5U8-01A-11R-A28M-07	0.0865150810459599	0	0.153301822953824	0.198161133234908	0	0.131561385923177	0	0	0.0908325339545043	0	0.00863846776472778	0.0618087581431709	0	0.0375828134865922	0.00638887480185114	0.0847191721519078	0.0187395539856	0.0538004984193169	0	0	0	0.0679499041344614	0.613	0.00919433872401707	1.08081666657058
TCGA-BT-A20W-01A-21R-A14Y-07	0.0825551022554193	0	0.0405644323599607	0.153509882075189	0	0.144896704698386	0	0.025859624683612	0.194868895621969	0	0	0.0549361139528345	0.00168108822323786	0.0265137413338791	0.0510707388488362	0.0689032006914957	0.0766044755640123	0.0534438355012018	0.0245921641899663	0	0	0	0.257	0.0629521606823772	1.06957810231901
