# Supplementary material for: Clinical Eosinophil-Associated Genes can Serve as a Reliable Predictor of Bladder Urothelial Cancer
Source: Front Mol Biosci. 2022 Jul 22;9:963455. doi: 10.3389/fmolb.2022.963455 (PMC9353774; doi:10.3389/fmolb.2022.963455)
Supplement: Supplementary file 8 [file Table6.XLS]

ANKRD36
GRIN2C
PLSCR2
RHD
ZBTB20
TREH
SPINK9
SLC35F4
INSYN2A
TRIM55
ASB14
SLC26A8
GLRA3
SPDYE1
AL049779.1
H3C11
H2AC11
DNLZ
SYCP3
FAM166A
SARNP
C11orf65
GABRR2
H1-4
UNC13C
H3C8
DCDC2B
TP53TG5
LIPI
KLB
CD200R1L
SPATA12
TUBB1
PRH1
H2BC14
ADCY10
CCDC62
ADH1A
CDKL3
H2BC6
OMG
MAK
AGBL3
GHRL
RSPH9
NUTM2A
ANKRD61
CD160
FAM184B
H2AC21
H2BC17
AL110118.1
H4C11
DEFB131B
SLC9C1
EFCAB12
C3orf49
TEN1
H3C6
LYG2
NEK10
FAM186B
H2AC14
RNF212B
MTMR7
FANCD2OS
IHO1
SPDYA
CDKL4
LAT
CARNS1
AL139260.3
TAS2R19
TAFA2
H2AC7
SPDYE6
SPATA9
MBOAT4
HEATR9
CCDC7
PRR4
HEATR4
EML5
PZP
SLFNL1
AGRP
H2BC8
GPR182
PAH
NR2E3
STKLD1
DLEU7
H2AC13
H4C8
EFCAB8
ANKRD36C
NOS1AP
H3C10
C1orf194
MEMO1
C1orf226
H2AC17
H2BC5
H1-3
HOXD8
C1orf146
CRYBA1
LRP2BP
FBXL13
ADAM32
C6orf163
SLC22A14
SCHIP1
SLC13A4
H2AW
CYP19A1
C4orf51
KCNMB3
PLPPR1
H2BC9
RNF148
SPATA1
SPDYE2
C22orf15
CTNNA3
H4C13
GNRHR
H2BC10
MSANTD1
STIMATE-MUSTN1
RBP2
H4C12
AC069503.2
U2AF1L5
GCNT7
H4C4
FAM186A
RGL4
H4C5
CLDN20
ZBED8
TMPRSS5
UGT1A9
C20orf144
IQCM
INSL6
DNM3
GPR61
ITIH4
TAS2R4
PGLYRP1
FSIP2
REC114
CPSF4L
CCDC192
CARD8
ZNF483
H4C2
PCDHGA11
H2AC20
H1-6
H2BU1
MLANA
TCTEX1D4
SPINK14
ENO4
H4C1
SCTR
H1-2
SLC5A9
KCNMB2
GRIK1
SYT2
NUTM2G
CLDN34
AC068896.1
DLEC1
PVRIG
ADH4
H2BC18
TAS2R14
TEX38
ZACN
DNAJB7
LRRC19
MATR3
ANKHD1
SUMO4
AL512785.2
H2BC15
LENEP
MTNR1B
KCNIP2
HCRTR1
SLC5A4
ERVFRD-1
ACAD11
KCNJ13
AC040162.1
FLACC1
PKDREJ
CELA2B
H2BC11
H4C14
TMEM266
ASXL3
NEK5
CCDC171
TMPRSS9
ANGPTL8
PROX2
H3C13
TEX12
ACP4
H2AC16
SPDYE21
HIGD1C
AL049697.1
WBP2NL
H1-5
AC006254.1
PRH2
APOBEC2
CRHR2
CLEC1B
GOLGA8H
TAS2R10
H2AC8
FABP9
SLC30A8
PDZD9
CBY3
POTEF
TMEM269
CPLX2
C1orf100
SLC10A5
CDRT4
SNX32
TDRD6
H3C12
H2BC7
MTRNR2L3
AP003108.2
ANKAR
SPDYE5
FLRT1
TVP23C
H2BC4
KCNIP4
CLEC2D
AL136531.2
H3-4
H2BC3
ARL13A
AC006978.2
H3C4
AGXT
B3GAT2
C12orf42
ASIC5
TAS2R20
H2AC12
SLC25A2
MRAP
NUTM2D
RPA4
SLC39A5
TF
AP002495.1
ANGPTL3
AC013394.1
SPATA46
H2BC13
OR2B6
POLN
PP2D1
UGT1A7
ECT2L
LRRTM2
SHOC1
ATRIP
TTN
DNAH1
H2BC12
TAS2R31
SH2D7
BAAT
OR1J4
H3C1
B3GALT2
CCDC65
H2AC4
H3C7
LDHAL6B
PDE6C
FAM151B
CHRNG
MEP1A
ARR3
H4C3
H2BC21
H2AC6
SERPINE3
KCNRG
AC096887.1
H4C9
ANKRD36B
C12orf71
SLC22A13
KLRK1
KIRREL3
HOXD3
