# Supplementary material for: Clinical Eosinophil-Associated Genes can Serve as a Reliable Predictor of Bladder Urothelial Cancer
Source: Front Mol Biosci. 2022 Jul 22;9:963455. doi: 10.3389/fmolb.2022.963455 (PMC9353774; doi:10.3389/fmolb.2022.963455)
Supplement: Supplementary file 9 [file Table14.DOC]

#if (!requireNamespace("BiocManager", quietly = TRUE))
#    install.packages("BiocManager")
#BiocManager::install("limma")
#BiocManager::install("org.Hs.eg.db")
#BiocManager::install("DOSE")
#BiocManager::install("clusterProfiler")
#BiocManager::install("enrichplot")


#ÒýÓÃ°ü
library(limma)
library(org.Hs.eg.db)
library(clusterProfiler)
library(enrichplot)

gene="CLEC1B"                #»ùÒòÃû³Æ
expFile="TCGA.TPM.txt"     #±í´ïÊý¾ÝÎÄ¼þ
gmtFile="c2.cp.kegg.v7.4.symbols.gmt"     #»ùÒò¼¯ÎÄ¼þ
setwd("C:\\biowolf\\immWGCNA\\37.GSEA")      #ÉèÖÃ¹¤×÷Ä¿Â¼

#¶ÁÈ¡ÎÄ¼þ,²¢¶ÔÊäÈëÎÄ¼þ½øÐÐÕûÀí
rt=read.table(expFile, header=T, sep="\t", check.names=F)
rt=as.matrix(rt)
rownames(rt)=rt[,1]
exp=rt[,2:ncol(rt)]
dimnames=list(rownames(exp),colnames(exp))
data=matrix(as.numeric(as.matrix(exp)),nrow=nrow(exp),dimnames=dimnames)
data=avereps(data)
data=data[rowMeans(data)>0,]

#É¾µôÕý³£ÑùÆ·
group=sapply(strsplit(colnames(data),"\\-"), "[", 4)
group=sapply(strsplit(group,""), "[", 1)
group=gsub("2", "1", group)
data=data[,group==0]
data=t(data)
rownames(data)=gsub("(.*?)\\-(.*?)\\-(.*?)\\-.*", "\\1\\-\\2\\-\\3", rownames(data))
data=t(avereps(data))

#¸ù¾ÝÄ¿±ê»ùÒò±í´ïÁ¿¶ÔÑùÆ·½øÐÐ·Ö×é£¬µÃµ½¸ßµÍ±í´ï×éµÄlogFC
dataL=data[,data[gene,]<median(data[gene,]),drop=F]
dataH=data[,data[gene,]>=median(data[gene,]),drop=F]
meanL=rowMeans(dataL)
meanH=rowMeans(dataH)
meanL[meanL<0.00001]=0.00001
meanH[meanH<0.00001]=0.00001
logFC=log2(meanH)-log2(meanL)
logFC=sort(logFC,decreasing=T)
genes=names(logFC)

#¶ÁÈ¡»ùÒò¼¯ÎÄ¼þ
gmt=read.gmt(gmtFile)

#¸»¼¯·ÖÎö
kk=GSEA(logFC, TERM2GENE=gmt, pvalueCutoff = 1)
kkTab=as.data.frame(kk)
kkTab=kkTab[kkTab$pvalue<0.05,]
#kkTab=kkTab[kkTab$p.adjust<0.05,]
write.table(kkTab,file="GSEA.result.txt",sep="\t",quote=F,row.names = F)
	
#»æÖÆGSEA¸»¼¯µÄÍ¼ÐÎ
termNum=8     #Õ¹Ê¾Í¨Â·µÄÊýÄ¿
if(nrow(kkTab)>=termNum){
	showTerm=row.names(kkTab)[1:termNum]
	gseaplot=gseaplot2(kk, showTerm, base_size=8, title=gene)
	pdf(file="GSEA.pdf", width=7.5, height=5.5)
	print(gseaplot)
	dev.off()
}
