# Supplementary material for: Clinical Eosinophil-Associated Genes can Serve as a Reliable Predictor of Bladder Urothelial Cancer
Source: Front Mol Biosci. 2022 Jul 22;9:963455. doi: 10.3389/fmolb.2022.963455 (PMC9353774; doi:10.3389/fmolb.2022.963455)
Supplement: Supplementary file 10 [file Table7.XLS]

gene	HR	HR.95L	HR.95H	pvalue
SLC26A8	0.0804335618625626	0.0247550762414505	0.261342676176691	2.76622946980048e-05
CCDC62	0.275609548161891	0.103413472992799	0.734533140022203	0.00997093451341505
AGBL3	0.571345506128969	0.359051591531837	0.909160953669865	0.018187567879875
GHRL	0.69728019537579	0.488490970341651	0.995309433300785	0.0470490429267447
SPDYA	0.50596427282039	0.330024516641085	0.775699478257478	0.00177815531002902
LAT	0.598144112140921	0.39922244312021	0.89618303042427	0.0127270559576306
C1orf226	0.860950846470244	0.753955280694457	0.983130404438694	0.0270189918925382
CYP19A1	1.45726397864254	1.15546467405962	1.83789115420375	0.00147054891999847
SPATA1	0.38772875806715	0.197538932261054	0.761032714470807	0.00589383408861905
FAM186A	0.294240754483508	0.103969684457396	0.832719864938143	0.0211748409156551
DNM3	1.43003514600365	1.11686156727624	1.83102416514605	0.00456333914227557
ITIH4	0.373883443474006	0.189676306536987	0.736986247023539	0.00449182129570905
FSIP2	0.526290408776896	0.372997707237645	0.742582565511806	0.000257886515210749
CARD8	0.691674467366794	0.517256238786367	0.924906328688535	0.0129005293410046
SLC5A9	0.531868265327664	0.297709982743437	0.950199415739595	0.032965323095568
DLEC1	0.654391841050621	0.441592499782947	0.969737216651336	0.0345924877664348
ADH4	0.711166256003258	0.533074470328671	0.94875570268046	0.0204682401418617
TAS2R14	0.688417664773849	0.492496217187693	0.962279231054615	0.0288898897536464
PROX2	0.344620794636843	0.149171314580022	0.796155027731016	0.0126473541058807
WBP2NL	0.517801943277889	0.327422856428911	0.818876407672446	0.00488611995383623
CLEC1B	0.524101530163248	0.283942670215799	0.967386880283604	0.0388292135836432
C1orf100	0.443500347488362	0.224245357515841	0.877131015782134	0.0194524175380501
CLEC2D	0.630051870922662	0.513364359374025	0.773262406718668	9.84260364980656e-06
AGXT	0.449623553946518	0.248454622635964	0.813675101387442	0.00825892521993833
OR2B6	0.802496560012316	0.664226572829295	0.96954978191923	0.0225798868393149
DNAH1	0.707715564902351	0.535458110074166	0.935388429798326	0.0151271639861987
B3GALT2	1.81545156810386	1.31581631934867	2.50480583624483	0.000282127141669196
