# Supplementary material for: Clinical Eosinophil-Associated Genes can Serve as a Reliable Predictor of Bladder Urothelial Cancer
Source: Front Mol Biosci. 2022 Jul 22;9:963455. doi: 10.3389/fmolb.2022.963455 (PMC9353774; doi:10.3389/fmolb.2022.963455)
Supplement: Supplementary file 11 [file Table8.XLS]

id	coef
SLC26A8	-1.54161999522959
CCDC62	-0.919691965606083
CYP19A1	0.370393139281635
DNM3	0.390168583195601
SLC5A9	-0.625527089261454
CLEC1B	-0.465051523632136
CLEC2D	-0.420115749443147
AGXT	-0.535174967738487
B3GALT2	0.650899205282103
