# Supplementary material for: Clinical Eosinophil-Associated Genes can Serve as a Reliable Predictor of Bladder Urothelial Cancer
Source: Front Mol Biosci. 2022 Jul 22;9:963455. doi: 10.3389/fmolb.2022.963455 (PMC9353774; doi:10.3389/fmolb.2022.963455)
Supplement: Supplementary file 14 [file Table9.XLS]

immune	cor	pvalue
B cell_TIMER	-0.232349527164389	2.15777601892259e-06
T cell CD8+_TIMER	0.24501317300249	5.60858300822236e-07
Neutrophil_TIMER	0.107452480971339	0.0302056087279676
Macrophage_TIMER	0.178218777153031	0.000302279687948919
Myeloid dendritic cell_TIMER	0.213853027905883	1.35211780070128e-05
B cell plasma_CIBERSORT	-0.102855653001824	0.0380647620367267
T cell CD8+_CIBERSORT	-0.163867785163619	0.000906003112002856
T cell CD4+ naive_CIBERSORT	-0.152231300585645	0.00207227635294319
T cell follicular helper_CIBERSORT	-0.198839167428879	5.35657496457353e-05
T cell regulatory (Tregs)_CIBERSORT	-0.135549182811377	0.00616558813716353
Macrophage M0_CIBERSORT	0.234187956113193	1.7826721638562e-06
Macrophage M1_CIBERSORT	0.148245182630652	0.00271652359960914
Macrophage M2_CIBERSORT	0.250553700456341	3.0376426240776e-07
Myeloid dendritic cell activated_CIBERSORT	-0.192288802042448	9.46783130599784e-05
Mast cell resting_CIBERSORT	0.11062174066446	0.0256348525811097
Eosinophil_CIBERSORT	-0.0985642013849385	0.046902086483831
Neutrophil_CIBERSORT	0.156204759645221	0.00157203860963963
B cell naive_CIBERSORT-ABS	0.1148105692807	0.020516915988177
T cell CD4+ naive_CIBERSORT-ABS	-0.148531626322972	0.00266476146482673
Macrophage M0_CIBERSORT-ABS	0.219873245285102	7.56859352081014e-06
Macrophage M1_CIBERSORT-ABS	0.136595401914953	0.00577692376334507
Macrophage M2_CIBERSORT-ABS	0.215159411399349	1.1938028537024e-05
Myeloid dendritic cell activated_CIBERSORT-ABS	-0.115942686119962	0.0192962627834549
Mast cell resting_CIBERSORT-ABS	0.138461527041131	0.00513794894050811
Neutrophil_CIBERSORT-ABS	0.163758957235573	0.000913276434023631
Macrophage M1_QUANTISEQ	0.199156769451355	5.20819143136141e-05
Monocyte_QUANTISEQ	0.173916592038336	0.000423895702205757
Myeloid dendritic cell_QUANTISEQ	-0.124502333787456	0.0119437161730245
T cell_MCPCOUNTER	-0.235453808081403	1.56160463275683e-06
cytotoxicity score_MCPCOUNTER	0.116637057660449	0.0185792927198029
Monocyte_MCPCOUNTER	0.171641282305879	0.000505307258570232
Macrophage/Monocyte_MCPCOUNTER	0.171641282305879	0.000505307258570232
Myeloid dendritic cell_MCPCOUNTER	0.132497054673746	0.00743696366185788
Endothelial cell_MCPCOUNTER	0.128724687503555	0.00932889672892413
Cancer associated fibroblast_MCPCOUNTER	0.358691707324682	8.40038392400745e-14
Myeloid dendritic cell activated_XCELL	0.190735382111068	0.000108075188367274
T cell CD4+ memory_XCELL	-0.107808137776966	0.0296601373029453
T cell CD4+ naive_XCELL	-0.160778282676742	0.00113471076818268
T cell CD4+ central memory_XCELL	-0.198436169518	5.55060360732112e-05
T cell CD8+ naive_XCELL	-0.227489384628683	3.54808644208822e-06
T cell CD8+_XCELL	-0.267371794883984	4.31450736509999e-08
Class-switched memory B cell_XCELL	-0.139447057582145	0.0048268357106737
Common myeloid progenitor_XCELL	0.11863818170341	0.0166413918581965
Myeloid dendritic cell_XCELL	0.140068969234379	0.00463935515438749
Endothelial cell_XCELL	0.147149081448757	0.00292315788696766
Eosinophil_XCELL	-0.198823061607439	5.36420491380413e-05
Cancer associated fibroblast_XCELL	0.215922834117418	1.10961982531405e-05
Granulocyte-monocyte progenitor_XCELL	0.131450951546662	0.00792383523529124
Hematopoietic stem cell_XCELL	0.164497291214336	0.00086497019279667
Macrophage_XCELL	0.182429073423028	0.000215476349396448
Macrophage M1_XCELL	0.202237370131713	3.95688401807953e-05
Monocyte_XCELL	0.223233642323562	5.43574015428147e-06
B cell plasma_XCELL	-0.163890774134872	0.000904473543338295
T cell CD4+ Th2_XCELL	0.226798554537066	3.8046304005096e-06
immune score_XCELL	0.109234005129423	0.0275572068199584
stroma score_XCELL	0.175489819240825	0.000374931665974293
microenvironment score_XCELL	0.163596567811631	0.000924229728224039
Cancer associated fibroblast_EPIC	0.310596962776431	1.49484145900011e-10
T cell CD4+_EPIC	-0.245579073668052	5.27159207410877e-07
T cell CD8+_EPIC	-0.135836900742513	0.0060564293376165
Macrophage_EPIC	0.19492391099471	7.54596712671655e-05
NK cell_EPIC	0.115015726502892	0.0202908613986122
