# Supplementary material for: Clinical Eosinophil-Associated Genes can Serve as a Reliable Predictor of Bladder Urothelial Cancer
Source: Front Mol Biosci. 2022 Jul 22;9:963455. doi: 10.3389/fmolb.2022.963455 (PMC9353774; doi:10.3389/fmolb.2022.963455)
Supplement: Supplementary file 15 [file Table10.DOC]

#if (!requireNamespace("BiocManager", quietly = TRUE))
#    install.packages("BiocManager")
#BiocManager::install(c("GO.db", "preprocessCore", "impute","limma"))

#install.packages(c("matrixStats", "Hmisc", "foreach", "doParallel", "fastcluster", "dynamicTreeCut", "survival")) 
#install.packages("WGCNA")


#ÒýÓÃ°ü
library(limma)
library(WGCNA)

expFile="TCGA.TPM.txt"      #±í´ïÊý¾ÝÎÄ¼þ
immFile="CIBERSORT-Results.txt"      #ÃâÒßÏ¸°û½þÈó½á¹ûÎÄ¼þ
setwd("C:\\biowolf\\immWGCNA\\14.immuneWGCNA")      #ÉèÖÃ¹¤×÷Ä¿Â¼

#¶ÁÈ¡ÊäÈëÎÄ¼þ£¬²¢¶ÔÊäÈëÎÄ¼þ½øÐÐÕûÀí
rt=read.table(expFile, header=T, sep="\t", check.names=F)
rt=as.matrix(rt)
rownames(rt)=rt[,1]
exp=rt[,2:ncol(rt)]
dimnames=list(rownames(exp),colnames(exp))
data=matrix(as.numeric(as.matrix(exp)), nrow=nrow(exp), dimnames=dimnames)
data=avereps(data)

#É¾µôÕý³£ÑùÆ·
group=sapply(strsplit(colnames(data),"\\-"), "[", 4)
group=sapply(strsplit(group,""), "[", 1)
group=gsub("2", "1", group)
data=data[,group==0,drop=F]
data=log2(data+1)
data=data[rowMeans(data)>0.2,]
data=data[apply(data,1,sd)>0.2,]     #É¾³ý²¨¶¯Ð¡µÄ»ùÒò
datExpr0=t(data)

###¼ì²éÈ±Ê§Öµ
gsg = goodSamplesGenes(datExpr0, verbose = 3)
if (!gsg$allOK){
	# Optionally, print the gene and sample names that were removed:
	if (sum(!gsg$goodGenes)>0)
	    printFlush(paste("Removing genes:", paste(names(datExpr0)[!gsg$goodGenes], collapse = ", ")))
	if (sum(!gsg$goodSamples)>0)
	    printFlush(paste("Removing samples:", paste(rownames(datExpr0)[!gsg$goodSamples], collapse = ", ")))
	# Remove the offending genes and samples from the data:
	datExpr0 = datExpr0[gsg$goodSamples, gsg$goodGenes]
}

###ÑùÆ·¾ÛÀà,²éÕÒÓÎÀëµÄÑùÆ·
sampleTree = hclust(dist(datExpr0), method = "average")
pdf(file = "1_sample_cluster.pdf", width = 12, height = 9)
par(cex = 0.6)
par(mar = c(0,4,2,0))
plot(sampleTree, main = "Sample clustering to detect outliers", sub="", xlab="", cex.lab = 1.5, cex.axis = 1.5, cex.main = 2)
###¼ôÇÐÏß
abline(h = 10000, col = "red")
dev.off()

###É¾³ý¼ôÇÐÏßÒÔÏÂµÄÑùÆ·
clust = cutreeStatic(sampleTree, cutHeight = 10000, minSize = 10)
table(clust)
keepSamples = (clust==1)
datExpr0 = datExpr0[keepSamples, ]

###powerÖµÉ¢µãÍ¼
enableWGCNAThreads()   #¶àÏß³Ì¹¤×÷
powers = c(1:20)       #ÃÝÖ¸Êý·¶Î§1:20
sft = pickSoftThreshold(datExpr0, powerVector = powers, verbose = 5)
pdf(file="2_scale_independence.pdf",width=9,height=5)
par(mfrow = c(1,2))
cex1 = 0.9
###ÄâºÏÖ¸ÊýÓëpowerÖµÉ¢µãÍ¼
plot(sft$fitIndices[,1], -sign(sft$fitIndices[,3])*sft$fitIndices[,2],
     xlab="Soft Threshold (power)",ylab="Scale Free Topology Model Fit,signed R^2",type="n",
     main = paste("Scale independence"));
text(sft$fitIndices[,1], -sign(sft$fitIndices[,3])*sft$fitIndices[,2],
     labels=powers,cex=cex1,col="red");
abline(h=0.90,col="red") #¿ÉÒÔÐÞ¸Ä
###Æ½¾ùÁ¬Í¨ÐÔÓëpowerÖµÉ¢µãÍ¼
plot(sft$fitIndices[,1], sft$fitIndices[,5],
     xlab="Soft Threshold (power)",ylab="Mean Connectivity", type="n",
     main = paste("Mean connectivity"))
text(sft$fitIndices[,1], sft$fitIndices[,5], labels=powers, cex=cex1,col="red")
dev.off()


###ÁÚ½Ó¾ØÕó×ª»»
sft #²é¿´×î¼ÑpowerÖµ
softPower =sft$powerEstimate #×î¼ÑpowerÖµ
adjacency = adjacency(datExpr0, power = softPower)
softPower

###TOM¾ØÕó
TOM = TOMsimilarity(adjacency)
dissTOM = 1-TOM

###»ùÒò¾ÛÀà
geneTree = hclust(as.dist(dissTOM), method = "average");
pdf(file="3_gene_clustering.pdf",width=12,height=9)
plot(geneTree, xlab="", sub="", main = "Gene clustering on TOM-based dissimilarity",
     labels = FALSE, hang = 0.04)
dev.off()


###¶¯Ì¬¼ôÇÐÄ£¿éÊ¶±ð
minModuleSize=60      #Ä£¿é»ùÒòÊýÄ¿
dynamicMods = cutreeDynamic(dendro = geneTree, distM = dissTOM,
                            deepSplit = 2, pamRespectsDendro = FALSE,
                            minClusterSize = minModuleSize);
table(dynamicMods)
dynamicColors = labels2colors(dynamicMods)
table(dynamicColors)

#»æÖÆ»ùÒòÄ£¿éµÄÍ¼ÐÎ
pdf(file="4_Dynamic_Tree.pdf",width=8,height=6)
plotDendroAndColors(geneTree, dynamicColors, "Dynamic Tree Cut",
                    dendroLabels = FALSE, hang = 0.03,
                    addGuide = TRUE, guideHang = 0.05,
                    main = "Gene dendrogram and module colors")
dev.off()


###²éÕÒÏàËÆÄ£¿é¾ÛÀà
MEList = moduleEigengenes(datExpr0, colors = dynamicColors)
MEs = MEList$eigengenes
MEDiss = 1-cor(MEs);
METree = hclust(as.dist(MEDiss), method = "average")
pdf(file="5_Clustering_module.pdf",width=7,height=7)
plot(METree, main = "Clustering of module eigengenes",
     xlab = "", sub = "")
MEDissThres = 0.25    #Ä£¿éÏàËÆÐÔµÄãÐÖµ
abline(h=MEDissThres, col = "red")
dev.off()


###ÏàËÆÄ£¿éºÏ²¢
merge = mergeCloseModules(datExpr0, dynamicColors, cutHeight = MEDissThres, verbose = 3)
mergedColors = merge$colors
mergedMEs = merge$newMEs
#ºÏ²¢Ä£¿éµÄÍ¼ÐÎ
pdf(file="6_merged_dynamic.pdf", width = 9, height = 6)
plotDendroAndColors(geneTree, mergedColors,"Dynamic Tree Cut",
                    dendroLabels = FALSE, hang = 0.03,
                    addGuide = TRUE, guideHang = 0.05,
                    main = "Gene dendrogram and module colors")
dev.off()
moduleColors = mergedColors
table(moduleColors)
colorOrder = c("grey", standardColors(50))
moduleLabels = match(moduleColors, colorOrder)-1
MEs = mergedMEs


###»æÖÆÄ£¿éÓëÃâÒßÏ¸°ûÖ®¼äµÄÏà¹ØÐÔÈÈÍ¼
#¶ÁÈ¡ÃâÒßÏ¸°û½á¹ûÎÄ¼þ£¬²¢¶ÔÊý¾Ý½øÐÐÕûÀí
immune=read.table(immFile, header=T, sep="\t", check.names=F, row.names=1)
immune=immune[immune[,"P-value"]<0.05,]
cli=as.matrix(immune[,1:(ncol(immune)-3)])
sameSample=intersect(row.names(cli), row.names(MEs))
MEs=MEs[sameSample,,drop=F]
datTraits=cli[sameSample,,drop=F]
nGenes = ncol(datExpr0)
nSamples = nrow(datExpr0)
#µÃµ½Ïà¹ØÏµÊýºÍÏà¹ØÐÔ¼ìÑéµÄpvalue
moduleTraitCor = cor(MEs, datTraits, use = "p")
moduleTraitPvalue = corPvalueStudent(moduleTraitCor, nSamples)
»æÖÆÏà¹ØÐÔµÄÈÈÍ¼
pdf(file="7_Module_trait.pdf", width=10, height=8)
textMatrix = paste(signif(moduleTraitCor, 2), "\n(",
                   signif(moduleTraitPvalue, 1), ")", sep = "")
dim(textMatrix) = dim(moduleTraitCor)
par(mar = c(9, 9, 3, 3))
labeledHeatmap(Matrix = moduleTraitCor,
               xLabels = colnames(datTraits),
               yLabels = names(MEs),
               ySymbols = names(MEs),
               colorLabels = FALSE,
               colors = blueWhiteRed(50),
               textMatrix = textMatrix,
               setStdMargins = FALSE,
               cex.text = 0.5,
               zlim = c(-1,1),
               main = paste("Module-trait relationships"))
dev.off()

###»ùÒòËùÔÚµÄÄ£¿é
probes = colnames(datExpr0)
geneInfo0 = data.frame(probes= probes,
                       moduleColor = moduleColors)
geneOrder =order(geneInfo0$moduleColor)
geneInfo = geneInfo0[geneOrder, ]
write.table(geneInfo, file = "module_all.txt",sep="\t",row.names=F,quote=F)


###Êä³öÃ¿¸öÄ£¿éµÄ»ùÒò
for (mod in 1:nrow(table(moduleColors))){  
	modules = names(table(moduleColors))[mod]
	probes = colnames(datExpr0)
	inModule = (moduleColors == modules)
	modGenes = probes[inModule]
	write.table(modGenes, file =paste0("module_",modules,".txt"),sep="\t",row.names=F,col.names=F,quote=F)
}
